# Supplementary material for: Transcriptome analysis of chloride intracellular channel knockdown in Drosophila identifies oxidation-reduction function as possible mechanism of altered sensitivity to ethanol sedation
Source: PLoS One. 2021 Jul 6;16(7):e0246224. doi: 10.1371/journal.pone.0246224 (PMC8259981; doi:10.1371/journal.pone.0246224)
Supplement: S1 Table — Full results of Limma analysis across all pairwise comparisons of elav/+ controls, elav/v105975 knockdown and v105975 RNAi-only genotypes. Filtering at FDR ≤ 0.05 was done for results shown in S1 Fig. (XLSX) [file pone.0246224.s003.xlsx]

## Sheet: Sheet1
S1 Table
Differential Gene Expression Analysis. Limma analysis of microarray data for pairwise comparisons across 3 genotypes (KD=elav/v105975; RNAi=v105975/+; Gal=elav/+)
probeset_id	logFC_KDvGal	AveExpr_KDvGal	t_KDvGal	P.Value_KDvGal	adj.P.Val_KDvGal	LogOddsRatio_KDvGal	logFC_RNAivGal	AveExpr_RNAivGal	t_RNAivGal	P.Value_RNAivGal	adj.P.Val_RNAivGal	LogOddsRatio_RNAivGal	logFC_KDvRNAi	AveExpr_KDvRNAi	t_KDvRNAi	P.Value_KDvRNAi	adj.P.Val_KDvRNAi	LogOddsRatio_KDvRNAi	Gene_Symbol	Gene_Name
18130640	0.107649	7.77265	1.55223	0.141531	0.388769	-5.63651	0.22082	7.77265	3.18408	0.00618748	0.0786823	-2.68947	-0.113171	7.77265	-1.63185	0.123607	0.661697	-5.1122	Adh	Alcohol dehydrogenase
18130650	0.0936648	7.85359	1.51085	0.151687	0.40405	-5.69414	0.204711	7.85359	3.30208	0.0048607	0.067696	-2.45537	-0.111046	7.85359	-1.79122	0.0935348	0.619396	-4.8771	Adh	Alcohol dehydrogenase
18130659	0.146424	4.26214	0.788237	0.442886	0.698299	-6.49212	0.0420367	4.26214	0.226294	0.82404	0.948565	-6.71755	0.104387	4.26214	0.561944	0.582488	0.909004	-6.21756	al	aristaless
18130665	0.106563	5.28075	1.19049	0.252428	0.528601	-6.09958	0.201895	5.28075	2.2555	0.0395346	0.236108	-4.44562	-0.0953313	5.28075	-1.06501	0.303783	0.793227	-5.81334	amd	alpha methyl dopa-resistant
18130670	0.00483689	8.05106	0.133429	0.895635	0.958719	-6.80356	-0.049939	8.05106	-1.3776	0.188615	0.528328	-5.80511	0.0547758	8.05106	1.51103	0.151642	0.685723	-5.28031	aret	arrest
18130693	0.101565	12.7176	2.57391	0.0212201	0.128757	-3.92949	0.099202	12.7176	2.51402	0.0238901	0.178349	-3.97833	0.00236308	12.7176	0.0598863	0.95304	0.991362	-6.37765	Arr1	Arrestin 1
18130699	-0.391986	6.47846	-5.27538	9.45774e-05	0.00382102	1.39569	-0.0773388	6.47846	-1.04083	0.314505	0.666237	-6.19437	-0.314647	6.47846	-4.23455	0.000726934	0.108853	-0.359956	b	black
18130704	-0.291439	6.37981	-2.59422	0.0203814	0.125969	-3.89145	-0.183518	6.37981	-1.63358	0.12324	0.430549	-5.45395	-0.10792	6.37981	-0.960644	0.352023	0.816035	-5.91568	bib	big brain
18130710	0.0127151	3.56303	0.129927	0.898357	0.960095	-6.80405	0.0133425	3.56303	0.136338	0.893374	0.966756	-6.73468	-0.000627399	3.56303	-0.00641096	0.99497	0.999038	-6.37949	CG45084	CG45084 gene product from transcript CG45084-RB
18130724	-0.0991324	4.66491	-1.05525	0.30808	0.586001	-6.24703	-0.0141697	4.66491	-0.150834	0.882125	0.96366	-6.73249	-0.0849627	4.66491	-0.904414	0.38013	0.834312	-5.96697	cad	caudal
18130728	0.0427289	6.6304	0.544504	0.59413	0.805671	-6.6582	0.00382849	6.6304	0.0487874	0.961735	0.988422	-6.7432	0.0389004	6.6304	0.495717	0.627307	0.918669	-6.25318	salr	spalt-related
18130739	-0.0132295	8.38708	-0.127396	0.900326	0.960591	-6.80439	-0.045562	8.38708	-0.438748	0.667123	0.885483	-6.64381	0.0323325	8.38708	0.311351	0.759836	0.949312	-6.32942	Cg25C	Collagen type IV
18130750	0.089328	8.27882	1.81506	0.0896404	0.301052	-5.24555	0.0932434	8.27882	1.89462	0.077666	0.344891	-5.05428	-0.00391541	8.27882	-0.0795576	0.937645	0.988389	-6.37623	cl	clot
18130756	-0.141451	11.254	-2.91784	0.0106396	0.0842602	-3.27221	-0.162511	11.254	-3.35227	0.00438598	0.0638038	-2.35541	0.0210607	11.254	0.434438	0.67018	0.92964	-6.2823	crc	cryptocephal
18130765	0.0117203	8.18545	0.183308	0.857021	0.942481	-6.79525	-0.0694635	8.18545	-1.08642	0.294512	0.649278	-6.14698	0.0811838	8.18545	1.26973	0.223604	0.745128	-5.58697	cta	concertina
18130772	-0.195562	4.93913	-2.51642	0.0237774	0.13821	-4.03655	-0.1887	4.93913	-2.42812	0.0282857	0.195658	-4.13604	-0.00686244	4.93913	-0.0883033	0.930808	0.987842	-6.37547	CG34310	CG34310 gene product from transcript CG34310-RD
18130780	0.0902895	8.00886	0.962446	0.351146	0.626265	-6.33936	0.0259989	8.00886	0.277137	0.785473	0.935324	-6.70414	0.0642905	8.00886	0.685309	0.503645	0.884875	-6.13989	Cyt-c-p	Cytochrome c proximal
18130783	-0.0296502	7.62998	-0.645339	0.528495	0.76398	-6.59645	-0.0460636	7.62998	-1.00258	0.332028	0.681253	-6.23278	0.0164134	7.62998	0.357239	0.725909	0.941662	-6.31364	da	daughterless
18130788	0.124781	9.43055	3.40439	0.00394192	0.0441527	-2.30929	0.101482	9.43055	2.76873	0.0143773	0.134248	-3.49892	0.0232988	9.43055	0.635659	0.534616	0.895424	-6.17289	Lar	Leukocyte-antigen-related-like
18130815	-0.023862	6.90355	-0.425843	0.676294	0.853043	-6.71793	0.0255558	6.90355	0.45607	0.654899	0.879715	-6.63576	-0.0494177	6.90355	-0.881913	0.391793	0.837047	-5.98672	dpp	decapentaplegic
18130822	0.110457	9.19263	2.42229	0.0286099	0.153933	-4.20972	0.0319673	9.19263	0.701034	0.494058	0.795672	-6.49006	0.07849	9.19263	1.72126	0.10584	0.635817	-4.98208	ed	echinoid
18130832	0.00398286	7.95453	0.0753132	0.940965	0.977705	-6.80995	-0.0347871	7.95453	-0.657799	0.520675	0.813016	-6.52003	0.0387699	7.95453	0.733113	0.474837	0.871288	-6.10591	Fas3	Fasciclin 3
18130846	0.0523469	4.88872	0.319829	0.753527	0.895389	-6.75921	-0.0975232	4.88872	-0.595848	0.560197	0.834111	-6.55984	0.14987	4.88872	0.915677	0.374381	0.83108	-5.95692	Fbp2	Fat body protein 2
18130849	-0.0795019	6.84599	-1.56469	0.138589	0.384767	-5.61894	-0.070308	6.84599	-1.38374	0.186765	0.527037	-5.79722	-0.00919391	6.84599	-0.180946	0.858842	0.971914	-6.36256	tj	traffic jam
18130851	-0.104468	4.12539	-0.90846	0.378058	0.6495	-6.38962	-0.0147142	4.12539	-0.127956	0.899891	0.96893	-6.73584	-0.0897534	4.12539	-0.780505	0.447285	0.859727	-6.07014	fzy	fizzy
18130855	-0.322378	6.05841	-3.71614	0.00208242	0.0298781	-1.68276	-0.203191	6.05841	-2.34223	0.03344	0.212129	-4.29136	-0.119187	6.05841	-1.37391	0.189736	0.718947	-5.45958	Glt	Glutactin
18130861	0.282355	11.3509	5.54669	5.67798e-05	0.00269103	1.90673	0.24763	11.3509	4.86453	0.000208489	0.00917239	0.651719	0.0347253	11.3509	0.682158	0.505579	0.886316	-6.14205	Gpdh	Glycerol 3 phosphate dehydrogenase
18130873	-0.0256467	9.6663	-0.430415	0.673039	0.851577	-6.71589	-0.135715	9.6663	-2.27763	0.0378874	0.229149	-4.40651	0.110068	9.6663	1.84722	0.0846156	0.605857	-4.79117	Gs1	Glutamine synthetase 1
18130878	0.083179	6.91771	1.07461	0.299601	0.577888	-6.22685	0.102081	6.91771	1.3188	0.207095	0.552052	-5.87937	-0.0189016	6.91771	-0.244194	0.810403	0.963002	-6.34866	her	hermaphrodite
18130882	-0.067818	8.31334	-1.16374	0.26278	0.540462	-6.12992	-0.0363518	8.31334	-0.623788	0.542175	0.824909	-6.54235	-0.0314662	8.31334	-0.539952	0.597187	0.912458	-6.22986	ifc	infertile crescent
18130886	-0.0108918	12.3312	-0.284505	0.779929	0.908053	-6.77039	0.0285879	12.3312	0.746744	0.466808	0.779793	-6.45643	-0.0394797	12.3312	-1.03125	0.318831	0.802018	-5.84744	eIF-4a	Eukaryotic initiation factor 4a
18130896	0.102401	7.8643	2.41884	0.0288039	0.154745	-4.21602	0.0904889	7.8643	2.13746	0.0495058	0.268628	-4.65094	0.011912	7.8643	0.281377	0.782281	0.956531	-6.33858	Sos	Son of sevenless
18130904	0.0162827	6.10772	0.260248	0.798226	0.917272	-6.77732	0.0138624	6.10772	0.221563	0.827654	0.949998	-6.71866	0.00242032	6.10772	0.0386842	0.969654	0.993863	-6.37874	Pgant35A	Polypeptide N-acetylgalactosaminyltransferase 35A
18130906	-0.0495675	7.00217	-0.732761	0.475045	0.72363	-6.53492	-0.0569409	7.00217	-0.841762	0.413194	0.74254	-6.38028	0.00737335	7.00217	0.109001	0.914652	0.983242	-6.37335	l(2)35Bd	lethal (2) 35Bd
18130909	-0.0318977	7.32247	-0.55183	0.589225	0.802849	-6.65405	0.0989146	7.32247	1.71122	0.107717	0.405103	-5.33914	-0.130812	7.32247	-2.26305	0.038965	0.518703	-4.10696	stc	shuttle craft
18130915	0.19759	5.31046	2.32945	0.0342793	0.170738	-4.37775	-0.00618778	5.31046	-0.0729495	0.942814	0.98267	-6.74165	0.203778	5.31046	2.4024	0.0297446	0.487887	-3.86247	esg	escargot
18130917	-0.0438411	6.31958	-0.6379	0.533195	0.766906	-6.60134	0.026392	6.31958	0.38401	0.706381	0.902441	-6.66724	-0.0702331	6.31958	-1.02191	0.323088	0.805197	-5.85671	l(2)35Df	lethal (2) 35Df
18130920	0.00286178	9.2438	0.0607896	0.952333	0.983961	-6.811	-0.022694	9.2438	-0.482062	0.636748	0.871243	-6.62312	0.0255557	9.2438	0.542851	0.595239	0.912458	-6.22827	Ca-alpha1D	Ca[2+]-channel protein alpha[[1]] subunit D
18130962	0.152907	3.47774	1.22543	0.239382	0.513896	-6.05908	-0.102288	3.47774	-0.81976	0.425239	0.750595	-6.39865	0.255195	3.47774	2.04519	0.0588679	0.570861	-4.47486	Cyp303a1	CG4163 gene product from transcript CG4163-RB
18130964	-0.0987314	7.82586	-2.24255	0.0405292	0.188252	-4.53226	-0.0550944	7.82586	-1.25139	0.230032	0.579591	-5.96134	-0.043637	7.82586	-0.991155	0.337393	0.810698	-5.88671	Catsup	Catecholamines up
18130967	0.0937334	7.66306	1.76917	0.0972693	0.315356	-5.31673	-0.227836	7.66306	-4.3003	0.000636951	0.0187659	-0.45771	0.321569	7.66306	6.06947	2.18433e-05	0.00829132	2.9909	CG10561	CG10561 gene product from transcript CG10561-RA
18130971	6.70903e-05	8.70795	0.00132235	0.998962	0.999564	-6.81294	-0.00559268	8.70795	-0.110232	0.913693	0.973694	-6.73806	0.00565977	8.70795	0.111554	0.912662	0.982801	-6.37306	swm	second mitotic wave missing
18130980	0.0897389	7.88663	1.80837	0.0907197	0.302993	-5.25601	0.0511027	7.88663	1.02979	0.319494	0.670421	-6.20558	0.0386363	7.88663	0.778575	0.448387	0.860402	-6.07163	lace	CG4162 gene product from transcript CG4162-RA
18130985	0.0576567	7.02706	1.20737	0.246058	0.521139	-6.08013	0.0334877	7.02706	0.701256	0.493923	0.795672	-6.4899	0.024169	7.02706	0.506115	0.620162	0.917587	-6.24787	Lam	Lamin
18130992	-0.106942	5.48305	-0.372948	0.714425	0.87321	-6.73997	-0.272379	5.48305	-0.949887	0.357285	0.70244	-6.28362	0.165437	5.48305	0.576939	0.572573	0.907023	-6.2089	Lsp1beta	Larval serum protein 1 beta
18130995	0.111919	8.5104	2.10711	0.0524226	0.218443	-4.76721	-0.00228484	8.5104	-0.0430168	0.966258	0.989642	-6.74348	0.114204	8.5104	2.15012	0.0483341	0.548177	-4.30003	lt	light
18131009	-0.106972	10.6437	-2.10696	0.0524366	0.218446	-4.76746	-0.0198311	10.6437	-0.390604	0.701604	0.900848	-6.66458	-0.0871405	10.6437	-1.71636	0.106752	0.637247	-4.98933	RpLP1	Ribosomal protein LP1
18131013	0.281609	5.52228	2.87968	0.0114943	0.0885519	-3.34635	0.253121	5.52228	2.58836	0.02062	0.163537	-3.84012	0.0284881	5.52228	0.291314	0.774817	0.95387	-6.33564	squ	squash
18131018	0.0452082	4.76815	0.588285	0.565129	0.788717	-6.63261	0.0440788	4.76815	0.573588	0.57478	0.84066	-6.57323	0.0011294	4.76815	0.0146966	0.988469	0.998391	-6.3794	mus201	mutagen-sensitive 201
18131026	-0.21457	10.5302	-4.3384	0.000590098	0.0134094	-0.433281	-0.191459	10.5302	-3.87111	0.00151787	0.0328142	-1.31588	-0.0231113	10.5302	-0.467288	0.647037	0.923748	-6.26715	ninaA	neither inactivation nor afterpotential A
18131029	0.1988	12.0453	3.99405	0.00118209	0.0208491	-1.12323	0.18604	12.0453	3.73768	0.00199274	0.0390931	-1.58369	0.0127606	12.0453	0.25637	0.801162	0.961515	-6.34551	ninaC	neither inactivation nor afterpotential C
18131045	0.141449	5.58693	1.49425	0.15593	0.409903	-5.71695	0.109451	5.58693	1.15623	0.265744	0.61964	-6.07109	0.0319982	5.58693	0.338026	0.740047	0.945556	-6.32051	ninaD	neither inactivation nor afterpotential D
18131052	0.603499	8.30287	13.4808	9.14009e-10	9.32403e-07	12.6562	0.178921	8.30287	3.99671	0.00117573	0.028166	-1.06402	0.424578	8.30287	9.48414	1.03376e-07	0.000153392	7.9031	numb	CG3779 gene product from transcript CG3779-RB
18131061	0.0549362	5.53065	0.764469	0.456494	0.709541	-6.51081	0.0208465	5.53065	0.290092	0.775734	0.932343	-6.70029	0.0340897	5.53065	0.474378	0.64209	0.923142	-6.26374	Pcp	Pupal cuticle protein
18131064	-0.166534	3.38428	-1.58485	0.133936	0.377748	-5.59028	-0.0957573	3.38428	-0.91129	0.376613	0.716526	-6.31932	-0.0707771	3.38428	-0.673562	0.510877	0.888137	-6.14791	pim	pimples
18131069	0.0669843	9.43423	1.33195	0.202843	0.471998	-5.92984	0.169996	9.43423	3.38027	0.00414157	0.0611199	-2.29958	-0.103011	9.43423	-2.04833	0.0585248	0.570861	-4.46971	ref(2)P	refractory to sigma P
18131074	-0.117711	5.46677	-1.03549	0.316912	0.594966	-6.26731	-0.288125	5.46677	-2.53461	0.0229379	0.174278	-3.94021	0.170414	5.46677	1.49912	0.154675	0.687767	-5.29638	RpI135	RNA polymerase I 135kD subunit
18131078	-0.0529576	3.31792	-0.462552	0.650351	0.837419	-6.70097	-0.0706273	3.31792	-0.616886	0.546597	0.827271	-6.54674	0.0176697	3.31792	0.154334	0.879412	0.976171	-6.36717	sala	spalt-adjacent
18131085	-0.16176	5.86485	-2.32471	0.0345952	0.171557	-4.38624	-0.196585	5.86485	-2.82519	0.0128318	0.124159	-3.39062	0.0348249	5.86485	0.50048	0.624029	0.918669	-6.25076	RanGAP	Ran GTPase activating protein
18131092	-0.0214499	3.02518	-0.131007	0.897517	0.959665	-6.8039	0.233311	3.02518	1.42497	0.174723	0.514028	-5.74349	-0.254761	3.02518	-1.55597	0.140641	0.680565	-5.21884	Sgs1	Salivary gland secretion 1
18131095	0.0403668	9.01133	0.679357	0.507301	0.747781	-6.57338	-0.00696525	9.01133	-0.117222	0.908245	0.971899	-6.73722	0.0473321	9.01133	0.79658	0.438172	0.855278	-6.05753	Shaw	Shaker cognate w
18131109	0.0867529	5.10912	0.735116	0.473652	0.722586	-6.53317	0.284786	5.10912	2.41319	0.029124	0.198115	-4.16321	-0.198033	5.10912	-1.67807	0.114123	0.647862	-5.04551	slp1	sloppy paired 1
18131111	-0.117671	6.8008	-2.08038	0.0551204	0.225186	-4.81266	-0.158949	6.8008	-2.81017	0.0132264	0.126989	-3.41949	0.0412785	6.8008	0.72979	0.476807	0.872115	-6.10834	smo	smoothened
18131118	-0.094461	9.58617	-1.3575	0.194777	0.460957	-5.89757	-0.0903898	9.58617	-1.29899	0.213639	0.55918	-5.90382	-0.00407125	9.58617	-0.0585078	0.95412	0.991555	-6.37774	spir	spire
18131139	-0.0564359	8.05399	-1.07426	0.29975	0.578039	-6.22721	-0.066036	8.05399	-1.257	0.228051	0.576735	-5.95465	0.0096001	8.05399	0.182739	0.85746	0.971743	-6.36222	Su(dx)	Suppressor of deltex
18131149	0.145809	5.55169	1.96458	0.0683437	0.256556	-5.00586	0.0801346	5.55169	1.07971	0.297396	0.652005	-6.15407	0.0656744	5.55169	0.884875	0.390244	0.83667	-5.98415	tsh	teashirt
18131153	0.160301	2.90146	0.894089	0.385452	0.65512	-6.40256	0.231784	2.90146	1.29279	0.21572	0.561479	-5.9114	-0.071483	2.90146	-0.398702	0.695753	0.936469	-6.29755	snRNA:U2:38ABb	small nuclear RNA U2 at 38ABb
18131155	-0.207229	4.34445	-1.81065	0.0903494	0.302375	-5.25244	-0.32057	4.34445	-2.80097	0.013474	0.12846	-3.43717	0.113341	4.34445	0.990313	0.337791	0.810945	-5.88752	snRNA:U3:22A	small nuclear RNA U3 at 22A
18131157	0.0896098	6.31019	1.00251	0.332059	0.609392	-6.30041	0.0845917	6.31019	0.946371	0.359016	0.703459	-6.28693	0.00501807	6.31019	0.0561397	0.955974	0.991764	-6.37788	snRNA:U4:38AB	small nuclear RNA U4 at 38AB
18131159	0.373086	2.53813	1.42708	0.174123	0.434793	-5.80731	0.255505	2.53813	0.977325	0.34397	0.690818	-6.25745	0.117581	2.53813	0.449756	0.659344	0.928465	-6.27537	snRNA:U5:23D	small nuclear RNA U5 at 23DE
18131161	0.00729439	2.57633	0.0835253	0.934543	0.975623	-6.80927	-0.110156	2.57633	-1.26136	0.22652	0.574859	-5.94943	0.117451	2.57633	1.34489	0.198725	0.724898	-5.49586	snRNA:U5:34A	small nuclear RNA U5 at 34AB
18131163	-0.15864	9.3308	-2.70691	0.016277	0.109873	-3.67848	0.0221219	9.3308	0.377472	0.711132	0.904875	-6.66983	-0.180762	9.3308	-3.08438	0.00758383	0.304458	-2.5943	RpL40	Ribosomal protein L40
18131166	-0.167345	11.1012	-3.25251	0.00537962	0.0548929	-2.61263	-0.0429885	11.1012	-0.835522	0.416587	0.744175	-6.38554	-0.124357	11.1012	-2.41699	0.0289085	0.485437	-3.8365	RpS27A	Ribosomal protein S27A
18131170	-0.0915421	5.05037	-0.837576	0.415468	0.679214	-6.45165	-0.144883	5.05037	-1.32562	0.204879	0.548832	-5.87088	0.0533408	5.05037	0.488049	0.632601	0.920039	-6.25703	Uro	Urate oxidase
18131173	0.00859394	6.17605	0.0840078	0.934166	0.97561	-6.80922	0.191921	6.17605	1.87607	0.0803216	0.350725	-5.08391	-0.183327	6.17605	-1.79207	0.0933945	0.619396	-4.87582	ush	u-shaped
18131184	0.0444901	4.46924	0.415275	0.683844	0.856209	-6.72256	0.0619677	4.46924	0.578413	0.571603	0.839153	-6.57037	-0.0174777	4.46924	-0.163138	0.872596	0.974768	-6.36573	Vm26Ab	Vitelline membrane 26Ab
18131186	-0.00533225	5.60314	-0.0823135	0.93549	0.976	-6.80937	0.0812415	5.60314	1.25412	0.229068	0.578143	-5.95809	-0.0865737	5.60314	-1.33643	0.201408	0.726967	-5.50631	wg	wingless
18131192	0.0695	10.0971	1.3949	0.183442	0.447197	-5.84949	-0.0227835	10.0971	-0.457275	0.654052	0.879715	-6.63519	0.0922835	10.0971	1.85217	0.0838641	0.60561	-4.78349	mts	microtubule star
18131197	0.790414	8.07118	8.61491	3.52529e-07	7.62385e-05	6.9682	0.575058	8.07118	6.2677	1.53554e-05	0.00158627	3.24959	0.215356	8.07118	2.34722	0.0331181	0.503036	-3.96006	snRNA:U2:34ABb	small nuclear RNA U2 at 34ABb
18131199	-0.17608	4.24667	-2.7001	0.0165004	0.110604	-3.69143	-0.0719528	4.24667	-1.10336	0.287328	0.642609	-6.12893	-0.104128	4.24667	-1.59674	0.131255	0.669729	-5.16198	neb	nebbish
18131202	0.0866508	5.43052	1.05311	0.309027	0.587176	-6.24924	0.092851	5.43052	1.12846	0.276921	0.631085	-6.10175	-0.00620019	5.43052	-0.075354	0.940933	0.988576	-6.37657	pdm2	POU domain protein 2
18131209	0.0586012	8.81947	0.768646	0.454084	0.707682	-6.50757	-0.0467987	8.81947	-0.613838	0.548556	0.828134	-6.54867	0.1054	8.81947	1.38248	0.187142	0.718588	-5.44875	me31B	maternal expression at 31B
18131216	0.086113	10.6653	1.17631	0.257876	0.534957	-6.11573	0.0209166	10.6653	0.285723	0.779014	0.933897	-6.70161	0.0651963	10.6653	0.890587	0.387269	0.836054	-5.97916	GlyP	Glycogen phosphorylase
18131222	-0.229881	6.64533	-2.0547	0.0578334	0.232387	-4.85605	-0.0940721	6.64533	-0.840823	0.413703	0.742746	-6.38107	-0.135809	6.64533	-1.21387	0.243638	0.755733	-5.65197	slp2	sloppy paired 2
18131224	-0.123239	7.44854	-1.98036	0.0663868	0.251291	-4.97991	-0.00974004	7.44854	-0.156515	0.877722	0.962264	-6.73157	-0.113499	7.44854	-1.82384	0.0882428	0.613745	-4.82724	ex	expanded
18131232	0.131045	9.52418	3.21342	0.00582726	0.0581372	-2.69036	0.0566848	9.52418	1.39	0.184894	0.525207	-5.78914	0.0743599	9.52418	1.82342	0.088309	0.613745	-4.82789	Plc21C	Phospholipase C at 21C
18131253	-0.270876	6.09464	-3.00613	0.00889369	0.0750584	-3.09971	-0.213646	6.09464	-2.37101	0.0316215	0.205828	-4.23959	-0.0572294	6.09464	-0.635122	0.534956	0.895453	-6.17324	GluRIIA	Glutamate receptor IIA
18131267	-0.123294	7.46648	-1.10656	0.285983	0.564701	-6.19285	-0.273381	7.46648	-2.4536	0.0269075	0.190866	-4.08949	0.150087	7.46648	1.34703	0.198048	0.724898	-5.49319	mdy	midway
18131281	0.167476	6.89529	2.569	0.0214279	0.129493	-3.93867	0.256939	6.89529	3.94132	0.00131576	0.0301105	-1.17504	-0.0894633	6.89529	-1.37232	0.190217	0.718947	-5.46158	Su(H)	Suppressor of Hairless
18131286	-0.0181631	10.5685	-0.429483	0.673701	0.851863	-6.71631	-0.0771236	10.5685	-1.82366	0.0882716	0.367169	-5.16667	0.0589605	10.5685	1.39418	0.183655	0.714127	-5.43389	Hrb27C	Heterogeneous nuclear ribonucleoprotein at 27C
18131300	-0.0133857	5.85934	-0.222342	0.827059	0.930877	-6.78693	-0.0501336	5.85934	-0.832742	0.418104	0.745055	-6.38787	0.036748	5.85934	0.6104	0.55077	0.899752	-6.18879	bowl	brother of odd with entrails limited
18131310	0.114181	7.32739	1.41509	0.17755	0.439752	-5.82311	0.0264323	7.32739	0.327584	0.747772	0.920377	-6.68819	0.0877488	7.32739	1.0875	0.29405	0.787234	-5.79009	TfIIB	Transcription factor IIB
18131315	-0.111767	8.84355	-2.79201	0.0137193	0.0984768	-3.51565	-0.0683419	8.84355	-1.70723	0.108471	0.406443	-5.34513	-0.0434247	8.84355	-1.08478	0.295215	0.78758	-5.79293	Sam-S	S-adenosylmethionine Synthetase
18131334	-0.198149	11.4358	-3.50809	0.00318761	0.0391778	-2.1013	-0.0794988	11.4358	-1.40747	0.179755	0.520602	-5.76644	-0.11865	11.4358	-2.10062	0.0530661	0.560782	-4.38309	RpL7	Ribosomal protein L7
18131338	0.434535	8.74974	2.26541	0.0387888	0.183351	-4.49188	0.305377	8.74974	1.59206	0.132306	0.447286	-5.51383	0.129158	8.74974	0.673353	0.511006	0.888137	-6.14805	Crys	Crystallin
18131341	0.139119	8.52541	3.02044	0.0086386	0.0736706	-3.07164	0.0386016	8.52541	0.838085	0.415191	0.743635	-6.38338	0.100518	8.52541	2.18235	0.0454665	0.538537	-4.24543	noc	no ocelli
18131344	0.0561212	4.27727	0.736146	0.473043	0.72213	-6.5324	-0.0112632	4.27727	-0.14774	0.884524	0.964189	-6.73297	0.0673844	4.27727	0.883886	0.390761	0.837047	-5.98501	PpD6	Protein phosphatase D6
18131346	0.17404	11.1588	3.43359	0.00371307	0.0423549	-2.25078	0.155733	11.1588	3.07242	0.00777093	0.0906627	-2.9096	0.0183068	11.1588	0.361171	0.723028	0.940856	-6.31219	Acon	Aconitase
18131352	0.160989	11.5983	3.33783	0.00451762	0.0483835	-2.44244	0.145112	11.5983	3.00866	0.00884801	0.0993924	-3.03459	0.0158764	11.5983	0.32917	0.746597	0.947607	-6.32355	Rbp9	RNA-binding protein 9
18131365	0.0366454	5.19389	0.412159	0.686077	0.857701	-6.72391	0.0333213	5.19389	0.374772	0.713097	0.905091	-6.67089	0.00332406	5.19389	0.0373864	0.970672	0.99402	-6.37879	Trf	TBP-related factor
18131368	0.0948727	8.82227	1.67118	0.115497	0.348773	-5.46471	0.0137692	8.82227	0.242544	0.811657	0.943813	-6.71356	0.0811034	8.82227	1.42863	0.173684	0.706116	-5.38957	brat	brain tumor
18131379	-0.026527	6.06591	-0.321315	0.752423	0.894758	-6.75871	-0.119987	6.06591	-1.45337	0.166803	0.502688	-5.70577	0.09346	6.06591	1.13206	0.275454	0.777677	-5.74284	pigeon	CG10739 gene product from transcript CG10739-RB
18131389	0.114002	5.27782	1.62217	0.125676	0.365765	-5.53656	-0.0697635	5.27782	-0.992691	0.336668	0.685773	-6.2425	0.183765	5.27782	2.61486	0.0195617	0.433933	-3.47832	Cks30A	Cyclin-dependent kinase subunit 30A
18131392	-0.0169207	4.02859	-0.119382	0.906563	0.963592	-6.80543	0.0692977	4.02859	0.488921	0.631997	0.868359	-6.61967	-0.0862184	4.02859	-0.608303	0.552124	0.899752	-6.19008	Itgbn	Integrin betanu subunit
18131399	0.150698	5.64956	1.72759	0.10467	0.329303	-5.3802	-0.0114055	5.64956	-0.130753	0.897715	0.968366	-6.73546	0.162104	5.64956	1.85835	0.0829359	0.604058	-4.7739	Lrr47	Leucine-rich repeat 47
18131403	0.221251	6.83674	2.51073	0.0240457	0.138524	-4.04708	0.0979658	6.83674	1.1117	0.283837	0.638916	-6.11995	0.123286	6.83674	1.39903	0.182222	0.713075	-5.4277	Ror	CG4926 gene product from transcript CG4926-RA
18131412	0.204176	9.23018	3.64513	0.00240784	0.0326689	-1.82573	0.167642	9.23018	2.99289	0.00913636	0.101583	-3.06542	0.0365341	9.23018	0.652239	0.524156	0.892383	-6.16213	tutl	turtle
18131430	-0.413767	6.27651	-4.68856	0.000294299	0.00819718	0.260341	-0.457652	6.27651	-5.18584	0.000112158	0.00588632	1.2691	0.0438847	6.27651	0.497275	0.626234	0.918669	-6.25239	dmGlut	Dietary and metabolic glutamate transporter
18131436	0.040994	5.17839	0.434138	0.670393	0.84981	-6.71422	-0.0664258	5.17839	-0.703467	0.492584	0.794923	-6.48832	0.10742	5.17839	1.1376	0.273203	0.777002	-5.73685	Bka	Bekka
18131439	0.0379892	7.91263	0.766201	0.455494	0.708459	-6.50947	0.0627751	7.91263	1.2661	0.224863	0.572297	-5.94374	-0.0247859	7.91263	-0.499904	0.624425	0.918669	-6.25106	dock	dreadlocks
18131447	-0.032552	10.8784	-0.72354	0.480525	0.728581	-6.54176	-0.104768	10.8784	-2.32871	0.0343283	0.215544	-4.31559	0.0722164	10.8784	1.60517	0.129383	0.669331	-5.1501	sau	sauron
18131454	-0.0134845	7.03604	-0.204054	0.841065	0.935923	-6.79103	-0.0959581	7.03604	-1.45209	0.167155	0.503006	-5.70749	0.0824736	7.03604	1.24803	0.231226	0.748003	-5.6125	dia	diaphanous
18131464	-0.0267406	7.3798	-0.35502	0.727537	0.879229	-6.74678	-0.0650367	7.3798	-0.863454	0.401538	0.735243	-6.36173	0.0382961	7.3798	0.508434	0.618574	0.917434	-6.24667	pelo	pelota
18131470	-0.046336	6.61701	-0.585754	0.566785	0.7898	-6.63414	0.0521828	6.61701	0.659666	0.519509	0.812283	-6.51878	-0.0985188	6.61701	-1.24542	0.232158	0.748003	-5.61555	scat	scattered
18131473	0.0476735	2.8476	0.455432	0.655347	0.839587	-6.70436	0.0287778	2.8476	0.274919	0.787144	0.936193	-6.70478	0.0188957	2.8476	0.180514	0.859175	0.971989	-6.36264	ms(2)35Ci	male sterile (2) 35Ci
18131479	0.171788	3.81355	1.49845	0.154849	0.40864	-5.71121	0.102342	3.81355	0.892695	0.386175	0.723086	-6.33605	0.069446	3.81355	0.605751	0.553772	0.899816	-6.19165	Hsp60B	Heat shock protein 60 related
18131481	0.0608295	9.6657	1.23928	0.23436	0.507881	-6.04277	0.0316338	9.6657	0.644473	0.529041	0.817245	-6.52891	0.0291957	9.6657	0.594802	0.560877	0.90246	-6.19829	Sema-1a	CG18405 gene product from transcript CG18405-RE
18131511	-0.15402	10.742	-3.15063	0.00662504	0.0628685	-2.81493	-0.0479234	10.742	-0.980322	0.342537	0.689808	-6.25455	-0.106096	10.742	-2.1703	0.0465194	0.543514	-4.26589	RpL13	Ribosomal protein L13
18131517	0.0794884	2.93409	0.521149	0.609902	0.813768	-6.67107	0.229669	2.93409	1.50578	0.152974	0.479885	-5.63474	-0.150181	2.93409	-0.984629	0.340486	0.811042	-5.89297	a5	antennal protein 5
18131520	0.156073	6.02873	3.07892	0.00766875	0.0687744	-2.95661	0.109165	6.02873	2.15355	0.0480211	0.264374	-4.62328	0.0469074	6.02873	0.925363	0.369485	0.828055	-5.94818	cpb	capping protein beta
18131525	-0.0177198	8.42564	-0.258787	0.799331	0.917747	-6.77772	-0.0471513	8.42564	-0.688618	0.501618	0.800658	-6.49885	0.0294315	8.42564	0.42983	0.673454	0.931093	-6.28433	Trp1	Translocation protein 1
18131532	-0.0390723	8.88722	-0.653012	0.523672	0.760213	-6.59134	-0.071496	8.88722	-1.19491	0.250749	0.603203	-6.02734	0.0324237	8.88722	0.541895	0.595882	0.912458	-6.22879	Syx5	Syntaxin 5
18131536	0.0789606	9.14094	1.43546	0.171761	0.43159	-5.7962	0.138459	9.14094	2.5171	0.0237452	0.177784	-3.97263	-0.0594979	9.14094	-1.08164	0.296563	0.78813	-5.79619	oaf	out at first
18131543	0.262389	3.78102	1.98703	0.0655739	0.249266	-4.96889	0.173567	3.78102	1.3144	0.208537	0.553448	-5.88483	0.0888225	3.78102	0.672639	0.511448	0.888244	-6.14853	Pen	Pendulin
18131557	-0.324033	10.5392	-5.35845	8.08155e-05	0.00349886	1.55316	-0.316494	10.5392	-5.23378	0.000102361	0.00549582	1.36017	-0.00753909	10.5392	-0.124672	0.902445	0.981364	-6.37146	Aldh	Aldehyde dehydrogenase
18131563	-0.0622298	6.30721	-0.694155	0.498238	0.741182	-6.56299	-0.171827	6.30721	-1.91668	0.0746096	0.337241	-5.0188	0.109598	6.30721	1.22253	0.240446	0.754394	-5.64206	Ance	Angiotensin converting enzyme
18131571	0.119861	7.02383	1.67997	0.113748	0.345478	-5.45167	0.0997061	7.02383	1.39748	0.182679	0.52313	-5.77945	0.0201547	7.02383	0.282488	0.781446	0.956531	-6.33825	beat-Ia	beaten path Ia
18131580	-0.0290761	5.85717	-0.306779	0.763246	0.900635	-6.76349	0.0816563	5.85717	0.861547	0.402554	0.736142	-6.36338	-0.110732	5.85717	-1.16833	0.260982	0.770985	-5.7032	Piezo	CG44122 gene product from transcript CG44122-RK
18131583	0.153974	4.35101	1.30112	0.212928	0.483301	-5.96813	0.0122187	4.35101	0.103251	0.919137	0.976088	-6.73884	0.141756	4.35101	1.19787	0.249629	0.762718	-5.67016	Dhc36C	Dynein heavy chain at 36C
18131607	-0.281604	10.1286	-3.1138	0.00714227	0.0660488	-2.88778	-0.115881	10.1286	-1.28134	0.219608	0.56689	-5.92535	-0.165723	10.1286	-1.83246	0.0868898	0.612448	-4.81398	Rh5	Rhodopsin 5
18131611	-0.259105	8.9005	-2.80419	0.0133868	0.0968952	-3.49222	-0.0694324	8.9005	-0.751439	0.464062	0.777183	-6.45287	-0.189673	8.9005	-2.05275	0.0580434	0.570677	-4.46242	Sr-CI	Scavenger receptor class C, type I
18131616	-0.164914	6.6831	-2.38206	0.0309484	0.160661	-4.28289	0.00150099	6.6831	0.0216806	0.98299	0.995616	-6.7442	-0.166415	6.6831	-2.40374	0.0296667	0.487887	-3.86008	CG4278	CG4278 gene product from transcript CG4278-RA
18131618	-0.282759	7.98113	-2.74809	0.0149865	0.104089	-3.59989	-0.220211	7.98113	-2.14019	0.0492513	0.267551	-4.64626	-0.0625485	7.98113	-0.607897	0.552386	0.899752	-6.19033	His3.3A	Histone H3.3A
18131623	0.182202	9.30036	2.47337	0.0258821	0.144588	-4.11608	0.183457	9.30036	2.49041	0.0250286	0.183686	-4.02189	-0.00125514	9.30036	-0.0170384	0.986631	0.998086	-6.37936	Hydr2	alpha
18131631	0.0729	7.33941	1.18398	0.254916	0.531844	-6.10701	0.0747553	7.33941	1.21412	0.243548	0.593961	-6.00517	-0.00185531	7.33941	-0.0301325	0.97636	0.996134	-6.37904	betaggt-I	beta subunit of type I geranylgeranyl transferase
18131638	0.18505	7.45224	2.65471	0.0180681	0.116855	-3.77752	0.184708	7.45224	2.6498	0.0182458	0.152409	-3.72478	0.000341782	7.45224	0.00490318	0.996153	0.999038	-6.3795	cype	cyclope
18131643	-0.0360658	4.56608	-0.229034	0.821949	0.928395	-6.78534	-0.0482503	4.56608	-0.306411	0.763521	0.926923	-6.6952	0.0121846	4.56608	0.0773774	0.93935	0.988389	-6.37641	Orc5	Origin recognition complex subunit 5
18131646	-0.104272	6.7229	-1.14838	0.268867	0.546991	-6.14708	-0.100651	6.7229	-1.1085	0.285173	0.640353	-6.12341	-0.00362132	6.7229	-0.0398829	0.968715	0.993863	-6.37869	Ssb-c31a	Single stranded-binding protein c31A
18131649	0.104741	4.86073	1.09201	0.292128	0.571304	-6.20844	0.180918	4.86073	1.88623	0.0788579	0.347494	-5.06771	-0.0761779	4.86073	-0.794218	0.439503	0.856034	-6.0594	Try29F	Trypsin 29F
18131651	0.0562339	7.9019	0.852473	0.407411	0.671842	-6.43899	0.0616292	7.9019	0.934262	0.365025	0.707258	-6.29823	-0.00539521	7.9019	-0.0817882	0.935901	0.988389	-6.37604	drl	derailed
18131656	-0.100799	5.63245	-0.91032	0.377108	0.648594	-6.38793	0.0100808	5.63245	0.09104	0.92867	0.978636	-6.74009	-0.11088	5.63245	-1.00136	0.332597	0.809918	-5.87684	dsf	dissatisfaction
18131662	-0.434929	4.13503	-4.55572	0.000382629	0.00991312	-0.00160604	-0.432102	4.13503	-4.52611	0.000405784	0.0145246	-0.0103942	-0.00282688	4.13503	-0.0296105	0.97677	0.996225	-6.37906	hoip	hoi-polloi
18131665	0.226449	7.3262	4.09265	0.000967962	0.0184785	-0.925105	0.0977735	7.3262	1.76708	0.0976312	0.386969	-5.25435	0.128676	7.3262	2.32558	0.0345371	0.503036	-3.99806	kek2	kekkon-2
18131668	0.186768	7.63506	3.44502	0.00362716	0.0417283	-2.22787	0.319582	7.63506	5.89482	2.99307e-05	0.00244265	2.5853	-0.132814	7.63506	-2.4498	0.0271086	0.478066	-3.77786	RpS21	Ribosomal protein S21
18131675	-0.0655064	7.08722	-1.39697	0.182829	0.446794	-5.84679	-0.03569	7.08722	-0.761115	0.458435	0.772443	-6.44545	-0.0298164	7.08722	-0.635855	0.534491	0.895424	-6.17277	spel1	spellchecker1
18131683	-0.193583	5.618	-2.06328	0.0569137	0.229709	-4.84159	-0.239517	5.618	-2.55286	0.0221244	0.170849	-3.90632	0.0459338	5.618	0.489579	0.631542	0.919539	-6.25626	Clp	Clipper
18131685	-0.116014	8.47383	-2.88286	0.0114204	0.0881762	-3.34018	-0.10686	8.47383	-2.65539	0.0180433	0.151414	-3.71424	-0.00915394	8.47383	-0.227468	0.823144	0.965614	-6.35273	Cpr	Cytochrome P450 reductase
18131696	-0.0976095	6.10551	-1.51692	0.15016	0.40146	-5.68576	-0.0277324	6.10551	-0.430982	0.672635	0.888177	-6.64732	-0.069877	6.10551	-1.08594	0.294719	0.787428	-5.79172	Dot	Dorothy
18131700	0.00406219	9.85007	0.0851497	0.933273	0.975447	-6.80912	-0.0439241	9.85007	-0.920717	0.371827	0.712487	-6.31073	0.0479863	9.85007	1.00587	0.330495	0.809762	-5.87246	Rab14	CG4212 gene product from transcript CG4212-RA
18131709	-0.0993541	6.90991	-1.48719	0.157765	0.412768	-5.72659	-0.0351037	6.90991	-0.525453	0.60698	0.856502	-6.60051	-0.0642504	6.90991	-0.961738	0.35149	0.81573	-5.91465	RtGEF	Rho-type guanine nucleotide exchange factor
18131722	-0.0951136	7.91894	-1.17337	0.259017	0.536332	-6.11906	-0.0789648	7.91894	-0.974149	0.345493	0.692089	-6.26051	-0.0161488	7.91894	-0.199219	0.844777	0.969474	-6.35896	ScpX	Sterol carrier protein X-related thiolase
18131728	-0.148159	6.17144	-2.36458	0.0320192	0.16402	-4.3145	0.0294879	6.17144	0.470622	0.644708	0.875889	-6.62877	-0.177647	6.17144	-2.83521	0.0125751	0.373182	-3.06833	ast	asteroid
18131732	0.479954	10.1459	3.05619	0.00803219	0.0706746	-3.00137	0.704015	10.1459	4.48294	0.000442144	0.0153548	-0.0956049	-0.224062	10.1459	-1.42675	0.174217	0.706116	-5.39201	vri	vrille
18131738	-0.486714	8.24996	-6.55792	9.25568e-06	0.000722829	3.72272	-0.307428	8.24996	-4.14224	0.000875627	0.0235453	-0.772805	-0.179286	8.24996	-2.41568	0.0289827	0.485683	-3.83884	Acer	Angiotensin-converting enzyme-related
18131743	-0.107283	5.40801	-0.840076	0.414109	0.677738	-6.44954	0.0632185	5.40801	0.49503	0.62778	0.866979	-6.61656	-0.170501	5.40801	-1.33511	0.201831	0.727265	-5.50795	H15	CG6604 gene product from transcript CG6604-RA
18131750	0.171467	3.88792	1.07608	0.298963	0.5776	-6.2253	0.310136	3.88792	1.94633	0.0706729	0.327892	-4.97074	-0.138669	3.88792	-0.870251	0.397931	0.839642	-5.99678	Lectin-galC1	Galactose-specific C-type lectin
18131754	-0.0405561	6.14239	-0.50192	0.62304	0.821299	-6.68126	-0.225009	6.14239	-2.7847	0.0139227	0.131204	-3.46835	0.184453	6.14239	2.28278	0.0375133	0.516347	-4.07275	Ptpa	Phosphotyrosyl phosphatase activator
18131759	0.165643	5.0805	1.85641	0.0832262	0.287922	-5.18044	0.25176	5.0805	2.82155	0.0129264	0.124695	-3.39762	-0.0861172	5.0805	-0.965142	0.349838	0.814958	-5.91146	nompC	no mechanoreceptor potential C
18131781	0.0623941	9.71231	0.923511	0.370417	0.642386	-6.37586	0.052953	9.71231	0.783771	0.445424	0.764032	-6.42775	0.00944111	9.71231	0.13974	0.890732	0.978441	-6.36939	spen	split ends
18131802	-0.0101365	6.79392	-0.125539	0.90177	0.961201	-6.80464	0.0840143	6.79392	1.04051	0.314651	0.666458	-6.1947	-0.0941507	6.79392	-1.16605	0.261873	0.771727	-5.70572	Rca1	Regulator of cyclin A1
18131804	-0.222586	4.96194	-3.11719	0.00709304	0.0657052	-2.88108	-0.0606044	4.96194	-0.848729	0.409427	0.740871	-6.37437	-0.161982	4.96194	-2.26846	0.0385623	0.517529	-4.09761	lok	loki
18131815	-0.0733457	3.4597	-0.611222	0.55024	0.779257	-6.61846	0.247258	3.4597	2.06051	0.0572086	0.290258	-4.78169	-0.320604	3.4597	-2.67173	0.0174639	0.423666	-3.3735	gcm2	CG3858 gene product from transcript CG3858-RA
18131821	-0.136469	7.4126	-1.29373	0.215405	0.485279	-5.9772	-0.199752	7.4126	-1.89365	0.0778023	0.344891	-5.05583	0.0632835	7.4126	0.599929	0.557545	0.900796	-6.1952	SamDC	S-adenosylmethionine decarboxylase
18131830	-0.804833	6.74134	-12.417	2.83856e-09	2.20624e-06	11.6071	-0.721987	6.74134	-11.1389	1.23907e-08	8.7931e-06	10.1804	-0.0828458	6.74134	-1.27815	0.220698	0.742707	-5.57697	mre11	meiotic recombination 11
18131836	-0.116578	3.68568	-1.31345	0.208846	0.478426	-5.95289	-0.0310326	3.68568	-0.349636	0.731492	0.912633	-6.68039	-0.0855451	3.68568	-0.963816	0.350481	0.814958	-5.91271	Tim17b2	Translocase inner membrane 17
18131838	-0.00669863	4.64258	-0.0650945	0.948962	0.982719	-6.81071	0.147241	4.64258	1.43083	0.173063	0.511562	-5.73575	-0.15394	4.64258	-1.49593	0.155498	0.687767	-5.30068	Sr-CIII	Scavenger receptor class C, type III
18131842	-0.175882	8.48874	-3.28788	0.00500402	0.0521556	-2.54215	-0.0939191	8.48874	-1.7557	0.099616	0.390084	-5.27177	-0.0819625	8.48874	-1.53218	0.146377	0.684032	-5.25155	Idgf3	Imaginal disc growth factor 3
18131850	-0.414476	9.13222	-4.90421	0.000192992	0.00619555	0.681969	-0.235648	9.13222	-2.78826	0.0138234	0.13061	-3.46154	-0.178829	9.13222	-2.11596	0.0515561	0.555956	-4.35746	Idgf2	Imaginal disc growth factor 2
18131855	-0.777235	8.08879	-9.31445	1.30495e-07	3.89224e-05	7.94268	-0.588041	8.08879	-7.04714	4.04708e-06	0.000657687	4.57299	-0.189193	8.08879	-2.26731	0.0386476	0.517529	-4.0996	Idgf1	Imaginal disc growth factor 1
18131858	0.20676	3.53592	1.39046	0.184757	0.448851	-5.85524	0.491939	3.53592	3.3083	0.00479922	0.0673541	-2.44299	-0.285179	3.53592	-1.91783	0.0744531	0.589852	-4.68051	GluRIIB	Glutamate receptor IIB
18131872	-0.170163	8.88997	-3.55263	0.00290969	0.036844	-2.0118	-0.0993654	8.88997	-2.07453	0.0557276	0.286936	-4.75805	-0.0707974	8.88997	-1.4781	0.160154	0.692093	-5.32452	Elf	Ef1alpha-like factor
18131880	-0.00441697	9.2846	-0.0945203	0.925952	0.972235	-6.80824	-0.0094194	9.2846	-0.201569	0.842973	0.953586	-6.7231	0.00500243	9.2846	0.107049	0.916175	0.983738	-6.37357	emb	embargoed
18131888	0.0400581	9.16634	1.02918	0.319771	0.598496	-6.27371	-0.000364208	9.16634	-0.00935731	0.992658	0.998119	-6.7444	0.0404223	9.16634	1.03854	0.315538	0.799573	-5.84016	CLIP-190	Cytoplasmic linker protein 190
18131914	0.0433973	6.71784	0.841712	0.413221	0.677013	-6.44816	0.020786	6.71784	0.403155	0.692545	0.897297	-6.65939	0.0226113	6.71784	0.438556	0.667259	0.928965	-6.28046	kraken	CG3943 gene product from transcript CG3943-RA
18131918	0.00263045	7.27461	0.0501831	0.960641	0.987172	-6.81162	0.00463569	7.27461	0.0884385	0.930703	0.979618	-6.74034	-0.00200524	7.27461	-0.0382554	0.969991	0.99402	-6.37875	SA	Stromalin
18131929	0.0361676	8.08371	0.782072	0.446391	0.701521	-6.49702	-0.0333543	8.08371	-0.721239	0.481898	0.788605	-6.47544	0.0695219	8.08371	1.50331	0.153602	0.687586	-5.29074	Pi3K21B	CG2699 gene product from transcript CG2699-RE
18131936	-0.00319618	9.53159	-0.06428	0.9496	0.982839	-6.81077	-0.000752742	9.53159	-0.0151388	0.988122	0.997367	-6.74433	-0.00244344	9.53159	-0.0491412	0.961458	0.993108	-6.37826	Atet	ABC transporter expressed in trachea
18131948	-0.123178	6.65057	-1.17279	0.259244	0.5365	-6.11972	-0.00937175	6.65057	-0.0892292	0.930085	0.979497	-6.74026	-0.113806	6.65057	-1.08356	0.29574	0.787837	-5.7942	Nup154	Nucleoporin 154kD
18131963	0.0385854	7.41391	0.925459	0.369436	0.642303	-6.37407	0.0254944	7.41391	0.611475	0.550078	0.829028	-6.55015	0.013091	7.41391	0.313985	0.757874	0.949131	-6.32857	Tor	Target of rapamycin
18131971	0.154661	9.6648	2.31368	0.0353417	0.173589	-4.40599	0.0668052	9.6648	0.999384	0.333522	0.683095	-6.23593	0.0878557	9.6648	1.31429	0.20857	0.730664	-5.53344	Reph	Regulator of eph expression
18131977	0.00289124	6.92945	0.0415261	0.967426	0.989701	-6.81203	0.0419515	6.92945	0.602539	0.555852	0.831816	-6.55572	-0.0390603	6.92945	-0.561013	0.583107	0.909087	-6.21809	l(2)k14505	lethal (2) k14505
18131983	0.0672111	8.69849	1.35253	0.196325	0.463221	-5.90389	0.0417906	8.69849	0.840975	0.413621	0.742746	-6.38094	0.0254206	8.69849	0.511552	0.616442	0.916687	-6.24505	PDZ-GEF	PDZ domain-containing guanine nucleotide exchange factor
18131995	-0.127004	6.24057	-1.33578	0.201617	0.470314	-5.92503	0.0613058	6.24057	0.64479	0.528841	0.817144	-6.5287	-0.188309	6.24057	-1.98057	0.0663612	0.584644	-4.58015	Coprox	Coproporphyrinogen oxidase
18131997	-0.0228147	9.15356	-0.336885	0.740889	0.887324	-6.75335	-0.0700064	9.15356	-1.03373	0.317709	0.668682	-6.2016	0.0471917	9.15356	0.696841	0.496603	0.882297	-6.13189	ND-PDSW	NADH dehydrogenase (ubiquinone) PDSW subunit
18132003	0.0296362	7.28783	0.581945	0.569282	0.791079	-6.63644	0.00108697	7.28783	0.0213441	0.983254	0.995655	-6.74421	0.0285492	7.28783	0.560601	0.58338	0.909188	-6.21832	l(2)k05819	lethal (2) k05819
18132017	-0.29012	7.01037	-3.9119	0.00139689	0.0233608	-1.28851	-0.247629	7.01037	-3.33896	0.00450718	0.0650453	-2.38194	-0.0424915	7.01037	-0.572944	0.575206	0.90754	-6.21122	KdelR	KDEL receptor
18132022	-0.0263861	7.51068	-0.368304	0.717813	0.874731	-6.74176	-0.00111603	7.51068	-0.0155778	0.987777	0.99719	-6.74432	-0.0252701	7.51068	-0.352726	0.729221	0.942881	-6.31529	zf30C	zinc finger protein 30C
18132027	0.129628	4.04858	1.08568	0.294829	0.57415	-6.21516	0.208864	4.04858	1.74931	0.100746	0.392604	-5.28152	-0.0792357	4.04858	-0.663626	0.51704	0.890483	-6.15459	dtr	defective transmitter release
18132033	-0.0269369	4.25896	-0.256216	0.801278	0.918496	-6.77841	-0.0962849	4.25896	-0.915834	0.374301	0.715012	-6.31519	0.0693479	4.25896	0.659617	0.519539	0.890483	-6.15726	dimm	dimmed
18132036	-0.103784	4.84731	-0.982035	0.34172	0.617875	-6.32049	-0.0102849	4.84731	-0.0973196	0.923766	0.977168	-6.73947	-0.0934986	4.84731	-0.884715	0.390328	0.836739	-5.98429	Acp32CD	Accessory gland protein 32CD
18132039	0.273568	8.23883	5.33139	8.50545e-05	0.00357683	1.50197	0.114022	8.23883	2.2221	0.0421476	0.245165	-4.50427	0.159546	8.23883	3.10929	0.00720816	0.2972	-2.54645	Ac3	CG1506 gene product from transcript CG1506-RA
18132061	0.166474	7.59644	1.81029	0.0904077	0.302508	-5.25301	0.128841	7.59644	1.40106	0.181627	0.522926	-5.7748	0.0376334	7.59644	0.409237	0.688173	0.934006	-6.29318	Pph13	PvuII-PstI homology 13
18132065	0.160742	5.30946	1.2648	0.225317	0.496825	-6.01231	0.355439	5.30946	2.79678	0.0135882	0.129096	-3.4452	-0.194697	5.30946	-1.53197	0.146429	0.684032	-5.25183	sip1	septin interacting protein 1
18132069	0.114294	7.02984	1.86397	0.0820989	0.285828	-5.16843	-0.0205316	7.02984	-0.33484	0.742401	0.918082	-6.68568	0.134826	7.02984	2.19881	0.044064	0.535527	-4.2174	drm	drumstick
18132074	-0.0574491	8.56197	-0.736648	0.472747	0.721947	-6.53202	0.0184315	8.56197	0.236341	0.816378	0.945791	-6.71511	-0.0758806	8.56197	-0.972989	0.346051	0.813308	-5.90405	Srp54	CG4602 gene product from transcript CG4602-RA
18132076	0.0777591	8.98502	1.62546	0.12497	0.364699	-5.53179	0.076329	8.98502	1.59556	0.131519	0.445827	-5.50882	0.00143009	8.98502	0.0298943	0.976547	0.9962	-6.37905	Sirt1	Sirtuin 1
18132079	-0.0799094	7.6195	-0.656965	0.521197	0.758772	-6.58869	-0.0227587	7.6195	-0.187108	0.854093	0.956302	-6.72605	-0.0571507	7.6195	-0.469857	0.645242	0.923142	-6.26592	Hop	Hsp70
18132084	0.100622	5.72591	0.773234	0.451446	0.705787	-6.50398	0.0906135	5.72591	0.696326	0.496916	0.797578	-6.49341	0.0100081	5.72591	0.076908	0.939717	0.988389	-6.37645	p38b	p38b MAP kinase
18132087	0.0406705	7.69535	0.556236	0.586285	0.801138	-6.65153	-0.0346482	7.69535	-0.473871	0.642443	0.874308	-6.62718	0.0753187	7.69535	1.03011	0.319349	0.802281	-5.84858	Bem46	CG18642 gene product from transcript CG18642-RA
18132093	0.2318	3.98546	1.94912	0.0703126	0.260839	-5.03118	0.101498	3.98546	0.85346	0.406881	0.73896	-6.37033	0.130302	3.98546	1.09566	0.290578	0.785258	-5.78156	Acyp	Acylphosphatase
18132095	-0.0251455	8.43632	-0.592269	0.562528	0.78724	-6.63019	0.0171828	8.43632	0.404719	0.69142	0.896642	-6.65873	-0.0423284	8.43632	-0.996988	0.334646	0.809918	-5.88108	und	uninitiated
18132099	-0.0945353	8.13734	-1.64362	0.121129	0.358489	-5.5053	-0.00606298	8.13734	-0.105413	0.917451	0.975725	-6.73861	-0.0884723	8.13734	-1.53821	0.144906	0.682898	-5.2433	Ip259	Intronic Protein 259
18132103	0.0422173	7.97143	0.935366	0.364474	0.63823	-6.36489	0.0972886	7.97143	2.15553	0.0478419	0.263809	-4.61988	-0.0550713	7.97143	-1.22016	0.241316	0.754984	-5.64477	CG3558	CG3558 gene product from transcript CG3558-RD
18132113	-0.0546237	7.62731	-1.2413	0.233632	0.506959	-6.04038	-0.026542	7.62731	-0.603156	0.555452	0.83137	-6.55534	-0.0280817	7.62731	-0.638145	0.53304	0.894708	-6.1713	beta'COP	Coat Protein (coatomer) beta
18132118	-0.0554402	4.24691	-0.294195	0.772657	0.905237	-6.76745	0.1007	4.24691	0.534366	0.600951	0.853317	-6.59563	-0.15614	4.24691	-0.828561	0.420394	0.8466	-6.03176	Cdlc2	Cytoplasmic dynein light chain 2
18132122	0.135652	8.11892	2.56748	0.0214923	0.129637	-3.9415	0.0963017	8.11892	1.8227	0.0884236	0.367586	-5.16818	0.0393504	8.11892	0.744785	0.467957	0.867363	-6.09729	CG16833	CG16833 gene product from transcript CG16833-RM
18132138	0.121199	6.25124	1.56811	0.13779	0.383573	-5.6141	-0.0689576	6.25124	-0.892191	0.386436	0.723135	-6.3365	0.190157	6.25124	2.4603	0.0265559	0.478066	-3.75904	CG12253	CG12253 gene product from transcript CG12253-RA
18132142	0.0953171	6.02868	1.23495	0.23592	0.509357	-6.04788	0.114341	6.02868	1.48143	0.159276	0.488311	-5.66798	-0.0190237	6.02868	-0.246475	0.808669	0.963002	-6.34808	clumsy	CG8681 gene product from transcript CG8681-RB
18132155	0.128895	5.16135	2.38392	0.0308362	0.160471	-4.27952	0.125736	5.16135	2.32551	0.0345419	0.216178	-4.32131	0.00315831	5.16135	0.0584132	0.954194	0.991555	-6.37774	Traf4	TNF-receptor-associated factor 4
18132162	-0.0645746	6.79549	-0.847918	0.409864	0.674405	-6.44288	-0.119755	6.79549	-1.57248	0.136774	0.4538	-5.54169	0.0551803	6.79549	0.724562	0.479915	0.874514	-6.11215	RpII33	RNA polymerase II 33kD subunit
18132164	-0.0908537	3.35202	-0.813752	0.428567	0.688276	-6.47147	-0.0927159	3.35202	-0.830431	0.419369	0.746016	-6.3898	0.00186215	3.35202	0.0166788	0.986914	0.998086	-6.37937	Or33c	Odorant receptor 33c
18132167	0.164369	2.76079	1.24716	0.231536	0.504619	-6.03342	0.105428	2.76079	0.799941	0.436281	0.759066	-6.41483	0.0589414	2.76079	0.447223	0.66113	0.928764	-6.27653	Or33b	Odorant receptor 33b
18132170	0.0297893	2.37475	0.256064	0.801394	0.9185	-6.77846	0.024136	2.37475	0.207468	0.838446	0.952206	-6.72183	0.00565337	2.37475	0.0485953	0.961886	0.993108	-6.37829	Or33a	Odorant receptor 33a
18132173	0.262091	3.89611	1.71693	0.106646	0.332889	-5.39632	0.136252	3.89611	0.892575	0.386237	0.723106	-6.33616	0.125838	3.89611	0.824354	0.422706	0.847816	-6.0352	Or23a	Odorant receptor 23a
18132177	-0.00895171	5.25543	-0.0965306	0.924382	0.971587	-6.80803	-0.077131	5.25543	-0.831741	0.418652	0.745581	-6.3887	0.0681793	5.25543	0.73521	0.473596	0.870794	-6.10437	Or22c	Odorant receptor 22c
18132184	-0.169275	2.61386	-1.51647	0.150274	0.401633	-5.68639	-0.122225	2.61386	-1.09497	0.290872	0.646256	-6.1379	-0.0470499	2.61386	-0.421501	0.679391	0.931381	-6.28796	Or22b	Odorant receptor 22b
18132189	-0.0374807	2.33799	-0.284737	0.779754	0.908053	-6.77032	0.0180045	2.33799	0.136778	0.893032	0.966756	-6.73461	-0.0554852	2.33799	-0.421516	0.679381	0.931381	-6.28796	Or22a	Odorant receptor 22a
18132194	-0.0510961	6.56165	-0.686939	0.502646	0.744491	-6.56808	-0.149199	6.56165	-2.00584	0.0633326	0.308155	-4.87297	0.0981031	6.56165	1.3189	0.207062	0.729791	-5.52782	Grip75	CG6176 gene product from transcript CG6176-RA
18132203	-0.00489994	9.77815	-0.0651355	0.94893	0.982719	-6.81071	-0.0476947	9.77815	-0.634011	0.535662	0.821486	-6.53576	0.0427947	9.77815	0.568875	0.577894	0.907832	-6.21358	Eaat1	Excitatory amino acid transporter 1
18132217	0.0687597	8.47486	1.69263	0.11127	0.340869	-5.4328	0.0851048	8.47486	2.09499	0.05363	0.280461	-4.72342	-0.0163452	8.47486	-0.402363	0.693115	0.935983	-6.29604	CG8677	CG8677 gene product from transcript CG8677-RC
18132226	0.279194	2.79476	2.29962	0.0363145	0.176488	-4.43109	0.296228	2.79476	2.43993	0.0276386	0.193055	-4.11448	-0.0170345	2.79476	-0.140307	0.890292	0.978441	-6.36931	Ugt37b1	UDP-glycosyltransferase 37b1
18132229	0.123653	6.00519	1.35712	0.194895	0.461093	-5.89806	-0.142652	6.00519	-1.56564	0.138365	0.455939	-5.55136	0.266305	6.00519	2.92276	0.010534	0.345937	-2.90283	Tehao	CG7121 gene product from transcript CG7121-RB
18132232	0.155783	7.15597	2.17463	0.0461388	0.202548	-4.65101	0.124258	7.15597	1.73457	0.103396	0.397743	-5.30392	0.0315247	7.15597	0.440065	0.66619	0.928869	-6.27978	CHIP	CHIP ortholog
18132239	0.289307	6.83718	3.98332	0.00120812	0.0211218	-1.14481	0.29434	6.83718	4.05263	0.00104968	0.0264805	-0.952026	-0.00503356	6.83718	-0.0693046	0.945666	0.989461	-6.37702	CG17322	CG17322 gene product from transcript CG17322-RB
18132245	0.00201644	6.05661	0.0263382	0.979336	0.992963	-6.81258	-0.0920238	6.05661	-1.20199	0.248074	0.600658	-6.0192	0.0940402	6.05661	1.22833	0.238323	0.752451	-5.63537	CG17324	CG17324 gene product from transcript CG17324-RB
18132252	-0.221661	7.9997	-4.11553	0.000924188	0.0179152	-0.879185	-0.247974	7.9997	-4.60408	0.000347687	0.0132361	0.143106	0.0263129	7.9997	0.488546	0.632257	0.919923	-6.25678	Aats-thr	Threonyl-tRNA synthetase
18132259	-0.436552	8.65172	-7.82834	1.15389e-06	0.000184645	5.79666	-0.329909	8.65172	-5.91599	2.8803e-05	0.00237436	2.62354	-0.106643	8.65172	-1.91235	0.0752016	0.589852	-4.6892	bgm	bubblegum
18132266	-0.00788804	8.89408	-0.177076	0.861827	0.944477	-6.79643	0.0481229	8.89408	1.08029	0.297144	0.652005	-6.15345	-0.056011	8.89408	-1.25737	0.227922	0.746385	-5.60156	Stam	Signal transducing adaptor molecule
18132271	-0.125308	7.22118	-1.30751	0.210806	0.481175	-5.96025	-0.20638	7.22118	-2.15345	0.0480308	0.264374	-4.62347	0.0810726	7.22118	0.845941	0.410931	0.842017	-6.01737	epsilonCOP	Coat Protein (coatomer) epsilon
18132273	0.0376921	6.58659	0.604503	0.55458	0.782018	-6.62266	0.0817615	6.58659	1.31128	0.209559	0.554454	-5.88868	-0.0440694	6.58659	-0.706781	0.490581	0.879845	-6.12489	TBCD	tubulin folding cofactor D
18132279	0.107849	8.08259	1.98144	0.0662545	0.251081	-4.97813	0.132981	8.08259	2.44318	0.027463	0.192796	-4.10854	-0.0251324	8.08259	-0.461741	0.650919	0.925301	-6.26978	CG7115	CG7115 gene product from transcript CG7115-RD
18132290	0.0678611	8.03117	1.4998	0.154502	0.408121	-5.70936	0.0687017	8.03117	1.51837	0.149797	0.474725	-5.6174	-0.00084052	8.03117	-0.0185763	0.985425	0.997719	-6.37933	CG6495	CG6495 gene product from transcript CG6495-RA
18132297	-0.447264	10.159	-6.11128	2.02693e-05	0.0012873	2.93845	-0.254172	10.159	-3.47293	0.00342563	0.054083	-2.11447	-0.193092	10.159	-2.63835	0.0186673	0.432289	-3.43511	Tps1	Trehalose-6-phosphate synthase 1
18132303	0.0944628	11.0001	0.887212	0.389025	0.657815	-6.40869	0.0650477	11.0001	0.610941	0.550422	0.829372	-6.55049	0.029415	11.0001	0.276272	0.786125	0.957321	-6.34005	FASN1	Fatty acid synthase 1
18132311	-0.421976	9.30858	-4.80833	0.000232667	0.00704564	0.495079	-0.189656	9.30858	-2.16109	0.0473401	0.26221	-4.61029	-0.23232	9.30858	-2.64724	0.0183395	0.431468	-3.41874	CG5867	CG5867 gene product from transcript CG5867-RA
18132316	0.0375631	6.5018	0.54072	0.596671	0.806577	-6.66032	-0.0160381	6.5018	-0.230869	0.820548	0.94807	-6.71645	0.0536012	6.5018	0.771589	0.45239	0.863013	-6.07702	MED15	Mediator complex subunit 15
18132324	0.352796	6.29939	1.60985	0.128352	0.369729	-5.55439	0.206837	6.29939	0.943824	0.360274	0.704081	-6.28932	0.145959	6.29939	0.666031	0.515545	0.89004	-6.15298	obst-B	obstructor-B
18132331	0.128643	9.37554	1.71768	0.106505	0.332831	-5.39518	0.232685	9.37554	3.1069	0.00724345	0.0868682	-2.84179	-0.104043	9.37554	-1.38921	0.185128	0.716195	-5.44021	LManII	Lysosomal alpha-mannosidase II
18132343	-0.203438	8.49131	-3.23973	0.00552203	0.055843	-2.63805	-0.108101	8.49131	-1.7215	0.105795	0.403449	-5.32367	-0.0953372	8.49131	-1.51823	0.149831	0.685522	-5.27055	CAH1	Carbonic anhydrase 1
18132347	-0.0138671	5.83212	-0.222407	0.827009	0.930877	-6.78691	-0.0830356	5.83212	-1.33176	0.202902	0.546502	-5.86322	0.0691685	5.83212	1.10936	0.284816	0.781556	-5.76712	NimB1	Nimrod B1
18132352	0.0856529	10.3032	1.63883	0.122133	0.36048	-5.51231	0.132819	10.3032	2.54127	0.0226379	0.173147	-3.92786	-0.0471658	10.3032	-0.90244	0.381143	0.834663	-5.96872	Akap200	A kinase anchor protein 200
18132362	-0.0311387	4.78234	-0.271504	0.78972	0.912589	-6.77418	-0.0736668	4.78234	-0.642312	0.530405	0.817933	-6.53033	0.042528	4.78234	0.370809	0.715985	0.940204	-6.30856	msb1l	CG10364 gene product from transcript CG10364-RA
18132365	0.106034	7.39515	1.89521	0.0775828	0.277334	-5.1185	0.0462066	7.39515	0.825876	0.421868	0.749188	-6.39359	0.0598278	7.39515	1.06933	0.301893	0.792457	-5.8089	kek3	kekkon-3
18132371	0.0509786	5.51539	0.633692	0.535864	0.768844	-6.60409	0.188643	5.51539	2.34494	0.0332645	0.211426	-4.28649	-0.137665	5.51539	-1.71125	0.107711	0.638406	-4.99687	chm	chameau
18132382	0.123539	6.86573	1.52833	0.147326	0.397503	-5.66994	0.122358	6.86573	1.51371	0.150966	0.477027	-5.62383	0.00118152	6.86573	0.0146169	0.988531	0.998391	-6.3794	CG17834	CG17834 gene product from transcript CG17834-RA
18132393	-0.00372605	7.72705	-0.0411059	0.967756	0.989706	-6.81205	0.0574994	7.72705	0.634335	0.535456	0.821261	-6.53555	-0.0612254	7.72705	-0.675441	0.509716	0.887542	-6.14663	Taf10	TBP-associated factor 10
18132396	-0.418032	3.57545	-2.22774	0.0416948	0.191353	-4.55829	-0.0683817	3.57545	-0.364415	0.720655	0.908163	-6.67488	-0.34965	3.57545	-1.86333	0.0821934	0.603083	-4.76614	Pk34A	CG5182 gene product from transcript CG5182-RA
18132399	-0.268391	8.81207	-5.84804	3.25889e-05	0.00182163	2.4629	-0.246768	8.81207	-5.37689	7.80527e-05	0.00458086	1.63031	-0.021623	8.81207	-0.47115	0.64434	0.923142	-6.2653	Kr-h2	Kruppel homolog 2
18132407	-0.275966	8.36412	-4.1415	0.000876937	0.0172036	-0.827091	-0.208728	8.36412	-3.13244	0.00687556	0.0839391	-2.79145	-0.0672379	8.36412	-1.00906	0.329011	0.80851	-5.86934	CG45075	CG45075 gene product from transcript CG45075-RA
18132415	0.305606	11.922	7.25424	2.87929e-06	0.000331298	4.88797	0.296739	11.922	7.04378	4.06974e-06	0.000657687	4.56746	0.00886624	11.922	0.21046	0.836152	0.967509	-6.35658	Ggamma30A	CG3694 gene product from transcript CG3694-RC
18132426	-0.0913204	7.77577	-1.42644	0.174304	0.434947	-5.80815	-0.0505821	7.77577	-0.790104	0.441829	0.762157	-6.42272	-0.0407383	7.77577	-0.63634	0.534183	0.895424	-6.17246	CG11070	CG11070 gene product from transcript CG11070-RA
18132430	0.0313749	7.58493	0.421434	0.679439	0.854008	-6.71988	-0.0818464	7.58493	-1.09938	0.289005	0.643837	-6.13319	0.113221	7.58493	1.52081	0.149188	0.685144	-5.26705	CG4341	CG4341 gene product from transcript CG4341-RA
18132442	0.177008	9.17729	3.30305	0.00485101	0.0509184	-2.51189	0.255008	9.17729	4.75856	0.000256481	0.0107066	0.445595	-0.0779997	9.17729	-1.45551	0.166219	0.700498	-5.35443	bdl	borderless
18132449	0.129662	7.17942	1.27176	0.222902	0.494119	-6.00393	0.00570371	7.17942	0.0559433	0.956128	0.986967	-6.7428	0.123959	7.17942	1.21581	0.24292	0.755366	-5.64975	CG4455	CG4455 gene product from transcript CG4455-RA
18132452	0.0993718	7.05551	1.56874	0.137644	0.383464	-5.6132	0.0490407	7.05551	0.774183	0.450902	0.767907	-6.4353	0.0503311	7.05551	0.794553	0.439314	0.856016	-6.05914	CG3793	CG3793 gene product from transcript CG3793-RB
18132458	0.0673221	8.40871	1.11871	0.280929	0.560073	-6.1797	-0.0562548	8.40871	-0.934805	0.364754	0.707031	-6.29773	0.123577	8.40871	2.05352	0.0579606	0.570677	-4.46116	CenG1A	Centaurin gamma 1A
18132469	0.0874599	4.60914	0.902987	0.380862	0.652165	-6.39457	0.178847	4.60914	1.84652	0.0847213	0.360391	-5.13075	-0.0913874	4.60914	-0.943536	0.360417	0.821312	-5.93158	CG4793	CG4793 gene product from transcript CG4793-RD
18132472	0.00736732	4.14653	0.0812625	0.936312	0.976321	-6.80946	0.115351	4.14653	1.27234	0.222701	0.570185	-5.93624	-0.107984	4.14653	-1.19107	0.252205	0.764483	-5.67782	EndoGI	Endonuclease G inhibitor
18132478	0.0949164	4.70019	0.989172	0.338331	0.614612	-6.31353	0.0462312	4.70019	0.481798	0.636931	0.871243	-6.62325	0.0486853	4.70019	0.507374	0.6193	0.917587	-6.24722	CG18478	CG18478 gene product from transcript CG18478-RA
18132481	0.00748962	3.75436	0.0619634	0.951413	0.983656	-6.81092	4.27464e-05	3.75436	0.000353651	0.999723	0.999845	-6.74445	0.00744687	3.75436	0.0616097	0.95169	0.991284	-6.37754	CG18480	CG18480 gene product from transcript CG18480-RB
18132486	0.27252	5.96629	2.50243	0.0244426	0.139298	-4.06245	0.40029	5.96629	3.67569	0.00226195	0.0422904	-1.70812	-0.12777	5.96629	-1.17325	0.259062	0.769008	-5.69774	CG4500	CG4500 gene product from transcript CG4500-RA
18132489	-0.175703	3.66197	-1.12162	0.279728	0.558636	-6.17653	0.157204	3.66197	1.00353	0.331582	0.680757	-6.23183	-0.332907	3.66197	-2.12516	0.0506696	0.552971	-4.34205	CG4891	CG4891 gene product from transcript CG4891-RA
18132491	0.0137238	2.20305	0.157465	0.876987	0.95039	-6.79988	0.0487916	2.20305	0.559828	0.583894	0.84606	-6.58126	-0.0350677	2.20305	-0.402362	0.693116	0.935983	-6.29604	c(2)M	crossover suppressor on 2 of Manheim
18132500	0.202888	7.42616	3.16191	0.00647408	0.0621954	-2.79257	0.0328754	7.42616	0.512346	0.6159	0.860807	-6.60753	0.170013	7.42616	2.64957	0.0182544	0.431468	-3.41444	CG18507	CG18507 gene product from transcript CG18507-RC
18132513	-0.24214	5.11845	-2.38582	0.0307225	0.160271	-4.27608	-0.220728	5.11845	-2.17484	0.0461205	0.258355	-4.58653	-0.0214123	5.11845	-0.210976	0.835757	0.967495	-6.35647	CG15286	CG15286 gene product from transcript CG15286-RA
18132515	0.0423595	4.3559	0.419075	0.681125	0.854453	-6.72091	-0.0100697	4.3559	-0.0996225	0.921969	0.976519	-6.73923	0.0524292	4.3559	0.518697	0.611569	0.915195	-6.24131	CG7968	CG7968 gene product from transcript CG7968-RA
18132518	-0.0214271	5.1406	-0.16034	0.874761	0.949645	-6.7994	-0.0856355	5.1406	-0.640816	0.53135	0.818179	-6.53132	0.0642084	5.1406	0.480476	0.637849	0.921978	-6.26077	CG7953	CG7953 gene product from transcript CG7953-RB
18132521	-0.206666	5.01292	-2.25322	0.0397083	0.185867	-4.51344	-0.118756	5.01292	-1.29476	0.215059	0.560784	-5.909	-0.0879102	5.01292	-0.958459	0.353087	0.816352	-5.91772	CG7916	CG7916 gene product from transcript CG7916-RA
18132525	-0.00486167	7.79374	-0.0741019	0.941912	0.978426	-6.81005	0.0181127	7.79374	0.276076	0.786272	0.935662	-6.70445	-0.0229744	7.79374	-0.350178	0.731094	0.943406	-6.31621	Sec71	Sec71 ortholog (S. cerevisiae)
18132530	-0.0131711	8.02344	-0.171501	0.866131	0.946504	-6.79745	-0.0401348	8.02344	-0.522597	0.608918	0.857825	-6.60205	0.0269637	8.02344	0.351095	0.730419	0.943188	-6.31588	CG31731	CG31731 gene product from transcript CG31731-RB
18132548	0.0139349	8.76851	0.33922	0.739165	0.886034	-6.75252	0.0499271	8.76851	1.21538	0.243078	0.593566	-6.0037	-0.0359922	8.76851	-0.876164	0.394811	0.838305	-5.9917	TM9SF4	Transmembrane 9 superfamily protein member 4
18132555	-0.10773	4.77001	-0.698023	0.495885	0.739703	-6.56025	0.129818	4.77001	0.84114	0.413531	0.742746	-6.3808	-0.237548	4.77001	-1.53916	0.144674	0.682478	-5.24199	robl37BC	CG15171 gene product from transcript CG15171-RA
18132557	0.169885	8.29297	2.81502	0.0130978	0.0957107	-3.47137	0.152687	8.29297	2.53004	0.0231461	0.175146	-3.94868	0.0171982	8.29297	0.284976	0.779575	0.956185	-6.33753	qtc	quick-to-court
18132577	0.278795	7.67277	4.72948	0.000271547	0.00780315	0.340696	0.144706	7.67277	2.45479	0.0268447	0.190808	-4.08731	0.134089	7.67277	2.27469	0.0381025	0.517529	-4.0868	beat-Ic	beaten path Ic
18132586	0.0166097	2.19694	0.166223	0.87021	0.947617	-6.79839	-0.149534	2.19694	-1.49647	0.155357	0.483091	-5.6475	0.166144	2.19694	1.66269	0.117206	0.652023	-5.06784	Mt2	Methyltransferase 2
18132590	-0.154985	2.8008	-0.987869	0.338947	0.615178	-6.3148	-0.0256706	2.8008	-0.163624	0.87222	0.960749	-6.73038	-0.129314	2.8008	-0.824246	0.422765	0.847816	-6.03529	CSN1a	COP9 signalosome subunit 1a
18132592	0.0718318	3.56082	0.709837	0.488738	0.734344	-6.55176	0.0404206	3.56082	0.399433	0.695226	0.897998	-6.66095	0.0314112	3.56082	0.310404	0.760542	0.949428	-6.32973	jhamt	juvenile hormone acid methyltransferase
18132595	0.0387407	4.28253	0.380775	0.70873	0.870748	-6.73689	-0.078977	4.28253	-0.77625	0.449717	0.767008	-6.43368	0.117718	4.28253	1.15703	0.265428	0.774597	-5.71567	CG7311	CG7311 gene product from transcript CG7311-RD
18132598	0.0651003	3.97713	0.484455	0.635089	0.828908	-6.6902	0.247561	3.97713	1.84226	0.0853731	0.361656	-5.13746	-0.18246	3.97713	-1.35781	0.19468	0.721904	-5.47978	CG15262	CG15262 gene product from transcript CG15262-RA
18132600	0.21842	3.04438	1.72538	0.105078	0.330177	-5.38356	0.0985141	3.04438	0.778198	0.448602	0.766452	-6.43215	0.119906	3.04438	0.947177	0.358619	0.819916	-5.92821	CG15263	CG15263 gene product from transcript CG15263-RA
18132602	-0.0287937	3.25794	-0.281675	0.782057	0.908637	-6.77123	-0.162754	3.25794	-1.59215	0.132285	0.447286	-5.5137	0.133961	3.25794	1.31047	0.209826	0.731405	-5.53809	CG15282	CG15282 gene product from transcript CG15282-RC
18132606	0.128145	3.47902	1.15977	0.264343	0.542239	-6.13437	-0.0683047	3.47902	-0.618189	0.545761	0.82672	-6.54592	0.19645	3.47902	1.77796	0.0957656	0.623465	-4.89721	CG18063	CG18063 gene product from transcript CG18063-RC
18132612	-0.111607	3.00145	-1.11335	0.28315	0.562168	-6.18551	0.0125412	3.00145	0.125106	0.902107	0.969845	-6.73622	-0.124148	3.00145	-1.23846	0.234654	0.750074	-5.62365	CG12448	CG12448 gene product from transcript CG12448-RC
18132616	0.0797053	4.03936	0.919672	0.372356	0.644017	-6.37939	0.0810592	4.03936	0.935295	0.364509	0.707031	-6.29727	-0.00135398	4.03936	-0.0156228	0.987742	0.998345	-6.37939	CG10839	CG10839 gene product from transcript CG10839-RB
18132619	0.144644	7.52899	2.28292	0.0375031	0.179509	-4.46081	0.103629	7.52899	1.63559	0.122815	0.429707	-5.45102	0.0410146	7.52899	0.647336	0.527237	0.892959	-6.16534	dao	down and out
18132626	0.140588	4.87838	1.49536	0.155645	0.409352	-5.71544	0.0403738	4.87838	0.429435	0.673736	0.888648	-6.64801	0.100214	4.87838	1.06592	0.303384	0.793227	-5.8124	CG18477	CG18477 gene product from transcript CG18477-RA
18132629	-0.0196883	4.11427	-0.280833	0.782691	0.90887	-6.77148	0.0614537	4.11427	0.876571	0.394597	0.729732	-6.35031	-0.0811421	4.11427	-1.1574	0.265278	0.774436	-5.71525	CG4701	CG4701 gene product from transcript CG4701-RA
18132631	-0.147428	3.99942	-0.761231	0.458368	0.711302	-6.51332	0.105065	3.99942	0.542493	0.595479	0.850621	-6.59111	-0.252492	3.99942	-1.30372	0.212061	0.733783	-5.54627	CG4691	CG4691 gene product from transcript CG4691-RA
18132633	0.286827	9.9911	6.90756	5.10751e-06	0.00047637	4.31657	0.159953	9.9911	3.8521	0.0015778	0.0335761	-1.35402	0.126873	9.9911	3.05546	0.00804423	0.315356	-2.64977	nAChRalpha5	nicotinic Acetylcholine Receptor alpha5
18132653	-0.183457	3.75001	-1.87972	0.0797936	0.280688	-5.14332	0.0195314	3.75001	0.200121	0.844085	0.95366	-6.72341	-0.202988	3.75001	-2.07984	0.0551766	0.566521	-4.41765	CG15269	CG15269 gene product from transcript CG15269-RA
18132656	0.183401	7.75857	3.99279	0.00118512	0.0208491	-1.12576	0.148794	7.75857	3.23937	0.00552611	0.0732714	-2.57993	0.0346069	7.75857	0.753419	0.462907	0.86525	-6.09084	CG15270	CG15270 gene product from transcript CG15270-RC
18132677	-0.125975	2.53586	-1.5491	0.142278	0.390164	-5.64091	-0.080414	2.53586	-0.98884	0.338488	0.685881	-6.24627	-0.0455613	2.53586	-0.560261	0.583606	0.909206	-6.21851	CG15256	CG15256 gene product from transcript CG15256-RC
18132685	0.03115	3.22386	0.257857	0.800036	0.917771	-6.77797	0.163111	3.22386	1.35021	0.197049	0.539653	-5.84002	-0.131961	3.22386	-1.09236	0.291979	0.785898	-5.78502	CG4892	CG4892 gene product from transcript CG4892-RA
18132687	-0.0147223	4.39659	-0.170554	0.866863	0.946611	-6.79762	0.148372	4.39659	1.71886	0.106286	0.404195	-5.32765	-0.163095	4.39659	-1.88941	0.0784037	0.599485	-4.72535	CG3491	CG3491 gene product from transcript CG3491-RA
18132691	0.0253874	3.95943	0.236864	0.815979	0.925572	-6.78342	0.0946174	3.95943	0.88278	0.391339	0.726916	-6.34485	-0.06923	3.95943	-0.645915	0.528132	0.893559	-6.16627	CG4161	CG4161 gene product from transcript CG4161-RB
18132693	-0.135459	2.57603	-1.29631	0.214535	0.484456	-5.97403	-0.094369	2.57603	-0.903091	0.380809	0.719347	-6.32674	-0.0410901	2.57603	-0.393223	0.699709	0.936626	-6.29977	CG31819	CG31819 gene product from transcript CG31819-RA
18132697	0.154652	6.49626	1.94193	0.0712451	0.263032	-5.0429	0.039739	6.49626	0.498992	0.625052	0.865377	-6.61452	0.114913	6.49626	1.44294	0.169678	0.703464	-5.37093	CG17328	CG17328 gene product from transcript CG17328-RB
18132700	0.243228	4.96792	2.24006	0.0407229	0.188722	-4.53664	0.171041	4.96792	1.57524	0.136137	0.453013	-5.53778	0.0721871	4.96792	0.664822	0.516297	0.890326	-6.15379	CG17329	CG17329 gene product from transcript CG17329-RA
18132702	0.104491	5.36031	1.72869	0.104469	0.328988	-5.37855	0.0428851	5.36031	0.709486	0.488949	0.793145	-6.48399	0.0616059	5.36031	1.0192	0.324329	0.805899	-5.85938	CG4935	CG4935 gene product from transcript CG4935-RA
18132708	0.108185	2.55422	0.715038	0.485611	0.732071	-6.54799	0.0130233	2.55422	0.0860762	0.932549	0.980446	-6.74055	0.0951618	2.55422	0.628962	0.538873	0.896673	-6.17717	CG18109	CG18109 gene product from transcript CG18109-RA
18132711	0.0201708	3.93454	0.168701	0.868295	0.947127	-6.79796	-0.0238617	3.93454	-0.19957	0.844508	0.95366	-6.72352	0.0440325	3.93454	0.368271	0.717837	0.940204	-6.30953	Tektin-A	Tektin A
18132716	-0.038756	2.77375	-0.32196	0.751944	0.894616	-6.75849	0.130097	2.77375	1.08076	0.296941	0.651959	-6.15295	-0.168853	2.77375	-1.40272	0.181138	0.712419	-5.42297	CG13243	CG13243 gene product from transcript CG13243-RB
18132720	-0.207375	3.60352	-2.40066	0.0298456	0.158111	-4.24913	0.0630978	3.60352	0.730447	0.476417	0.786018	-6.46865	-0.270473	3.60352	-3.13111	0.00689438	0.296187	-2.50449	CG16879	CG16879 gene product from transcript CG16879-RB
18132726	0.130973	7.5315	1.63097	0.123792	0.362949	-5.52377	0.0658918	7.5315	0.820532	0.424812	0.750591	-6.39802	0.0650816	7.5315	0.810443	0.430408	0.850684	-6.04648	CG17341	CG17341 gene product from transcript CG17341-RB
18132736	0.11518	7.66052	2.17981	0.0456865	0.201314	-4.64201	-0.0524053	7.66052	-0.991787	0.337095	0.685835	-6.24339	0.167585	7.66052	3.1716	0.00634724	0.296187	-2.42648	CG33090	CG33090 gene product from transcript CG33090-RE
18132744	-0.263868	6.51768	-3.85652	0.00156367	0.0250219	-1.40003	-0.212146	6.51768	-3.10059	0.00733728	0.0877449	-2.85421	-0.0517215	6.51768	-0.755928	0.461447	0.864506	-6.08895	CG16865	CG16865 gene product from transcript CG16865-RB
18132750	0.174355	6.72054	2.70444	0.0163577	0.110145	-3.68317	0.0949224	6.72054	1.47235	0.16168	0.491881	-5.68027	0.0794329	6.72054	1.23209	0.236956	0.751751	-5.63103	NC2beta	Negative Cofactor 2beta
18132752	-0.0565481	5.31064	-0.959247	0.352703	0.627856	-6.34241	-0.023716	5.31064	-0.402304	0.693158	0.89734	-6.65975	-0.0328321	5.31064	-0.556943	0.585814	0.909653	-6.2204	CG16863	CG16863 gene product from transcript CG16863-RA
18132757	-0.0210765	6.26623	-0.173075	0.864916	0.946406	-6.79717	-0.0475721	6.26623	-0.39065	0.70157	0.900848	-6.66456	0.0264956	6.26623	0.217575	0.830704	0.967304	-6.35501	NimB5	Nimrod B5
18132762	-0.0983168	5.07262	-1.05882	0.306501	0.584774	-6.24333	0.0213529	5.07262	0.22996	0.821242	0.948196	-6.71667	-0.11967	5.07262	-1.28878	0.217074	0.739096	-5.56426	NimC2	Nimrod C2
18132768	-0.964351	8.68146	-10.7791	1.92263e-08	9.80664e-06	9.79618	-1.09976	8.68146	-12.2927	3.25763e-09	3.54473e-06	11.4226	0.135412	8.68146	1.51358	0.150999	0.685622	-5.27686	Cyp28a5	CG8864 gene product from transcript CG8864-RA
18132775	0.318181	4.11739	2.78309	0.0139679	0.099577	-3.53279	0.119735	4.11739	1.0473	0.311609	0.664587	-6.18775	0.198447	4.11739	1.73579	0.103174	0.632851	-4.9605	CG16853	CG16853 gene product from transcript CG16853-RA
18132779	0.286849	4.11461	2.26414	0.0388836	0.183529	-4.49412	-0.0111844	4.11461	-0.0882804	0.930826	0.979648	-6.74035	0.298034	4.11461	2.35242	0.0327851	0.502931	-3.9509	CG16852	CG16852 gene product from transcript CG16852-RA
18132782	0.0388022	3.2959	0.342732	0.736575	0.884428	-6.75127	0.0902902	3.2959	0.797516	0.437645	0.759999	-6.41678	-0.0514881	3.2959	-0.454784	0.655803	0.928041	-6.27304	CG7631	CG7631 gene product from transcript CG7631-RA
18132785	-0.009453	3.39044	-0.0807838	0.936686	0.976381	-6.8095	0.0427199	3.39044	0.365077	0.720171	0.907763	-6.67463	-0.0521729	3.39044	-0.445861	0.662091	0.928764	-6.27715	CG11865	CG11865 gene product from transcript CG11865-RA
18132788	-0.0629994	3.02473	-0.570978	0.576504	0.79541	-6.64296	0.0577028	3.02473	0.522973	0.608663	0.857687	-6.60185	-0.120702	3.02473	-1.09395	0.291302	0.785693	-5.78335	Kebab	Kinetochore and EB1 associated basic protein
18132795	0.0448158	8.18697	0.67799	0.508144	0.748284	-6.57433	0.058686	8.18697	0.887824	0.388706	0.725374	-6.34038	-0.0138702	8.18697	-0.209834	0.836632	0.967539	-6.35672	betaggt-II	beta subunit of type II geranylgeranyl transferase
18132798	0.0775232	6.48132	1.06475	0.303895	0.581838	-6.23716	-0.0215878	6.48132	-0.296501	0.77093	0.930153	-6.69833	0.099111	6.48132	1.36126	0.193613	0.721661	-5.47547	tio	tiptop
18132802	0.080014	9.40421	1.38997	0.184904	0.448851	-5.85588	0.12632	9.40421	2.19438	0.0444372	0.252801	-4.55262	-0.0463064	9.40421	-0.804415	0.433773	0.852482	-6.05131	SoxN	SoxNeuro
18132804	-0.00785626	3.99356	-0.104145	0.918439	0.969147	-6.80723	-0.0718009	3.99356	-0.951819	0.356336	0.701669	-6.2818	0.0639447	3.99356	0.847673	0.409996	0.841812	-6.01592	fu2	CG9233 gene product from transcript CG9233-RB
18132808	0.059997	7.11813	0.866617	0.399857	0.665176	-6.42679	-0.00944706	7.11813	-0.136456	0.893282	0.966756	-6.73466	0.0694441	7.11813	1.00307	0.331797	0.809918	-5.87518	FKBP59	FK506-binding protein FKBP59
18132817	-0.108079	3.90616	-0.678535	0.507808	0.748257	-6.57395	-0.16192	3.90616	-1.01656	0.325544	0.674648	-6.21888	0.0538416	3.90616	0.338026	0.740047	0.945556	-6.32051	CG11023	CG11023 gene product from transcript CG11023-RB
18132822	0.102995	7.89428	1.73157	0.103942	0.327734	-5.37418	0.0234872	7.89428	0.394873	0.698517	0.899692	-6.66283	0.0795073	7.89428	1.3367	0.201323	0.726967	-5.50598	galectin	CG11372 gene product from transcript CG11372-RD
18132831	-0.0775991	7.55682	-1.12068	0.280115	0.559127	-6.17755	-0.165631	7.55682	-2.39204	0.0303516	0.201588	-4.20157	0.0880323	7.55682	1.27136	0.223039	0.745099	-5.58504	CG11374	CG11374 gene product from transcript CG11374-RC
18132834	0.159004	8.30554	2.64536	0.0184084	0.11792	-3.7952	0.0395777	8.30554	0.658456	0.520265	0.81292	-6.51959	0.119426	8.30554	1.9869	0.06559	0.584344	-4.56992	Zir	Zizimin-related
18132847	-0.0762398	7.95922	-1.09179	0.292222	0.571352	-6.20868	-0.13698	7.95922	-1.9616	0.0687189	0.324264	-4.94581	0.0607397	7.95922	0.869818	0.39816	0.839894	-5.99716	CG11377	CG11377 gene product from transcript CG11377-RA
18132852	0.0925582	7.81275	1.31946	0.206881	0.476264	-5.94544	-0.0161387	7.81275	-0.230064	0.821163	0.948196	-6.71665	0.108697	7.81275	1.54952	0.142178	0.682021	-5.22775	CG11454	CG11454 gene product from transcript CG11454-RA
18132854	-0.040966	6.96211	-0.695065	0.497684	0.74088	-6.56235	-0.0642545	6.96211	-1.0902	0.292899	0.647999	-6.14298	0.0232884	6.96211	0.395132	0.69833	0.936626	-6.299	ND-15	NADH dehydrogenase (ubiquinone) 15 kDa subunit
18132865	-0.119593	6.36622	-1.53933	0.144633	0.393384	-5.65459	-0.126345	6.36622	-1.62624	0.124801	0.43433	-5.46461	0.00675206	6.36622	0.0869088	0.931898	0.987842	-6.3756	CG3436	CG3436 gene product from transcript CG3436-RC
18132871	0.0482765	7.54053	0.69354	0.498613	0.741551	-6.56343	-0.0686326	7.54053	-0.985974	0.339846	0.687234	-6.24906	0.116909	7.54053	1.67951	0.113838	0.647862	-5.04341	mRpL10	mitochondrial ribosomal protein L10
18132874	-0.128105	6.69431	-1.93434	0.0722412	0.264793	-5.05525	-0.161014	6.69431	-2.43125	0.0281124	0.19507	-4.13031	0.0329087	6.69431	0.49691	0.626485	0.918669	-6.25258	Tbc1d15-17	TBC1 domain family, member 15
18132880	0.122335	4.12674	1.74225	0.102006	0.324613	-5.35794	0.0960792	4.12674	1.36832	0.191439	0.531767	-5.817	0.0262562	4.12674	0.373931	0.713709	0.939874	-6.30737	CG13693	CG13693 gene product from transcript CG13693-RA
18132883	0.103691	4.5515	0.869843	0.398147	0.663924	-6.42398	0.208942	4.5515	1.75277	0.100132	0.3909	-5.27624	-0.105251	4.5515	-0.882928	0.391262	0.837047	-5.98584	CG3345	CG3345 gene product from transcript CG3345-RA
18132887	0.0321755	6.82145	0.518815	0.61149	0.814457	-6.67233	0.109309	6.82145	1.76255	0.0984168	0.388056	-5.2613	-0.0771331	6.82145	-1.24373	0.232761	0.748003	-5.61752	CG11562	CG11562 gene product from transcript CG11562-RA
18132890	-0.107692	3.13993	-1.82953	0.087347	0.297078	-5.22287	-0.000545112	3.13993	-0.00926065	0.992734	0.998119	-6.74441	-0.107147	3.13993	-1.82027	0.0888084	0.613745	-4.83273	CG13692	CG13692 gene product from transcript CG13692-RA
18132893	0.138205	4.1809	2.22648	0.0417957	0.191357	-4.56051	0.118209	4.1809	1.90434	0.0763053	0.340977	-5.03867	0.0199962	4.1809	0.322138	0.751812	0.948458	-6.3259	BBS8	Bardet-Biedl syndrome 8 ortholog (H. sapiens)
18132898	-0.421231	8.14719	-6.13505	1.94277e-05	0.00125601	2.98091	-0.497146	8.14719	-7.24071	2.9435e-06	0.000554107	4.88793	0.0759147	8.14719	1.10566	0.28636	0.782019	-5.77102	CG4164	CG4164 gene product from transcript CG4164-RA
18132901	0.0556866	7.64243	0.796812	0.438041	0.694685	-6.48525	0.0877188	7.64243	1.25516	0.228701	0.577753	-5.95685	-0.0320322	7.64243	-0.458345	0.653302	0.926209	-6.27138	CG4133	CG4133 gene product from transcript CG4133-RC
18132911	-0.118691	7.5151	-1.65779	0.118204	0.352839	-5.48449	0.00726009	7.5151	0.101404	0.920578	0.976519	-6.73904	-0.125951	7.5151	-1.75919	0.0990023	0.628212	-4.92549	nAChRbeta3	nicotinic Acetylcholine Receptor beta3
18132916	-0.2564	9.50655	-5.58812	5.2569e-05	0.00259224	1.98391	-0.32939	9.50655	-7.1789	3.25675e-06	0.000554107	4.78795	0.0729898	9.50655	1.59078	0.132594	0.670071	-5.17036	Tspo	Translocator protein
18132919	-0.161506	5.93212	-2.001	0.0639026	0.246285	-4.94577	-0.0840337	5.93212	-1.04115	0.314364	0.666237	-6.19405	-0.0774722	5.93212	-0.959854	0.352407	0.816211	-5.91642	CG2794	CG2794 gene product from transcript CG2794-RA
18132921	0.119969	5.80702	1.88239	0.0794089	0.279877	-5.13906	0.0431385	5.80702	0.676869	0.508835	0.805795	-6.50703	0.0768306	5.80702	1.20552	0.246752	0.759042	-5.66149	CG2807	CG2807 gene product from transcript CG2807-RB
18132926	-0.0106192	7.51426	-0.153726	0.879883	0.951752	-6.8005	0.000499518	7.51426	0.00723114	0.994326	0.998119	-6.74442	-0.0111187	7.51426	-0.160957	0.874284	0.974768	-6.36609	cold	coiled
18132932	0.169408	5.64371	1.72974	0.104277	0.328447	-5.37696	0.136198	5.64371	1.39064	0.184703	0.525028	-5.78831	0.0332105	5.64371	0.339095	0.739258	0.945476	-6.32013	CG13689	CG13689 gene product from transcript CG13689-RB
18132937	0.0759523	1.97146	0.860621	0.403048	0.66733	-6.43198	0.0274852	1.97146	0.311437	0.759772	0.925103	-6.69358	0.0484671	1.97146	0.549184	0.590994	0.911066	-6.22475	CG2839	CG2839 gene product from transcript CG2839-RA
18132939	0.0382495	6.88869	0.605352	0.554031	0.781574	-6.62213	0.00212795	6.88869	0.0336777	0.97358	0.991783	-6.74385	0.0361216	6.88869	0.571674	0.576044	0.90754	-6.21196	GABA-B-R3	metabotropic GABA-B receptor subtype 3
18132954	0.0518374	2.31201	0.398263	0.69607	0.864176	-6.72978	0.121925	2.31201	0.936742	0.363789	0.706624	-6.29593	-0.0700878	2.31201	-0.538479	0.598179	0.912458	-6.23067	CG12506	CG12506 gene product from transcript CG12506-RA
18132956	-0.062207	4.00635	-0.519002	0.611362	0.814457	-6.67223	0.122989	4.00635	1.02612	0.321166	0.671848	-6.20929	-0.185196	4.00635	-1.54512	0.143235	0.682478	-5.23381	CG13947	CG13947 gene product from transcript CG13947-RA
18132958	-0.260148	4.60597	-2.40093	0.0298299	0.158111	-4.24864	-0.066902	4.60597	-0.617444	0.546239	0.827014	-6.54639	-0.193246	4.60597	-1.78349	0.0948306	0.62177	-4.88884	CG3544	CG3544 gene product from transcript CG3544-RB
18132962	-0.150428	6.23257	-2.20923	0.0431968	0.194929	-4.59075	-0.0366062	6.23257	-0.53761	0.598764	0.851898	-6.59383	-0.113821	6.23257	-1.67162	0.115408	0.649125	-5.0549	Pex12	Peroxin 12
18132964	0.0905108	10.0629	1.71078	0.1078	0.334634	-5.40558	0.0742518	10.0629	1.40346	0.180922	0.522009	-5.77166	0.016259	10.0629	0.307317	0.762844	0.950302	-6.33071	CG3662	CG3662 gene product from transcript CG3662-RD
18132972	-0.278854	3.31422	-2.20699	0.0433818	0.195332	-4.59466	-0.402142	3.31422	-3.18275	0.0062043	0.0786823	-2.69209	0.123288	3.31422	0.975761	0.34472	0.812736	-5.90143	CG13949	CG13949 gene product from transcript CG13949-RA
18132976	0.183592	5.85623	1.73416	0.103469	0.326973	-5.37024	0.0286184	5.85623	0.270322	0.790611	0.937288	-6.70609	0.154974	5.85623	1.46384	0.16396	0.699191	-5.34344	CG13950	CG13950 gene product from transcript CG13950-RA
18132980	0.143465	4.28144	1.70874	0.108184	0.335064	-5.40865	0.0548767	4.28144	0.653609	0.523297	0.814461	-6.52284	0.0885886	4.28144	1.05514	0.308129	0.796433	-5.82341	CG4415	CG4415 gene product from transcript CG4415-RA
18132983	-0.183066	8.68761	-2.42752	0.0283185	0.153152	-4.20017	-0.155584	8.68761	-2.06311	0.0569319	0.289755	-4.77732	-0.0274818	8.68761	-0.364419	0.720652	0.940204	-6.31098	Atg4a	Autophagy-related 4a
18132989	0.122768	3.42947	0.923116	0.370617	0.642386	-6.37623	0.0201843	3.42947	0.151769	0.881399	0.963265	-6.73234	0.102584	3.42947	0.771346	0.45253	0.863013	-6.07721	CG14339	CG14339 gene product from transcript CG14339-RA
18132997	-0.0662477	5.7974	-1.05608	0.307712	0.585507	-6.24617	-0.0567854	5.7974	-0.905236	0.379708	0.718979	-6.3248	-0.00946237	5.7974	-0.150843	0.882118	0.97666	-6.36772	CG14340	CG14340 gene product from transcript CG14340-RA
18133002	-0.0554192	8.80405	-0.864675	0.400889	0.665668	-6.42847	-0.0699034	8.80405	-1.09066	0.2927	0.647939	-6.14248	0.0144842	8.80405	0.225989	0.824273	0.965774	-6.35308	CG4552	CG4552 gene product from transcript CG4552-RA
18133006	0.115358	9.75922	1.88209	0.0794521	0.279969	-5.13954	0.219974	9.75922	3.58892	0.00270134	0.0466631	-1.88215	-0.104616	9.75922	-1.70684	0.108546	0.639597	-5.00338	CG4577	CG4577 gene product from transcript CG4577-RB
18133013	-0.478215	5.20883	-3.71352	0.00209361	0.0300017	-1.68804	-0.155561	5.20883	-1.20799	0.245828	0.59744	-6.01228	-0.322654	5.20883	-2.50553	0.0242938	0.466658	-3.67756	MFS3	Major Facilitator Superfamily Transporter 3
18133018	-0.156534	5.66691	-1.73633	0.103075	0.326351	-5.36695	0.0411269	5.66691	0.456194	0.654812	0.879715	-6.6357	-0.197661	5.66691	-2.19252	0.0445947	0.536101	-4.22811	CG4749	CG4749 gene product from transcript CG4749-RA
18133020	-0.105777	8.14929	-1.23052	0.237525	0.511394	-6.0531	0.0372033	8.14929	0.432792	0.671349	0.887763	-6.64651	-0.142981	8.14929	-1.66332	0.11708	0.652023	-5.06694	Vps29	Vacuolar protein sorting 29
18133022	-0.2076	6.24265	-2.58666	0.0206898	0.127002	-3.90562	-0.0384414	6.24265	-0.478974	0.638893	0.872615	-6.62466	-0.169159	6.24265	-2.10769	0.0523652	0.558085	-4.37129	Tango14	Transport and Golgi organization 14
18133027	0.037831	6.2184	0.470051	0.645107	0.83466	-6.69733	0.122922	6.2184	1.52731	0.147578	0.47184	-5.60503	-0.0850907	6.2184	-1.05725	0.307193	0.795873	-5.82125	IntS14	Integrator 14
18133030	-0.0883374	6.36715	-1.05851	0.306639	0.584774	-6.24365	-0.0774759	6.36715	-0.928362	0.367978	0.70986	-6.3037	-0.0108615	6.36715	-0.130149	0.898185	0.980745	-6.37074	CG14341	CG14341 gene product from transcript CG14341-RB
18133033	0.0246468	8.78758	0.428784	0.674199	0.852181	-6.71662	-0.0155095	8.78758	-0.269821	0.79099	0.937288	-6.70623	0.0401563	8.78758	0.698605	0.495531	0.882063	-6.13065	CG4887	CG4887 gene product from transcript CG4887-RB
18133047	0.0328453	8.33538	0.671865	0.511927	0.751341	-6.57855	0.0868443	8.33538	1.77644	0.0960245	0.383365	-5.23997	-0.053999	8.33538	-1.10457	0.286818	0.7826	-5.77218	CG4896	CG4896 gene product from transcript CG4896-RJ
18133065	-0.298711	4.73355	-2.39543	0.0301521	0.158653	-4.25864	-0.275881	4.73355	-2.21235	0.0429403	0.248184	-4.52132	-0.0228299	4.73355	-0.183078	0.857198	0.971743	-6.36216	Tgt	tRNA-guanine transglycosylase
18133068	0.0142142	8.98172	0.311164	0.759976	0.898474	-6.76207	0.0117182	8.98172	0.256524	0.801045	0.941387	-6.7099	0.00249595	8.98172	0.054639	0.95715	0.991915	-6.37796	CG5001	CG5001 gene product from transcript CG5001-RB
18133076	0.135109	4.93196	1.51318	0.151099	0.402716	-5.69093	0.062616	4.93196	0.701284	0.493906	0.795672	-6.48988	0.0724927	4.93196	0.8119	0.429596	0.850684	-6.0453	CG14342	CG14342 gene product from transcript CG14342-RB
18133081	-0.129238	7.81686	-0.90082	0.381977	0.653063	-6.39652	-0.199803	7.81686	-1.39267	0.1841	0.524708	-5.78568	0.0705648	7.81686	0.491853	0.629972	0.919467	-6.25513	CG5397	CG5397 gene product from transcript CG5397-RB
18133084	-0.105579	3.34362	-0.983482	0.341031	0.616917	-6.31908	0.12525	3.34362	1.16672	0.26161	0.616381	-6.05933	-0.230828	3.34362	-2.1502	0.0483266	0.548177	-4.2999	CG5440	CG5440 gene product from transcript CG5440-RC
18133087	-0.0275011	3.58795	-0.233552	0.818503	0.926507	-6.78424	-0.183553	3.58795	-1.55882	0.139967	0.459178	-5.56098	0.156052	3.58795	1.32527	0.204993	0.728679	-5.52003	CG14346	CG14346 gene product from transcript CG14346-RC
18133091	0.0345522	5.92371	0.26114	0.79755	0.917045	-6.77708	-0.0253095	5.92371	-0.191285	0.850878	0.95562	-6.72522	0.0598617	5.92371	0.452426	0.657463	0.928091	-6.27414	CG14352	CG14352 gene product from transcript CG14352-RA
18133094	0.009197	5.31279	0.103263	0.919128	0.969355	-6.80732	-0.0704188	5.31279	-0.790655	0.441517	0.761861	-6.42228	0.0796158	5.31279	0.893918	0.385541	0.835347	-5.97624	mRpL48	mitochondrial ribosomal protein L48
18133098	-0.454494	8.3164	-6.43877	1.13779e-05	0.000847989	3.5163	-0.43884	8.3164	-6.217	1.6795e-05	0.00166138	3.16045	-0.0156537	8.3164	-0.221764	0.8275	0.966867	-6.35406	CG31937	CG31937 gene product from transcript CG31937-RA
18133100	0.0895098	4.27445	0.920223	0.372077	0.643877	-6.37889	0.173525	4.27445	1.78396	0.0947509	0.380017	-5.22838	-0.0840154	4.27445	-0.863736	0.401388	0.840032	-6.00235	CG17648	CG17648 gene product from transcript CG17648-RA
18133102	-0.0439064	3.11106	-0.446277	0.661798	0.844027	-6.70866	-0.0272167	3.11106	-0.276638	0.785849	0.935362	-6.70428	-0.0166897	3.11106	-0.169639	0.86757	0.9743	-6.36461	CG7295	CG7295 gene product from transcript CG7295-RB
18133104	0.00400407	9.26468	0.100457	0.921318	0.970373	-6.80763	-0.0160794	9.26468	-0.403411	0.69236	0.897238	-6.65928	0.0200835	9.26468	0.503868	0.621703	0.918132	-6.24903	CG7337	CG7337 gene product from transcript CG7337-RA
18133131	-0.365746	9.50988	-6.51296	1.00032e-05	0.00077015	3.64507	-0.447024	9.50988	-7.9603	9.40736e-07	0.000222705	6.01174	0.0812781	9.50988	1.44735	0.168458	0.702969	-5.36516	Der-1	Derlin-1
18133136	-0.33173	5.57106	-3.35268	0.00438232	0.0472446	-2.41276	-0.2012	5.57106	-2.03346	0.0601683	0.299397	-4.82703	-0.13053	5.57106	-1.31922	0.206957	0.729738	-5.52743	CG15362	CG15362 gene product from transcript CG15362-RA
18133140	-0.0154658	7.6919	-0.271496	0.789725	0.912589	-6.77418	-0.015146	7.6919	-0.265882	0.793964	0.938159	-6.70734	-0.000319794	7.6919	-0.00561387	0.995595	0.999038	-6.3795	CG7289	CG7289 gene product from transcript CG7289-RA
18133145	0.0298743	9.47382	0.515419	0.613803	0.815648	-6.67415	0.109767	9.47382	1.8938	0.0777816	0.344891	-5.05559	-0.0798928	9.47382	-1.37838	0.188379	0.718947	-5.45393	Npc2a	Niemann-Pick type C-2a
18133147	0.0443011	7.2472	0.854675	0.406229	0.670453	-6.4371	0.0310711	7.2472	0.599436	0.557865	0.832998	-6.55764	0.0132301	7.2472	0.25524	0.802019	0.961644	-6.34581	CG4238	CG4238 gene product from transcript CG4238-RF
18133160	-0.125858	4.76574	-0.904091	0.380295	0.651673	-6.39357	-0.0374271	4.76574	-0.268855	0.791718	0.937573	-6.70651	-0.0884305	4.76574	-0.635236	0.534884	0.895424	-6.17317	CG12674	CG12674 gene product from transcript CG12674-RA
18133164	0.0970517	7.11803	1.96795	0.0679219	0.255769	-5.00033	0.0538154	7.11803	1.09123	0.292458	0.647939	-6.14188	0.0432363	7.11803	0.876716	0.394521	0.838023	-5.99122	AIF	Apoptosis inducing factor
18133174	0.31762	4.64322	2.70888	0.0162128	0.109577	-3.67472	0.331105	4.64322	2.8239	0.0128654	0.124253	-3.39311	-0.0134857	4.64322	-0.115015	0.909965	0.98224	-6.37266	CG15382	CG15382 gene product from transcript CG15382-RA
18133176	-0.191347	7.22466	-3.54763	0.00293961	0.036994	-2.02184	-0.0492078	7.22466	-0.912331	0.376082	0.716046	-6.31838	-0.142139	7.22466	-2.6353	0.0187812	0.432586	-3.44073	mio	missing oocyte
18133184	0.175963	6.46138	3.50951	0.00317834	0.0391524	-2.09845	-0.0312703	6.46138	-0.623673	0.542249	0.824909	-6.54242	0.207233	6.46138	4.13318	0.000891807	0.120648	-0.55596	papi	CG7082 gene product from transcript CG7082-RA
18133193	-0.457607	7.06181	-5.50964	6.08428e-05	0.0028053	1.83749	-0.552329	7.06181	-6.6501	7.90011e-06	0.000991889	3.90994	0.0947217	7.06181	1.14046	0.272049	0.776698	-5.73375	CG4267	CG4267 gene product from transcript CG4267-RB
18133197	0.0991957	3.3913	1.38927	0.185112	0.448879	-5.85679	0.179957	3.3913	2.52036	0.0235932	0.177052	-3.96661	-0.0807614	3.3913	-1.13109	0.275849	0.777733	-5.74388	CG4270	CG4270 gene product from transcript CG4270-RA
18133202	-0.12867	3.59644	-1.37707	0.188775	0.45336	-5.87253	0.048015	3.59644	0.513873	0.614857	0.860104	-6.60672	-0.176685	3.59644	-1.89095	0.0781857	0.599071	-4.72294	CG4271	CG4271 gene product from transcript CG4271-RA
18133204	-0.176335	3.95121	-1.26029	0.226896	0.498632	-6.01774	-0.158004	3.95121	-1.12927	0.276589	0.63078	-6.10086	-0.0183309	3.95121	-0.131014	0.897513	0.980726	-6.37062	CG16995	CG16995 gene product from transcript CG16995-RA
18133209	0.269896	9.53043	2.94211	0.0101286	0.081238	-3.22491	0.230824	9.53043	2.51619	0.0237882	0.178025	-3.97433	0.0390725	9.53043	0.425925	0.676235	0.931093	-6.28604	eys	eyes shut
18133225	-0.172521	4.21361	-2.11697	0.0514577	0.216077	-4.75036	0.0187258	4.21361	0.229781	0.821378	0.948196	-6.71672	-0.191247	4.21361	-2.34675	0.033148	0.503036	-3.96088	CG15390	CG15390 gene product from transcript CG15390-RA
18133228	0.108234	5.53728	1.14978	0.268308	0.546527	-6.14553	0.12465	5.53728	1.32417	0.205349	0.54928	-5.87269	-0.0164161	5.53728	-0.174391	0.8639	0.972934	-6.36376	Atxn7	Ataxin 7
18133236	-0.0396195	6.44049	-0.621787	0.543455	0.773953	-6.61176	0.00629499	6.44049	0.0987934	0.922616	0.976711	-6.73932	-0.0459145	6.44049	-0.72058	0.482292	0.875148	-6.11503	Eogt	EGF-domain O-GlcNAc transferase
18133242	0.0792318	5.87519	0.754717	0.462151	0.714552	-6.51833	0.159707	5.87519	1.52128	0.149072	0.473559	-5.61338	-0.0804753	5.87519	-0.766562	0.455285	0.863013	-6.08088	CG9870	CG9870 gene product from transcript CG9870-RA
18133245	0.045799	9.53837	0.940953	0.361696	0.636303	-6.35968	-0.00254088	9.53837	-0.0522031	0.959058	0.988108	-6.74302	0.0483399	9.53837	0.993156	0.336448	0.810658	-5.88478	VGlut	Vesicular glutamate transporter
18133257	-0.0282905	6.86772	-0.465535	0.648263	0.836042	-6.69953	-0.0288204	6.86772	-0.474255	0.642176	0.874268	-6.62699	0.000529906	6.86772	0.00871988	0.993158	0.999038	-6.37947	CG9886	CG9886 gene product from transcript CG9886-RB
18133260	0.0411019	4.17948	0.522581	0.608929	0.813268	-6.6703	-0.0761258	4.17948	-0.967883	0.348512	0.694386	-6.26653	0.117228	4.17948	1.49046	0.156912	0.688413	-5.30801	Elba2	Early boundary activity 2
18133262	-0.047205	6.75256	-0.829154	0.420069	0.683245	-6.45872	0.065455	6.75256	1.14972	0.268335	0.622567	-6.07833	-0.11266	6.75256	-1.97887	0.0665692	0.584644	-4.58289	Arpc5	Actin-related protein 2
18133265	-0.338706	4.54404	-2.6133	0.0196224	0.123032	-3.85561	-0.274275	4.54404	-2.11619	0.0515339	0.274254	-4.68735	-0.0644307	4.54404	-0.497118	0.626342	0.918669	-6.25247	CG15395	CG15395 gene product from transcript CG15395-RB
18133268	0.00624741	2.14953	0.0810429	0.936484	0.976321	-6.80948	0.0441399	2.14953	0.572594	0.575437	0.841136	-6.57381	-0.0378925	2.14953	-0.491551	0.63018	0.919532	-6.25528	Prosbeta4R1	Proteasome beta4 subunit-related 1
18133271	0.106341	3.96937	0.968877	0.348032	0.623574	-6.3332	-0.103175	3.96937	-0.940035	0.362152	0.705375	-6.29286	0.209516	3.96937	1.90891	0.0756734	0.589852	-4.69463	Prosbeta4R2	Proteasome beta4 subunit-related 2
18133276	-0.219139	3.60439	-1.80054	0.091995	0.30544	-5.2682	-0.179821	3.60439	-1.47748	0.160316	0.490131	-5.67333	-0.0393186	3.60439	-0.323058	0.751129	0.948454	-6.3256	CG9879	CG9879 gene product from transcript CG9879-RA
18133279	-0.410414	9.89791	-4.82031	0.000227281	0.00692104	0.518488	-0.448021	9.89791	-5.262	9.7012e-05	0.0052781	1.41364	0.0376064	9.89791	0.441687	0.665042	0.928869	-6.27905	CG31689	CG31689 gene product from transcript CG31689-RH
18133294	-0.075347	6.7992	-1.0248	0.321764	0.600257	-6.27813	0.0542159	6.7992	0.737398	0.472304	0.783032	-6.46347	-0.129563	6.7992	-1.7622	0.098477	0.628212	-4.92097	Hrs	Hepatocyte growth factor regulated tyrosine kinase substrate
18133305	-0.00346764	6.71546	-0.0353609	0.97226	0.990774	-6.81228	0.125655	6.71546	1.28136	0.219601	0.56689	-5.92533	-0.129123	6.71546	-1.31672	0.207776	0.730183	-5.53049	Cwc25	CG2843 gene product from transcript CG2843-RA
18133309	-0.0272218	12.0204	-0.630923	0.537624	0.770286	-6.60588	-0.0896006	12.0204	-2.07668	0.0555039	0.286416	-4.75443	0.0623788	12.0204	1.44576	0.168896	0.702969	-5.36724	Bacc	Bacchus
18133316	0.0259984	5.95263	0.227877	0.822831	0.928836	-6.78562	-0.0395334	5.95263	-0.346511	0.733791	0.91299	-6.68152	0.0655319	5.95263	0.574388	0.574253	0.90754	-6.21038	Trn-SR	Transportin-Serine
18133322	-0.0975058	9.51643	-2.11358	0.0517872	0.217014	-4.75615	-0.117745	9.51643	-2.55229	0.0221491	0.170849	-3.90737	0.0202391	9.51643	0.438712	0.667148	0.928965	-6.28039	aph-1	anterior pharynx defective 1
18133325	-0.200127	6.57542	-2.4584	0.0266551	0.146832	-4.14362	-0.109226	6.57542	-1.34175	0.199718	0.542757	-5.8507	-0.0909017	6.57542	-1.11665	0.281782	0.780869	-5.75936	CG2862	CG2862 gene product from transcript CG2862-RA
18133331	-0.447663	8.60758	-4.90364	0.000193208	0.00619555	0.680853	-0.556819	8.60758	-6.09933	2.07069e-05	0.00190948	2.9521	0.109157	8.60758	1.19569	0.250453	0.763522	-5.67262	daw	dawdle
18133338	-0.175297	4.4028	-1.66467	0.116806	0.350743	-5.47434	0.00926807	4.4028	0.0880122	0.931036	0.979716	-6.74038	-0.184565	4.4028	-1.75268	0.100148	0.630077	-4.93526	CG2964	CG2964 gene product from transcript CG2964-RA
18133341	-0.0314803	3.70037	-0.26446	0.795039	0.915871	-6.77616	0.167302	3.70037	1.40547	0.180336	0.521315	-5.76905	-0.198783	3.70037	-1.66993	0.115746	0.650554	-5.05735	Cpr23B	Cuticular protein 23B
18133344	-0.216316	4.47592	-1.36345	0.192934	0.459049	-5.88998	-0.22355	4.47592	-1.40905	0.179294	0.520189	-5.76437	0.00723431	4.47592	0.0455983	0.964234	0.993402	-6.37843	CG2975	CG2975 gene product from transcript CG2975-RA
18133350	0.0995389	2.35379	1.03517	0.317055	0.595099	-6.26763	-0.0381202	2.35379	-0.396438	0.697387	0.899182	-6.66219	0.137659	2.35379	1.43161	0.172844	0.705984	-5.3857	CG2983	CG2983 gene product from transcript CG2983-RB
18133353	0.026161	9.71985	0.479614	0.638448	0.830785	-6.69262	0.0366732	9.71985	0.672334	0.511636	0.807668	-6.51016	-0.0105121	9.71985	-0.192721	0.849773	0.970467	-6.36028	CG2991	CG2991 gene product from transcript CG2991-RA
18133362	0.0108663	4.24522	0.0873887	0.931523	0.974886	-6.80892	0.0761191	4.24522	0.612166	0.549632	0.828624	-6.54972	-0.0652529	4.24522	-0.524777	0.607438	0.913004	-6.23808	CG8813	CG8813 gene product from transcript CG8813-RA
18133364	0.0504746	9.08272	0.895771	0.384582	0.654697	-6.40105	0.0526664	9.08272	0.93467	0.364821	0.707031	-6.29786	-0.00219184	9.08272	-0.0388985	0.969486	0.993863	-6.37873	CG8814	CG8814 gene product from transcript CG8814-RA
18133368	0.0532189	7.27239	0.818579	0.425892	0.686423	-6.4675	0.146473	7.27239	2.25296	0.039728	0.236605	-4.45009	-0.0932543	7.27239	-1.43438	0.172065	0.705246	-5.3821	CG3165	CG3165 gene product from transcript CG3165-RA
18133371	-0.0801185	5.30436	-1.32646	0.204609	0.474218	-5.93671	0.00578207	5.30436	0.0957291	0.925008	0.977757	-6.73963	-0.0859006	5.30436	-1.42219	0.175514	0.706116	-5.39792	CG17265	CG17265 gene product from transcript CG17265-RA
18133376	-0.499126	4.89006	-2.47012	0.0260482	0.144957	-4.12207	-0.192464	4.89006	-0.952485	0.356009	0.701446	-6.28117	-0.306661	4.89006	-1.51763	0.149982	0.685522	-5.27136	CG17264	CG17264 gene product from transcript CG17264-RA
18133382	-0.0212224	6.63599	-0.344445	0.735313	0.883874	-6.75065	0.0471194	6.63599	0.76476	0.456326	0.77135	-6.44264	-0.0683418	6.63599	-1.1092	0.284879	0.781556	-5.76728	CG3542	CG3542 gene product from transcript CG3542-RA
18133391	-0.0918003	4.05399	-0.934943	0.364685	0.638295	-6.36528	0.162802	4.05399	1.65806	0.118149	0.422994	-5.41814	-0.254602	4.05399	-2.593	0.0204309	0.43955	-3.5184	CG17219	CG17219 gene product from transcript CG17219-RA
18133396	0.0830693	7.7193	1.70062	0.10973	0.337735	-5.42084	0.0946005	7.7193	1.9367	0.071931	0.33072	-4.9864	-0.0115312	7.7193	-0.236072	0.816583	0.963581	-6.35067	GABPI	beta4GalNAcTB pilot
18133402	-0.141386	5.75434	-0.940206	0.362067	0.636619	-6.36037	0.0215881	5.75434	0.143559	0.887767	0.965104	-6.73361	-0.162974	5.75434	-1.08377	0.295651	0.78781	-5.79398	CG17260	CG17260 gene product from transcript CG17260-RC
18133404	0.105845	5.51907	1.21343	0.243804	0.518282	-6.0731	0.0617954	5.51907	0.708433	0.489584	0.793544	-6.48475	0.0440497	5.51907	0.504994	0.620931	0.917683	-6.24845	CG17221	CG17221 gene product from transcript CG17221-RB
18133410	-0.0246766	3.87468	-0.225414	0.824712	0.929751	-6.7862	-0.0971393	3.87468	-0.887341	0.388958	0.725374	-6.34081	0.0724627	3.87468	0.661927	0.518099	0.890483	-6.15572	CG17261	CG17261 gene product from transcript CG17261-RB
18133413	-0.0639993	4.19149	-0.751931	0.463775	0.715046	-6.52046	0.0784504	4.19149	0.921719	0.371322	0.712163	-6.30981	-0.14245	4.19149	-1.67365	0.115002	0.64874	-5.05195	CG15403	CG15403 gene product from transcript CG15403-RA
18133415	-0.0514969	5.16308	-0.483936	0.635448	0.829088	-6.69046	-0.020332	5.16308	-0.191067	0.851045	0.955742	-6.72526	-0.031165	5.16308	-0.292869	0.773651	0.953719	-6.33518	CG15404	CG15404 gene product from transcript CG15404-RB
18133418	0.0176893	3.89586	0.137204	0.892701	0.957526	-6.80303	0.139308	3.89586	1.08052	0.297046	0.652005	-6.15321	-0.121618	3.89586	-0.943315	0.360526	0.8214	-5.93178	CG3347	CG3347 gene product from transcript CG3347-RB
18133423	-0.0819521	4.5401	-0.740025	0.470755	0.72079	-6.52948	-0.0360897	4.5401	-0.325889	0.749029	0.920442	-6.68876	-0.0458624	4.5401	-0.414136	0.684659	0.932961	-6.29112	CG15406	CG15406 gene product from transcript CG15406-RA
18133429	0.109361	5.3685	1.43448	0.172036	0.431929	-5.7975	0.123598	5.3685	1.62123	0.125878	0.436867	-5.47187	-0.0142371	5.3685	-0.186747	0.854371	0.970848	-6.36145	CG3277	CG3277 gene product from transcript CG3277-RC
18133445	0.0992523	7.41736	1.52262	0.148738	0.399819	-5.67787	0.12061	7.41736	1.85026	0.084153	0.358878	-5.12485	-0.0213574	7.41736	-0.327642	0.747729	0.947666	-6.32406	CG8837	CG8837 gene product from transcript CG8837-RB
18133453	-0.234246	3.76468	-3.13551	0.00683272	0.064094	-2.84485	-0.16935	3.76468	-2.26684	0.0386825	0.232722	-4.4256	-0.0648962	3.76468	-0.868669	0.398769	0.840032	-5.99814	CG3285	CG3285 gene product from transcript CG3285-RA
18133461	-0.0918336	3.09469	-0.701037	0.494056	0.737876	-6.55809	-0.0533371	3.09469	-0.407164	0.689662	0.895661	-6.6577	-0.0384965	3.09469	-0.293873	0.772898	0.953719	-6.33487	CG15408	CG15408 gene product from transcript CG15408-RA
18133470	-0.111465	4.56423	-0.873164	0.396392	0.662358	-6.42107	0.0462837	4.56423	0.362566	0.722007	0.908465	-6.67558	-0.157748	4.56423	-1.23573	0.235639	0.750074	-5.62682	CG8838	CG8838 gene product from transcript CG8838-RA
18133472	0.1455	3.69287	1.69731	0.110366	0.339167	-5.4258	0.243903	3.69287	2.84523	0.0123232	0.121294	-3.35203	-0.0984035	3.69287	-1.14791	0.269054	0.774946	-5.72564	CG8840	CG8840 gene product from transcript CG8840-RA
18133474	0.0669481	3.98414	0.507788	0.619017	0.818768	-6.67819	-0.143681	3.98414	-1.08979	0.293073	0.648088	-6.14341	0.210629	3.98414	1.59758	0.131069	0.669729	-5.16081	CG2772	CG2772 gene product from transcript CG2772-RA
18133478	0.0062266	8.27506	0.0804647	0.936936	0.976481	-6.80953	-0.0389092	8.27506	-0.502813	0.622427	0.863588	-6.61254	0.0451358	8.27506	0.583278	0.568408	0.906272	-6.20517	Snx1	Sorting nexin 1
18133484	0.202507	6.87531	3.09218	0.00746417	0.0676834	-2.93045	0.0694157	6.87531	1.05994	0.306007	0.660232	-6.17472	0.133091	6.87531	2.03224	0.0603049	0.571304	-4.49612	CG12795	CG12795 gene product from transcript CG12795-RB
18133488	0.0233147	6.35864	0.435088	0.669718	0.849351	-6.71379	0.0283409	6.35864	0.528884	0.604655	0.855317	-6.59864	-0.00502619	6.35864	-0.0937963	0.926517	0.987785	-6.37495	Sec5	Sec5 ortholog (S. cerevisiae)
18133493	0.0342893	8.37872	0.488045	0.632603	0.828233	-6.68839	0.00370619	8.37872	0.0527508	0.958629	0.987925	-6.74299	0.0305831	8.37872	0.435294	0.669572	0.92964	-6.28191	CG17593	CG17593 gene product from transcript CG17593-RB
18133498	-0.106264	4.39478	-0.963104	0.350827	0.626265	-6.33873	0.137635	4.39478	1.24743	0.231441	0.581062	-5.96605	-0.243898	4.39478	-2.21053	0.0430891	0.531998	-4.19735	CG8851	CG8851 gene product from transcript CG8851-RC
18133501	0.00210695	4.8225	0.0280216	0.978016	0.992426	-6.81253	-0.119039	4.8225	-1.58317	0.134319	0.450544	-5.52651	0.121146	4.8225	1.61119	0.128059	0.668644	-5.14158	CG8852	CG8852 gene product from transcript CG8852-RA
18133504	-0.226622	4.79738	-2.36731	0.0318498	0.16363	-4.30957	-0.123748	4.79738	-1.29268	0.215758	0.561479	-5.91154	-0.102874	4.79738	-1.07463	0.29959	0.790736	-5.80344	Che-13	Che-13 ortholog (C. elegans)
18133508	0.0569249	4.70414	0.69028	0.500602	0.742938	-6.56573	0.014105	4.70414	0.17104	0.866488	0.960338	-6.72907	0.0428198	4.70414	0.519241	0.6112	0.914978	-6.24102	CG2816	CG2816 gene product from transcript CG2816-RB
18133511	0.0338374	6.91242	0.648399	0.526569	0.762411	-6.59442	0.000422978	6.91242	0.00810518	0.99364	0.998119	-6.74442	0.0334144	6.91242	0.640293	0.53168	0.894545	-6.16991	CG2818	CG2818 gene product from transcript CG2818-RA
18133519	0.102554	6.30272	1.21268	0.244081	0.518532	-6.07397	-0.0586887	6.30272	-0.693983	0.498343	0.798796	-6.49507	0.161243	6.30272	1.90666	0.0759838	0.589852	-4.69818	CG10019	CG10019 gene product from transcript CG10019-RC
18133535	0.236517	6.60685	2.85284	0.0121352	0.0914036	-3.39835	0.171459	6.60685	2.06812	0.0564008	0.2884	-4.76888	0.0650576	6.60685	0.784716	0.444886	0.858536	-6.06686	bark	bark beetle
18133549	0.015452	4.03109	0.119955	0.906117	0.963382	-6.80536	-0.0296473	4.03109	-0.230155	0.821093	0.948196	-6.71663	0.0450993	4.03109	0.35011	0.731143	0.943406	-6.31623	CG3964	CG3964 gene product from transcript CG3964-RB
18133559	0.00460026	7.80658	0.100108	0.92159	0.970464	-6.80766	0.0293211	7.80658	0.638067	0.533089	0.819265	-6.53312	-0.0247209	7.80658	-0.537959	0.598529	0.912458	-6.23095	Cep97	CG3980 gene product from transcript CG3980-RB
18133569	0.167784	4.4903	1.37917	0.18814	0.452393	-5.86983	0.1618	4.4903	1.32999	0.20347	0.547124	-5.86543	0.0059832	4.4903	0.0491816	0.961426	0.993108	-6.37826	CG15422	CG15422 gene product from transcript CG15422-RA
18133571	-0.137241	4.38035	-1.58466	0.133979	0.377748	-5.59055	0.187653	4.38035	2.16675	0.0468347	0.261098	-4.60053	-0.324894	4.38035	-3.75141	0.00193764	0.18217	-1.29872	CG15423	CG15423 gene product from transcript CG15423-RA
18133573	0.0750838	2.82954	0.676018	0.50936	0.749056	-6.57569	0.00299896	2.82954	0.0270012	0.978816	0.993733	-6.74407	0.0720848	2.82954	0.649016	0.52618	0.892959	-6.16424	CG2955	CG2955 gene product from transcript CG2955-RA
18133575	-0.0241999	2.63174	-0.298798	0.76921	0.903699	-6.76602	-0.18034	2.63174	-2.22667	0.0417808	0.244211	-4.49627	0.15614	2.63174	1.92787	0.0731014	0.589852	-4.66458	CG15425	CG15425 gene product from transcript CG15425-RA
18133578	-0.137004	3.9739	-1.99423	0.0647082	0.24769	-4.95699	-0.0667433	3.9739	-0.971513	0.346761	0.692926	-6.26305	-0.0702611	3.9739	-1.02272	0.322718	0.804922	-5.85591	CG15429	CG15429 gene product from transcript CG15429-RA
18133582	0.0444854	7.68633	0.590929	0.563402	0.78731	-6.63101	0.00969911	7.68633	0.12884	0.899203	0.968792	-6.73572	0.0347863	7.68633	0.462089	0.650675	0.925301	-6.26962	Dim1	CG3058 gene product from transcript CG3058-RA
18133585	0.120159	1.87561	1.47468	0.161061	0.41802	-5.7436	-0.0107769	1.87561	-0.132261	0.896543	0.967815	-6.73525	0.130936	1.87561	1.60694	0.128993	0.669103	-5.1476	CG15432	CG15432 gene product from transcript CG15432-RC
18133590	-0.174643	6.00585	-2.95036	0.00996065	0.0804044	-3.20883	-0.0598155	6.00585	-1.0105	0.328343	0.677525	-6.22493	-0.114828	6.00585	-1.93986	0.0715163	0.589852	-4.64549	Elp3	Elongator complex protein 3
18133595	0.085437	5.85643	1.05251	0.309291	0.587264	-6.24986	0.0548135	5.85643	0.675259	0.509829	0.806565	-6.50815	0.0306234	5.85643	0.377256	0.711289	0.939592	-6.30609	CG15435	CG15435 gene product from transcript CG15435-RB
18133598	0.12725	4.29673	1.13595	0.273871	0.552188	-6.16083	-0.0174763	4.29673	-0.156009	0.878114	0.96238	-6.73165	0.144727	4.29673	1.29196	0.215999	0.737432	-5.56045	CG15436	CG15436 gene product from transcript CG15436-RA
18133601	-0.00965465	5.8686	-0.149135	0.883442	0.953036	-6.80123	-0.0849567	5.8686	-1.31232	0.209219	0.554176	-5.8874	0.075302	5.8686	1.16318	0.262998	0.772157	-5.70889	CG17840	CG17840 gene product from transcript CG17840-RA
18133605	0.118385	1.93096	1.29728	0.214213	0.484368	-5.97285	0.178019	1.93096	1.95075	0.0701029	0.327107	-4.96354	-0.0596337	1.93096	-0.65347	0.523384	0.89182	-6.16132	CG15635	CG15635 gene product from transcript CG15635-RB
18133608	-0.168685	3.14384	-1.25662	0.228186	0.50037	-6.02213	0.0355085	3.14384	0.26452	0.794994	0.938639	-6.70772	-0.204194	3.14384	-1.52114	0.149106	0.685144	-5.2666	CG3355	CG3355 gene product from transcript CG3355-RB
18133614	-0.0375673	3.60577	-0.373695	0.713881	0.873127	-6.73967	-0.0664711	3.60577	-0.661211	0.518545	0.811788	-6.51773	0.0289038	3.60577	0.287516	0.777667	0.955517	-6.33678	CG11929	CG11929 gene product from transcript CG11929-RA
18133618	0.12952	3.49005	1.05296	0.309093	0.587176	-6.2494	0.00895592	3.49005	0.0728092	0.942924	0.982722	-6.74166	0.120564	3.49005	0.980151	0.342619	0.812233	-5.89725	Elba3	Early boundary activity 3
18133620	0.00385967	6.27443	0.0570411	0.955268	0.984937	-6.81123	0.0505325	6.27443	0.746807	0.466771	0.779793	-6.45638	-0.0466728	6.27443	-0.689766	0.500916	0.88431	-6.13681	CG3294	CG3294 gene product from transcript CG3294-RB
18133629	0.0375445	6.73988	0.416176	0.683198	0.855985	-6.72217	0.222695	6.73988	2.46854	0.0261291	0.187717	-4.0621	-0.18515	6.73988	-2.05237	0.0580853	0.570677	-4.46306	CG15629	CG15629 gene product from transcript CG15629-RA
18133634	0.0870504	9.49902	2.2245	0.0419548	0.191817	-4.564	0.024753	9.49902	0.632541	0.536595	0.822364	-6.53671	0.0622973	9.49902	1.59195	0.132329	0.669729	-5.16871	CG15628	CG15628 gene product from transcript CG15628-RB
18133640	0.126466	8.8074	2.59855	0.0202069	0.125263	-3.88333	0.136064	8.8074	2.79576	0.0136161	0.129285	-3.44716	-0.00959791	8.8074	-0.197213	0.846319	0.969474	-6.35938	CG12194	CG12194 gene product from transcript CG12194-RA
18133650	0.0778513	7.02192	0.940015	0.362162	0.636619	-6.36055	0.0169762	7.02192	0.204979	0.840355	0.952755	-6.72237	0.0608752	7.02192	0.735036	0.473699	0.870808	-6.1045	CG11927	CG11927 gene product from transcript CG11927-RA
18133652	0.0191737	8.67918	0.364202	0.72081	0.876355	-6.74333	0.0101741	8.67918	0.193256	0.849362	0.9551	-6.72482	0.00899962	8.67918	0.170947	0.866559	0.973706	-6.36438	Mon1	Mon1 ortholog
18133656	0.00563958	8.18712	0.084366	0.933886	0.97561	-6.80919	0.0674612	8.18712	1.00919	0.328949	0.678517	-6.22623	-0.0618216	8.18712	-0.924828	0.369754	0.828321	-5.94867	CG3008	CG3008 gene product from transcript CG3008-RA
18133660	-0.121968	4.22848	-0.997968	0.334186	0.610747	-6.30489	0.124322	4.22848	1.01722	0.325239	0.674612	-6.21822	-0.24629	4.22848	-2.01519	0.0622446	0.575309	-4.52397	CG15625	CG15625 gene product from transcript CG15625-RA
18133663	-0.204177	10.4029	-4.18261	0.000807119	0.0161313	-0.744698	-0.0769113	10.4029	-1.57554	0.136067	0.453013	-5.53735	-0.127266	10.4029	-2.60707	0.0198675	0.435851	-3.49263	CG3036	CG3036 gene product from transcript CG3036-RA
18133671	0.0891108	5.33836	1.04256	0.313732	0.59154	-6.26009	0.0582734	5.33836	0.681772	0.505816	0.80391	-6.50364	0.0308374	5.33836	0.360784	0.723312	0.940856	-6.31233	CG14044	CG14044 gene product from transcript CG14044-RA
18133677	0.0946269	5.65152	1.50894	0.15217	0.404843	-5.69678	0.0130279	5.65152	0.207747	0.838232	0.952206	-6.72177	0.081599	5.65152	1.3012	0.212902	0.734669	-5.54933	Marcal1	CG3753 gene product from transcript CG3753-RA
18133685	0.00745749	6.45575	0.112774	0.911712	0.965919	-6.80624	-0.0277745	6.45575	-0.420011	0.680456	0.891791	-6.65217	0.035232	6.45575	0.532784	0.602019	0.912525	-6.23377	CG3756	CG3756 gene product from transcript CG3756-RA
18133688	0.219227	6.64954	3.84561	0.00159883	0.0253514	-1.422	0.0579845	6.64954	1.01714	0.325275	0.674612	-6.2183	0.161242	6.64954	2.82846	0.0127474	0.374297	-3.08102	CG14043	CG14043 gene product from transcript CG14043-RA
18133690	-0.125263	7.69204	-2.07332	0.0558549	0.227008	-4.82463	-0.135486	7.69204	-2.24253	0.0405307	0.239315	-4.46844	0.0102234	7.69204	0.169214	0.867898	0.974316	-6.36468	mRpL28	mitochondrial ribosomal protein L28
18133694	0.149082	7.29187	2.401	0.029826	0.158111	-4.24851	0.0846901	7.29187	1.36395	0.192783	0.533973	-5.82258	0.0643924	7.29187	1.03705	0.316208	0.799635	-5.84165	CG3792	CG3792 gene product from transcript CG3792-RA
18133697	0.0678157	7.37789	1.14353	0.270814	0.548689	-6.15247	0.0922207	7.37789	1.55505	0.140861	0.46084	-5.56629	-0.024405	7.37789	-0.411523	0.686532	0.933561	-6.29222	CG3887	CG3887 gene product from transcript CG3887-RC
18133703	0.132028	8.38194	2.39065	0.0304344	0.159517	-4.26731	0.0710012	8.38194	1.28562	0.218146	0.564992	-5.92014	0.0610271	8.38194	1.10502	0.286629	0.782465	-5.7717	CG44001	CG44001 gene product from transcript CG44001-RA
18133714	0.0769766	7.4936	1.25261	0.229602	0.502059	-6.02693	0.0664892	7.4936	1.08195	0.29643	0.651539	-6.1517	0.0104874	7.4936	0.170658	0.866783	0.973729	-6.36443	CG14040	CG14040 gene product from transcript CG14040-RA
18133718	-0.106904	6.65656	-1.14601	0.269816	0.547889	-6.14971	0.00799772	6.65656	0.0857354	0.932815	0.980446	-6.74058	-0.114902	6.65656	-1.23175	0.23708	0.751751	-5.63143	CG5828	CG5828 gene product from transcript CG5828-RB
18133721	0.104618	8.29985	1.6967	0.110483	0.339286	-5.42671	0.096068	8.29985	1.55803	0.140155	0.459393	-5.56209	0.00855047	8.29985	0.138672	0.891562	0.978751	-6.36955	CG4230	CG4230 gene product from transcript CG4230-RA
18133729	-0.125232	5.41488	-1.66796	0.116142	0.349899	-5.46947	-0.225812	5.41488	-3.00759	0.00886726	0.0994717	-3.03668	0.10058	5.41488	1.33963	0.200389	0.726189	-5.50236	Cyp28d2	CG6081 gene product from transcript CG6081-RA
18133736	-0.476054	9.34864	-5.35962	8.06382e-05	0.00349886	1.55536	-0.566218	9.34864	-6.37471	1.27235e-05	0.00137531	3.43654	0.0901634	9.34864	1.0151	0.326218	0.806755	-5.86342	Cyp28d1	CG10833 gene product from transcript CG10833-RA
18133743	0.230394	9.65056	1.95258	0.0698676	0.260009	-5.02552	0.0508896	9.65056	0.431287	0.672418	0.888177	-6.64718	0.179504	9.65056	1.52129	0.149069	0.685144	-5.2664	TpnC25D	Troponin C at 25D
18133747	-0.637	7.75208	-5.39604	7.5287e-05	0.00328565	1.62413	-0.693885	7.75208	-5.87791	3.08644e-05	0.00250632	2.5547	0.0568848	7.75208	0.481873	0.63688	0.921939	-6.26008	Cyp4ac1	CG14032 gene product from transcript CG14032-RA
18133753	0.178611	7.07027	1.4134	0.178036	0.440421	-5.82533	0.143349	7.07027	1.13436	0.274519	0.628728	-6.09529	0.0352625	7.07027	0.279042	0.784039	0.956648	-6.33925	Cyp4ac2	CG17970 gene product from transcript CG17970-RB
18133759	0.697893	6.95688	6.62486	8.24927e-06	0.000681525	3.83778	0.531681	6.95688	5.04706	0.00014637	0.0069449	1.00391	0.166212	6.95688	1.57779	0.135549	0.673491	-5.18854	Cyp4ac3	CG14031 gene product from transcript CG14031-RA
18133765	0.0222323	8.09157	0.464087	0.649276	0.836781	-6.70023	0.0716487	8.09157	1.49562	0.155576	0.483238	-5.64865	-0.0494164	8.09157	-1.03154	0.318701	0.802009	-5.84715	Bub1	Bub1 homologue
18133769	-0.402833	6.01119	-1.72081	0.105924	0.331586	-5.39047	-0.921813	6.01119	-3.93777	0.00132531	0.0301105	-1.18217	0.51898	6.01119	2.21696	0.0425635	0.530009	-4.18635	TotM	Turandot M
18133773	-0.146108	4.00589	-1.53372	0.146001	0.395434	-5.66243	-0.0880027	4.00589	-0.923782	0.370281	0.711298	-6.30791	-0.0581049	4.00589	-0.609938	0.551068	0.899752	-6.18907	CG14020	CG14020 gene product from transcript CG14020-RA
18133775	-0.234342	7.37033	-4.31198	0.000622193	0.0137794	-0.485985	-0.187952	7.37033	-3.45839	0.0035292	0.0552591	-2.14355	-0.0463901	7.37033	-0.853594	0.406809	0.840743	-6.01095	CG6907	CG6907 gene product from transcript CG6907-RA
18133777	-0.0582464	4.19199	-0.554135	0.587686	0.801997	-6.65273	-0.0878425	4.19199	-0.835702	0.416489	0.744082	-6.38538	0.0295961	4.19199	0.281567	0.782138	0.956531	-6.33852	Oscillin	CG6957 gene product from transcript CG6957-RC
18133793	-0.0985979	3.30415	-0.643297	0.529783	0.764622	-6.5978	-0.082625	3.30415	-0.539083	0.597772	0.851283	-6.59301	-0.0159728	3.30415	-0.104214	0.918386	0.984622	-6.37388	CG18269	CG18269 gene product from transcript CG18269-RA
18133795	-0.17221	3.84825	-1.18456	0.254697	0.531538	-6.10636	-0.0420087	3.84825	-0.28896	0.776583	0.932494	-6.70064	-0.130201	3.84825	-0.895596	0.384672	0.835347	-5.97476	CG14017	CG14017 gene product from transcript CG14017-RA
18133799	-0.0839651	4.19941	-0.572747	0.575336	0.794537	-6.64191	-0.00735927	4.19941	-0.0501994	0.960629	0.988408	-6.74313	-0.0766059	4.19941	-0.522547	0.608952	0.913624	-6.23927	CG18266	CG18266 gene product from transcript CG18266-RA
18133801	0.0947607	2.29405	0.772037	0.452134	0.706194	-6.50492	0.161649	2.29405	1.31699	0.207688	0.552473	-5.88162	-0.066888	2.29405	-0.544951	0.59383	0.912458	-6.22711	Hsp60C	CG7235 gene product from transcript CG7235-RA
18133806	0.0190343	2.96835	0.151792	0.881382	0.952554	-6.80081	-0.110733	2.96835	-0.883058	0.391194	0.726916	-6.3446	0.129768	2.96835	1.03485	0.317201	0.800581	-5.84385	CG12511	CG12511 gene product from transcript CG12511-RD
18133809	-0.0131399	4.51488	-0.152111	0.881134	0.952442	-6.80076	-0.0132262	4.51488	-0.153112	0.880359	0.963265	-6.73212	8.63879e-05	4.51488	0.00100006	0.999215	0.999792	-6.37951	CG7236	CG7236 gene product from transcript CG7236-RE
18133816	0.0269922	5.92323	0.42692	0.675526	0.852609	-6.71745	0.154988	5.92323	2.45135	0.0270266	0.19127	-4.09361	-0.127995	5.92323	-2.02443	0.0611869	0.572645	-4.5089	CG11029	CG11029 gene product from transcript CG11029-RA
18133818	0.0497026	7.99045	0.938425	0.362951	0.637037	-6.36204	0.0128984	7.99045	0.243533	0.810905	0.943813	-6.7133	0.0368042	7.99045	0.694893	0.497789	0.882297	-6.13325	CG11030	CG11030 gene product from transcript CG11030-RB
18133824	-0.0395323	6.72884	-0.651928	0.524352	0.760888	-6.59207	0.0592263	6.72884	0.976702	0.344268	0.691162	-6.25805	-0.0987586	6.72884	-1.62863	0.124291	0.661936	-5.11679	CG7239	CG7239 gene product from transcript CG7239-RA
18133827	-0.0418743	5.66352	-0.361602	0.722713	0.877557	-6.74432	-0.105332	5.66352	-0.909587	0.377482	0.717272	-6.32087	0.0634579	5.66352	0.547985	0.591796	0.911482	-6.22542	CG11034	CG11034 gene product from transcript CG11034-RC
18133834	-0.043428	3.20297	-0.416042	0.683295	0.855993	-6.72223	-0.00611955	3.20297	-0.0586255	0.954027	0.986588	-6.74264	-0.0373084	3.20297	-0.357416	0.725779	0.941662	-6.31357	CG9029	CG9029 gene product from transcript CG9029-RB
18133837	0.133176	8.40953	2.48063	0.0255152	0.143162	-4.10271	0.137813	8.40953	2.56702	0.0215122	0.168001	-3.87996	-0.00463771	8.40953	-0.0863855	0.932307	0.987842	-6.37564	CG9044	CG9044 gene product from transcript CG9044-RC
18133847	0.0206275	3.6378	0.189558	0.852207	0.940545	-6.79403	0.116621	3.6378	1.0717	0.300865	0.655373	-6.16248	-0.0959935	3.6378	-0.882139	0.391675	0.837047	-5.98653	Ucp4C	CG9064 gene product from transcript CG9064-RA
18133849	-0.115668	4.12411	-0.791911	0.440806	0.6965	-6.48919	-0.034016	4.12411	-0.232888	0.819009	0.947269	-6.71596	-0.0816519	4.12411	-0.559023	0.584429	0.909521	-6.21922	Ucp4B	Uncoupling protein 4B
18133853	0.150973	7.1965	2.30307	0.036074	0.17595	-4.42495	0.0990299	7.1965	1.51069	0.151729	0.478045	-5.628	0.0519428	7.1965	0.792379	0.440542	0.856595	-6.06085	Tsp26A	Tetraspanin 26A
18133860	-0.118501	4.82148	-1.22233	0.240519	0.51504	-6.06272	-0.0333948	4.82148	-0.344463	0.735299	0.913708	-6.68226	-0.0851067	4.82148	-0.877865	0.393917	0.837598	-5.99023	CG13996	CG13996 gene product from transcript CG13996-RA
18133863	-0.0546002	6.17493	-0.55582	0.586562	0.801429	-6.65177	0.0272967	6.17493	0.277875	0.784917	0.935173	-6.70393	-0.0818969	6.17493	-0.833696	0.417583	0.845691	-6.02754	CG12393	CG12393 gene product from transcript CG12393-RB
18133873	0.0793653	5.99373	0.945837	0.35928	0.633974	-6.35509	-0.077077	5.99373	-0.918566	0.372916	0.713712	-6.31269	0.156442	5.99373	1.8644	0.0820344	0.602594	-4.76447	CG9135	CG9135 gene product from transcript CG9135-RD
18133879	0.121715	8.77169	1.8414	0.0855064	0.292832	-5.20419	0.13833	8.77169	2.09276	0.0538558	0.281031	-4.72721	-0.0166148	8.77169	-0.251361	0.80496	0.962871	-6.34683	CG13995	CG13995 gene product from transcript CG13995-RA
18133885	-0.359171	7.21586	-3.8942	0.00144815	0.0238518	-1.32415	-0.174667	7.21586	-1.89377	0.0777859	0.344891	-5.05564	-0.184504	7.21586	-2.00043	0.0639705	0.581039	-4.54799	CG13994	CG13994 gene product from transcript CG13994-RA
18133888	0.192687	6.02267	2.41022	0.0292932	0.156354	-4.23172	0.189559	6.02267	2.3711	0.0316161	0.205828	-4.23943	0.00312811	6.02267	0.0391279	0.969306	0.993863	-6.37872	CG9147	CG9147 gene product from transcript CG9147-RD
18133893	-0.00748393	7.45541	-0.0831636	0.934826	0.975714	-6.8093	0.00799595	7.45541	0.0888534	0.930379	0.979497	-6.7403	-0.0154799	7.45541	-0.172017	0.865733	0.973706	-6.36419	CG13993	CG13993 gene product from transcript CG13993-RA
18133897	-0.0693565	4.11593	-0.446791	0.661435	0.843853	-6.70842	0.236298	4.11593	1.52222	0.148838	0.472986	-5.61208	-0.305654	4.11593	-1.96901	0.0677891	0.584644	-4.59878	CR9162	ncRNA
18133900	-0.137363	6.62235	-1.65081	0.119637	0.35575	-5.49475	0.0486579	6.62235	0.584765	0.567433	0.837809	-6.56657	-0.186021	6.62235	-2.23558	0.0410742	0.527237	-4.15438	Arpc4	Actin-related protein 2
18133903	0.0631811	3.31071	0.884683	0.390344	0.658454	-6.41093	0.0281517	3.31071	0.39419	0.699011	0.900067	-6.66311	0.0350294	3.31071	0.490493	0.630911	0.919532	-6.25581	CG9222	CG9222 gene product from transcript CG9222-RA
18133908	-0.0644008	3.72058	-0.706552	0.490719	0.736304	-6.55413	-0.0620446	3.72058	-0.680702	0.506474	0.804205	-6.50438	-0.00235622	3.72058	-0.0258505	0.979719	0.996881	-6.37917	CG13991	CG13991 gene product from transcript CG13991-RA
18133910	-0.0997623	5.03253	-1.16518	0.262215	0.539687	-6.1283	-0.0434898	5.03253	-0.507941	0.618912	0.861935	-6.60986	-0.0562725	5.03253	-0.657238	0.521026	0.89072	-6.15884	CG13989	CG13989 gene product from transcript CG13989-RA
18133913	-0.310623	5.93372	-2.95972	0.00977305	0.0793956	-3.19053	-0.358126	5.93372	-3.41236	0.00387815	0.0587667	-2.23554	0.0475037	5.93372	0.452632	0.657317	0.928091	-6.27404	AANATL2	Arylalkylamine N-acyltransferase-like 2
18133915	0.145037	3.72404	1.03116	0.318873	0.597547	-6.27171	0.0523564	3.72404	0.372233	0.714947	0.905689	-6.67188	0.092681	3.72404	0.658925	0.519972	0.890483	-6.15772	ppk14	pickpocket 14
18133919	-0.961459	7.50311	-8.88381	2.39037e-07	6.19296e-05	7.35005	-0.939068	7.50311	-8.67691	3.22084e-07	9.38758e-05	7.05991	-0.0223912	7.50311	-0.206893	0.838887	0.967928	-6.35735	CG9505	CG9505 gene product from transcript CG9505-RA
18133921	0.206718	6.62209	2.4166	0.0289303	0.155176	-4.2201	0.229514	6.62209	2.68309	0.0170719	0.147354	-3.6619	-0.0227958	6.62209	-0.26649	0.793505	0.959437	-6.34278	CG9507	CG9507 gene product from transcript CG9507-RA
18133923	-0.00758251	5.3848	-0.0689219	0.945966	0.981228	-6.81044	-0.0544919	5.3848	-0.495309	0.627588	0.866979	-6.61642	0.0469094	5.3848	0.426387	0.675906	0.931093	-6.28584	CG13982	CG13982 gene product from transcript CG13982-RA
18133927	0.228837	9.70583	4.07793	0.000997253	0.0188159	-0.954679	0.293858	9.70583	5.2366	0.000101813	0.00549582	1.36551	-0.0650202	9.70583	-1.15867	0.264777	0.774058	-5.71386	frj	farjavit
18133936	-0.00631215	9.13175	-0.16408	0.871868	0.948572	-6.79876	-0.0123788	9.13175	-0.321779	0.752078	0.921855	-6.69016	0.0060667	9.13175	0.1577	0.876805	0.975427	-6.36663	Daxx	Daxx-like protein
18133941	-0.0768202	4.42783	-0.800388	0.43603	0.693248	-6.48237	-0.0853095	4.42783	-0.888838	0.388178	0.725008	-6.33948	0.00848932	4.42783	0.08845	0.930694	0.987842	-6.37546	CG9550	CG9550 gene product from transcript CG9550-RA
18133945	0.0909568	10.875	1.40407	0.180745	0.444101	-5.83754	0.0459247	10.875	0.708924	0.489288	0.79344	-6.4844	0.0450321	10.875	0.695146	0.497635	0.882297	-6.13307	COX5B	Cytochrome c oxidase subunit 5B
18133949	0.146293	5.54239	1.39815	0.182482	0.446213	-5.84526	0.0371581	5.54239	0.355127	0.727458	0.911253	-6.67837	0.109135	5.54239	1.04302	0.313524	0.798896	-5.83566	COX5BL	Cytochrome c oxidase subunit 5B-like
18133952	-0.0157532	9.71291	-0.334537	0.742625	0.888125	-6.75417	0.00567786	9.71291	0.120576	0.905634	0.970755	-6.7368	-0.021431	9.71291	-0.455113	0.655572	0.927901	-6.27289	CG11050	CG11050 gene product from transcript CG11050-RA
18133960	-0.101555	8.58204	-2.21226	0.0429471	0.194178	-4.58543	-0.132113	8.58204	-2.87794	0.0115348	0.117067	-3.28887	0.030558	8.58204	0.665673	0.515767	0.89004	-6.15322	Tango1	Transport and Golgi organization 1
18133969	-0.16437	5.28214	-1.99213	0.0649595	0.248074	-4.96047	-0.0739689	5.28214	-0.896489	0.384211	0.721739	-6.33266	-0.090401	5.28214	-1.09564	0.290584	0.785258	-5.78158	Aatf	apoptosis antagonizing transcription factor ortholog
18133972	-0.0228661	2.74767	-0.140036	0.890502	0.956298	-6.80261	-0.0843741	2.74767	-0.51672	0.612916	0.859726	-6.60521	0.0615079	2.74767	0.376684	0.711704	0.939689	-6.30631	TTLL3B	Tubulin tyrosine ligase-like 3B
18133978	0.197712	8.32904	2.98881	0.00921235	0.0767553	-3.13364	0.0323944	8.32904	0.489705	0.631455	0.868359	-6.61927	0.165318	8.32904	2.49911	0.0246034	0.46695	-3.68916	CG11221	CG11221 gene product from transcript CG11221-RB
18133981	-0.0517827	6.96238	-0.911505	0.376503	0.648032	-6.38685	-0.142579	6.96238	-2.50975	0.0240926	0.179356	-3.98623	0.0907963	6.96238	1.59824	0.130921	0.669723	-5.15987	CG17378	CG17378 gene product from transcript CG17378-RA
18133992	-0.219349	6.25992	-2.71715	0.0159465	0.108676	-3.65897	-0.28892	6.25992	-3.57894	0.00275713	0.0469258	-1.90217	0.0695705	6.25992	0.861791	0.402424	0.840032	-6.00401	CG11236	CG11236 gene product from transcript CG11236-RA
18133997	-0.0298625	8.13675	-0.562203	0.582316	0.799215	-6.64809	-0.0630698	8.13675	-1.18737	0.253617	0.606437	-6.03595	0.0332072	8.13675	0.625171	0.541291	0.898312	-6.17957	Nlg2	Neuroligin 2
18134012	-0.0237022	5.16274	-0.391788	0.700747	0.866812	-6.73245	0.0160331	5.16274	0.265021	0.794615	0.938473	-6.70758	-0.0397354	5.16274	-0.65681	0.521294	0.89072	-6.15912	Rat1	CG10354 gene product from transcript CG10354-RA
18134015	-0.0776069	5.50525	-1.29768	0.214077	0.484226	-5.97235	0.00700151	5.50525	0.117074	0.908361	0.97196	-6.73724	-0.0846084	5.50525	-1.41475	0.177645	0.707595	-5.40752	CG3430	CG3430 gene product from transcript CG3430-RA
18134019	-0.104691	4.24784	-1.71314	0.107355	0.33408	-5.40203	0.0827065	4.24784	1.35339	0.196056	0.538679	-5.836	-0.187398	4.24784	-3.06653	0.00786471	0.312565	-2.62854	CG10399	CG10399 gene product from transcript CG10399-RB
18134022	-0.182523	6.55921	-2.20395	0.0436342	0.196036	-4.59998	-0.234983	6.55921	-2.83739	0.0125197	0.12251	-3.36713	0.0524596	6.55921	0.633443	0.536022	0.89597	-6.17431	CG3476	CG3476 gene product from transcript CG3476-RA
18134027	-0.00766208	9.33162	-0.196946	0.846524	0.938462	-6.79252	-0.0460341	9.33162	-1.18326	0.255196	0.608482	-6.04064	0.038372	9.33162	0.986311	0.339686	0.811042	-5.89136	Caper	CG11266 gene product from transcript CG11266-RK
18134041	-0.00898756	9.42072	-0.195851	0.847366	0.938956	-6.79275	-0.0971848	9.42072	-2.11778	0.0513792	0.273966	-4.68462	0.0881972	9.42072	1.92193	0.0738986	0.589852	-4.67401	Mnn1	Menin 1
18134051	-0.0227039	3.85606	-0.198354	0.845442	0.937835	-6.79223	-0.0622447	3.85606	-0.543806	0.594598	0.850573	-6.59038	0.0395408	3.85606	0.345452	0.734571	0.944545	-6.3179	CG11289	CG11289 gene product from transcript CG11289-RB
18134054	0.0701149	8.92726	1.46679	0.163167	0.42086	-5.75426	-0.0196193	8.92726	-0.410433	0.687314	0.894391	-6.65631	0.0897342	8.92726	1.87723	0.0801545	0.602072	-4.74445	CG4495	CG4495 gene product from transcript CG4495-RB
18134064	0.397072	6.55852	5.15079	0.000119932	0.00441881	1.15791	0.315209	6.55852	4.08887	0.000975411	0.0253111	-0.879513	0.0818629	6.55852	1.06192	0.305138	0.793965	-5.8165	Wnt6	Wnt oncogene analog 6
18134069	-0.0387623	5.28046	-0.414486	0.684409	0.856451	-6.7229	-0.0190419	5.28046	-0.203615	0.841402	0.952996	-6.72267	-0.0197204	5.28046	-0.210871	0.835838	0.967495	-6.35649	Wnt10	Wnt oncogene analog 10
18134076	-0.061632	3.57468	-0.617275	0.546347	0.77643	-6.61463	0.114591	3.57468	1.14768	0.269147	0.622769	-6.08059	-0.176223	3.57468	-1.76496	0.0979979	0.628212	-4.91682	gudu	CG5155 gene product from transcript CG5155-RA
18134080	-0.201007	5.59082	-1.5173	0.150065	0.401271	-5.68524	-0.135356	5.59082	-1.02174	0.323167	0.673068	-6.2137	-0.0656507	5.59082	-0.495565	0.627411	0.918669	-6.25326	CG5171	CG5171 gene product from transcript CG5171-RD
18134088	0.127914	9.49325	1.87399	0.0806246	0.282385	-5.15246	-0.0734626	9.49325	-1.07626	0.298887	0.65301	-6.1577	0.201377	9.49325	2.95025	0.00996277	0.343195	-2.85061	CG5177	CG5177 gene product from transcript CG5177-RB
18134094	-0.0648423	3.40152	-0.557482	0.585455	0.800763	-6.65081	0.00672849	3.40152	0.0578482	0.954636	0.986588	-6.74269	-0.0715708	3.40152	-0.61533	0.547597	0.899462	-6.18573	CG15818	CG15818 gene product from transcript CG15818-RA
18134096	0.0339051	9.48189	0.624389	0.541791	0.772948	-6.6101	0.0473405	9.48189	0.871812	0.397106	0.731966	-6.35447	-0.0134354	9.48189	-0.247423	0.807949	0.962954	-6.34784	CG5261	CG5261 gene product from transcript CG5261-RB
18134109	0.0487626	9.09713	0.904919	0.379871	0.651287	-6.39282	0.0947619	9.09713	1.75856	0.0991134	0.389486	-5.2674	-0.0459994	9.09713	-0.85364	0.406784	0.840743	-6.01091	CG5973	CG5973 gene product from transcript CG5973-RE
18134123	0.145599	3.63572	1.27412	0.222085	0.493179	-6.00107	-0.0109344	3.63572	-0.0956861	0.925042	0.977757	-6.73963	0.156534	3.63572	1.36981	0.190985	0.718947	-5.46474	CG6055	CG6055 gene product from transcript CG6055-RA
18134127	0.0254673	4.21243	0.293255	0.773362	0.905705	-6.76774	-0.0183233	4.21243	-0.210992	0.835745	0.951523	-6.72106	0.0437907	4.21243	0.504247	0.621443	0.918019	-6.24883	CG6441	CG6441 gene product from transcript CG6441-RA
18134133	-0.916495	5.36754	-2.64785	0.0183172	0.117567	-3.7905	-0.978713	5.36754	-2.8276	0.0127696	0.123841	-3.38598	0.062218	5.36754	0.179754	0.859761	0.972063	-6.36278	Cyp4d21	CG6730 gene product from transcript CG6730-RA
18134139	0.0764813	6.85736	0.772256	0.452007	0.706194	-6.50475	-0.0217158	6.85736	-0.219271	0.829406	0.950401	-6.71919	0.0981971	6.85736	0.991527	0.337217	0.810698	-5.88635	CG6739	CG6739 gene product from transcript CG6739-RB
18134146	-0.309906	4.20523	-2.68705	0.0169371	0.112013	-3.71623	-0.125134	4.20523	-1.08498	0.295131	0.649822	-6.14851	-0.184772	4.20523	-1.60208	0.130068	0.669613	-5.15447	Ntl	Neurotransmitter transporter-like
18134157	-0.0550937	2.6985	-0.718063	0.483798	0.730487	-6.54578	-0.123812	2.6985	-1.6137	0.127512	0.440196	-5.48275	0.0687182	2.6985	0.895636	0.384651	0.835347	-5.97473	ATPsynGL	ATP synthase, subunit G-like
18134160	0.107376	4.53258	0.720798	0.482161	0.729231	-6.54377	0.141162	4.53258	0.947597	0.358412	0.703013	-6.28578	-0.0337857	4.53258	-0.226799	0.823654	0.965643	-6.35289	CG46025	CG46025 gene product from transcript CG46025-RC
18134162	0.107292	4.15655	0.766264	0.455457	0.708459	-6.50942	0.230482	4.15655	1.64606	0.120621	0.427345	-5.43574	-0.123189	4.15655	-0.879798	0.392902	0.837417	-5.98856	CG46025	CG46025 gene product from transcript CG46025-RC
18134171	0.2212	6.85856	3.17681	0.0062801	0.0610142	-2.76305	0.279452	6.85856	4.0134	0.00113657	0.0278545	-1.03057	-0.058252	6.85856	-0.836597	0.416001	0.844629	-6.02514	CG7191	CG7191 gene product from transcript CG7191-RA
18134177	-0.086456	4.6186	-0.841708	0.413223	0.677013	-6.44816	0.08339	4.6186	0.811858	0.42962	0.753782	-6.40515	-0.169846	4.6186	-1.65357	0.11907	0.654164	-5.08102	CG7164	CG7164 gene product from transcript CG7164-RB
18134180	0.335476	6.44121	3.93755	0.0013259	0.0225594	-1.2369	0.350457	6.44121	4.11338	0.000928225	0.0246995	-0.830495	-0.0149807	6.44121	-0.175831	0.862788	0.972493	-6.3635	CG7154	CG7154 gene product from transcript CG7154-RA
18134185	0.0944029	5.40478	0.962519	0.351111	0.626265	-6.33929	-0.032785	5.40478	-0.334271	0.742821	0.918152	-6.68587	0.127188	5.40478	1.29679	0.214376	0.736531	-5.55464	r2d2	CG7138 gene product from transcript CG7138-RA
18134191	0.0264969	4.48401	0.28456	0.779887	0.908053	-6.77037	0.000640644	4.48401	0.00688012	0.994602	0.998148	-6.74443	0.0258563	4.48401	0.27768	0.785064	0.956969	-6.33964	CG14537	CG14537 gene product from transcript CG14537-RA
18134193	0.0254188	6.73335	0.452509	0.657404	0.841448	-6.70574	-0.0155936	6.73335	-0.277599	0.785125	0.935241	-6.70401	0.0410124	6.73335	0.730108	0.476618	0.872115	-6.10811	CG7231	CG7231 gene product from transcript CG7231-RE
18134201	-0.0231775	6.86219	-0.263727	0.795593	0.916206	-6.77637	-0.156505	6.86219	-1.78081	0.0952823	0.381456	-5.23324	0.133328	6.86219	1.51708	0.150119	0.685622	-5.27211	Sirup	Starvation-upregulated protein
18134206	-0.0426	6.34705	-0.429332	0.673809	0.851863	-6.71638	-0.113504	6.34705	-1.14392	0.270656	0.624556	-6.08476	0.070904	6.34705	0.714587	0.485882	0.876402	-6.11933	Tg	Transglutaminase
18134211	-0.197457	7.2426	-2.56313	0.0216786	0.130279	-3.94963	-0.219554	7.2426	-2.84996	0.0122058	0.120915	-3.3429	0.0220969	7.2426	0.286833	0.77818	0.955787	-6.33698	baf	barrier to autointegration factor
18134214	-0.068713	5.57228	-1.30669	0.211077	0.481241	-5.96126	-0.0585963	5.57228	-1.1143	0.282756	0.637451	-6.11715	-0.0101167	5.57228	-0.192385	0.850031	0.970467	-6.36035	CCDC53	CG7429 gene product from transcript CG7429-RA
18134218	0.0705384	7.45925	1.16955	0.260503	0.537785	-6.12337	0.0826957	7.45925	1.37112	0.190583	0.530201	-5.81342	-0.0121573	7.45925	-0.201573	0.84297	0.969256	-6.35848	CG7466	CG7466 gene product from transcript CG7466-RB
18134225	0.173802	4.6054	1.43671	0.171414	0.431102	-5.79455	0.284271	4.6054	2.34988	0.0329475	0.210693	-4.27763	-0.110469	4.6054	-0.913173	0.375654	0.831602	-5.95916	CG8673	CG8673 gene product from transcript CG8673-RA
18134228	0.0355615	7.62228	0.803711	0.434167	0.692477	-6.47967	0.000874493	7.62228	0.0197641	0.984493	0.996331	-6.74425	0.034687	7.62228	0.783947	0.445324	0.858544	-6.06746	CG8668	CG8668 gene product from transcript CG8668-RB
18134233	-0.0880603	9.44181	-1.90449	0.0762848	0.274546	-5.10357	-0.139006	9.44181	-3.00631	0.0088905	0.0996639	-3.03919	0.050946	9.44181	1.10181	0.287977	0.783656	-5.77509	Piezo	CG44122 gene product from transcript CG44122-RK
18134266	0.183111	5.81	1.86083	0.0825658	0.286549	-5.17343	0.0991808	5.81	1.0079	0.329549	0.679239	-6.22751	0.0839306	5.81	0.852925	0.407168	0.840743	-6.01151	CG8460	CG8460 gene product from transcript CG8460-RA
18134272	0.123706	7.34561	1.34532	0.198589	0.46672	-5.91301	-0.0384239	7.34561	-0.417863	0.681991	0.892301	-6.65311	0.16213	7.34561	1.76318	0.0983067	0.628212	-4.9195	PGAP5	Post-GPI attachment to proteins 5 ortholog (H. sapiens)
18134278	0.184159	6.41217	1.68481	0.112795	0.343476	-5.44446	-0.191301	6.41217	-1.75015	0.100596	0.392403	-5.28023	0.375461	6.41217	3.43496	0.00370264	0.239819	-1.91586	CG8419	CG8419 gene product from transcript CG8419-RA
18134284	-0.386591	8.11625	-6.48165	1.05608e-05	0.000801739	3.59083	-0.315018	8.11625	-5.28164	9.34596e-05	0.00521629	1.45081	-0.0715729	8.11625	-1.2	0.248823	0.761824	-5.66774	CG8360	CG8360 gene product from transcript CG8360-RC
18134290	-0.197804	6.86818	-2.13763	0.0494901	0.210853	-4.71493	-0.166684	6.86818	-1.80132	0.0918676	0.374118	-5.2015	-0.0311202	6.86818	-0.33631	0.741314	0.945957	-6.3211	CG8353	CG8353 gene product from transcript CG8353-RB
18134295	-0.143362	3.24083	-1.3194	0.206901	0.476264	-5.94551	0.0794441	3.24083	0.731143	0.476004	0.785784	-6.46813	-0.222806	3.24083	-2.05054	0.0582836	0.570677	-4.46606	CG8349	CG8349 gene product from transcript CG8349-RA
18134298	0.124158	11.0112	1.85391	0.0836019	0.288794	-5.1844	0.0214167	11.0112	0.319792	0.753555	0.922512	-6.69082	0.102741	11.0112	1.53412	0.145904	0.683944	-5.2489	CG14277	CG14277 gene product from transcript CG14277-RB
18134302	0.317928	8.91629	5.22881	0.000103334	0.00399671	1.30704	0.23819	8.91629	3.9174	0.00138136	0.0306058	-1.22301	0.0797376	8.91629	1.31141	0.209518	0.731405	-5.53695	Scgalpha	Sarcoglycan alpha
18134308	0.0330048	6.20713	0.358684	0.72485	0.878466	-6.74542	-0.136539	6.20713	-1.48386	0.158637	0.487576	-5.66468	0.169544	6.20713	1.84254	0.0853302	0.607834	-4.79841	CG7840	CG7840 gene product from transcript CG7840-RA
18134310	-0.202636	5.33006	-2.82384	0.0128668	0.0949421	-3.45436	-0.345452	5.33006	-4.81406	0.000230072	0.00980479	0.553695	0.142816	5.33006	1.99022	0.0651888	0.582732	-4.56454	CG7818	CG7818 gene product from transcript CG7818-RA
18134314	0.0346139	6.9075	0.355062	0.727506	0.879229	-6.74677	-0.0690791	6.9075	-0.708598	0.489484	0.79354	-6.48463	0.103693	6.9075	1.06366	0.304374	0.793227	-5.81472	CG7806	CG7806 gene product from transcript CG7806-RA
18134320	-0.260379	6.65788	-2.51938	0.0236388	0.137567	-4.03106	-0.37471	6.65788	-3.62563	0.00250585	0.0451441	-1.80855	0.114331	6.65788	1.10625	0.286117	0.781843	-5.77041	CG7787	CG7787 gene product from transcript CG7787-RA
18134323	-0.153838	7.03154	-1.15766	0.265178	0.543407	-6.13674	-0.0961991	7.03154	-0.723915	0.480302	0.78765	-6.47347	-0.0576389	7.03154	-0.433743	0.670673	0.92964	-6.2826	CG14275	CG14275 gene product from transcript CG14275-RA
18134328	0.397373	9.09826	7.60546	1.63732e-06	0.000234805	5.44939	0.363216	9.09826	6.95172	4.7436e-06	0.000723599	4.41574	0.0341569	9.09826	0.653742	0.523214	0.89182	-6.16114	CG14274	CG14274 gene product from transcript CG14274-RA
18134333	0.180168	5.20391	1.66358	0.117027	0.350938	-5.47595	-0.0199986	5.20391	-0.184657	0.855981	0.957062	-6.72653	0.200167	5.20391	1.84823	0.0844611	0.605857	-4.7896	CG14273	CG14273 gene product from transcript CG14273-RA
18134337	-0.186949	9.47747	-3.59095	0.00269013	0.0352045	-1.93474	-0.164001	9.47747	-3.15017	0.00663117	0.082004	-2.75647	-0.0229474	9.47747	-0.44078	0.665684	0.928869	-6.27946	CG7778	CG7778 gene product from transcript CG7778-RB
18134341	-0.0349782	7.58049	-0.528651	0.604813	0.810112	-6.667	-0.00818271	7.58049	-0.123671	0.903224	0.969998	-6.73641	-0.0267955	7.58049	-0.40498	0.691232	0.935604	-6.29496	CG17292	CG17292 gene product from transcript CG17292-RD
18134349	0.00421644	7.57235	0.0817463	0.935934	0.976184	-6.80942	-0.0496029	7.57235	-0.961677	0.35152	0.697739	-6.27246	0.0538193	7.57235	1.04342	0.313344	0.798896	-5.83525	Wdr82	WD repeat domain 82
18134351	0.24816	6.85185	2.73308	0.0154449	0.106196	-3.62858	0.35221	6.85185	3.87901	0.00149365	0.0324687	-1.30004	-0.104049	6.85185	-1.14593	0.269849	0.775211	-5.7278	CG17294	CG17294 gene product from transcript CG17294-RA
18134356	0.0183467	6.54897	0.257794	0.800083	0.917771	-6.77799	-0.0628707	6.54897	-0.883412	0.391008	0.726916	-6.34429	0.0812174	6.54897	1.14121	0.271748	0.776697	-5.73294	Rcd4	Reduction in Cnn dots 4
18134360	0.158507	7.80078	2.4447	0.0273813	0.149521	-4.16874	0.0681866	7.80078	1.05166	0.30967	0.663136	-6.18327	0.0903207	7.80078	1.39304	0.183991	0.714344	-5.43534	CG13384	CG13384 gene product from transcript CG13384-RD
18134371	-0.0895384	3.28121	-0.883469	0.390979	0.658911	-6.41201	0.0394012	3.28121	0.388769	0.702932	0.901702	-6.66532	-0.12894	3.28121	-1.27224	0.222735	0.744461	-5.584	CG13385	CG13385 gene product from transcript CG13385-RA
18134373	-0.0676192	4.21935	-0.770202	0.453188	0.706827	-6.50635	0.0893352	4.21935	1.01755	0.325088	0.674612	-6.21789	-0.156954	4.21935	-1.78775	0.0941138	0.620406	-4.88237	CG13386	CG13386 gene product from transcript CG13386-RA
18134376	-0.0794799	5.01237	-0.668136	0.514238	0.753082	-6.58111	-0.0386243	5.01237	-0.324689	0.749918	0.920732	-6.68917	-0.0408556	5.01237	-0.343447	0.736048	0.945197	-6.31861	CG13088	CG13088 gene product from transcript CG13088-RA
18134380	-0.0319532	6.12774	-0.473009	0.643044	0.833373	-6.69589	0.0356153	6.12774	0.52722	0.605782	0.856056	-6.59954	-0.0675685	6.12774	-1.00023	0.333126	0.809918	-5.87794	PIG-U	Phosphatidylinositol glycan anchor biosynthesis, class U ortholog (H. sapiens)
18134385	-0.080523	4.78143	-0.819865	0.425181	0.685819	-6.46644	0.134688	4.78143	1.37136	0.190512	0.530171	-5.81312	-0.215211	4.78143	-2.19122	0.0447055	0.536101	-4.23033	CG13090	CG13090 gene product from transcript CG13090-RC
18134388	-0.00506522	3.46676	-0.0415681	0.967393	0.989701	-6.81203	-0.0518085	3.46676	-0.42517	0.676773	0.889624	-6.64991	0.0467433	3.46676	0.383602	0.706678	0.937784	-6.30361	CG13091	CG13091 gene product from transcript CG13091-RB
18134394	0.123133	3.79191	1.00468	0.331045	0.608482	-6.29825	0.0712439	3.79191	0.581302	0.569704	0.838404	-6.56864	0.0518894	3.79191	0.423382	0.678048	0.931381	-6.28715	CG9314	CG9314 gene product from transcript CG9314-RC
18134397	0.0739598	3.99659	0.653198	0.523555	0.760205	-6.59122	0.19473	3.99659	1.71982	0.106107	0.403848	-5.32621	-0.12077	3.99659	-1.06662	0.303078	0.793227	-5.81169	CG12438	CG12438 gene product from transcript CG12438-RA
18134399	0.0667773	3.17787	0.928073	0.368123	0.640927	-6.37166	-0.0438893	3.17787	-0.609975	0.551045	0.829413	-6.55109	0.110667	3.17787	1.53805	0.144945	0.682898	-5.24352	CG9483	CG9483 gene product from transcript CG9483-RA
18134401	-0.101097	3.7225	-0.895038	0.384961	0.654697	-6.40171	0.005536	3.7225	0.0490117	0.961559	0.988422	-6.74319	-0.106633	3.7225	-0.94405	0.360163	0.821155	-5.9311	Tsp29Fa	Tetraspanin 29Fa
18134407	-0.243738	7.29728	-3.8353	0.00163277	0.0256844	-1.44275	-0.090105	7.29728	-1.41783	0.17676	0.516761	-5.75287	-0.153633	7.29728	-2.41747	0.0288811	0.485437	-3.83564	Tsp29Fb	Tetraspanin 29Fb
18134414	-0.094966	3.39483	-0.999443	0.333495	0.609971	-6.30344	-0.0954644	3.39483	-1.00469	0.331044	0.680502	-6.23069	0.000498381	3.39483	0.00524507	0.995884	0.999038	-6.3795	CG18088	CG18088 gene product from transcript CG18088-RC
18134420	-0.0747233	3.77842	-0.749098	0.46543	0.716441	-6.52262	-0.139396	3.77842	-1.39744	0.182692	0.52313	-5.7795	0.0646723	3.77842	0.648338	0.526607	0.892959	-6.16469	CG9555	CG9555 gene product from transcript CG9555-RC
18134425	0.0128778	3.98106	0.186148	0.854833	0.941724	-6.7947	0.0229231	3.98106	0.331353	0.74498	0.919114	-6.68689	-0.0100454	3.98106	-0.145205	0.88649	0.977659	-6.36859	CG17906	CG17906 gene product from transcript CG17906-RA
18134430	-0.123631	2.60562	-1.25855	0.227507	0.499377	-6.01982	-0.0389081	2.60562	-0.39608	0.697646	0.899374	-6.66233	-0.0847229	2.60562	-0.862468	0.402063	0.840032	-6.00343	CG9568	CG9568 gene product from transcript CG9568-RA
18134434	-0.0627547	3.49702	-0.586257	0.566456	0.789555	-6.63384	0.0444508	3.49702	0.415262	0.683853	0.892858	-6.65424	-0.107206	3.49702	-1.00152	0.332523	0.809918	-5.87669	CG13102	CG13102 gene product from transcript CG13102-RB
18134439	-0.104071	4.30394	-0.846865	0.410432	0.674833	-6.44378	0.0953162	4.30394	0.775627	0.450074	0.767305	-6.43417	-0.199387	4.30394	-1.62249	0.125607	0.66297	-5.12554	CG12439	CG12439 gene product from transcript CG12439-RB
18134442	-0.12098	4.10465	-0.905713	0.379464	0.65093	-6.39211	0.000268508	4.10465	0.00201017	0.998423	0.999462	-6.74445	-0.121249	4.10465	-0.907723	0.378435	0.833278	-5.96403	Toll-4	CG18241 gene product from transcript CG18241-RA
18134447	-0.0564547	2.84011	-0.802684	0.434742	0.692482	-6.48051	-0.0777634	2.84011	-1.10565	0.286364	0.641246	-6.12647	0.0213087	2.84011	0.302971	0.76609	0.952187	-6.33207	Or30a	Odorant receptor 30a
18134455	0.256044	7.14015	2.89456	0.0111533	0.0869062	-3.31747	0.13301	7.14015	1.50367	0.153512	0.480833	-5.63764	0.123034	7.14015	1.39089	0.184628	0.715579	-5.43807	CG13108	CG13108 gene product from transcript CG13108-RA
18134458	-0.227143	6.20762	-1.86153	0.0824615	0.286491	-5.17231	-0.391205	6.20762	-3.20607	0.00591547	0.0764468	-2.64593	0.164062	6.20762	1.34455	0.198832	0.724898	-5.49628	CG17005	CG17005 gene product from transcript CG17005-RE
18134465	-0.0980101	3.8579	-0.828447	0.420456	0.683603	-6.45931	-0.0123847	3.8579	-0.104684	0.918019	0.975991	-6.73869	-0.0856254	3.8579	-0.723763	0.480392	0.874514	-6.11272	CG3748	CG3748 gene product from transcript CG3748-RC
18134467	0.220503	3.62994	1.76284	0.0983653	0.317359	-5.32646	0.0368645	3.62994	0.294719	0.772265	0.930801	-6.69888	0.183638	3.62994	1.46813	0.162809	0.697206	-5.33777	CG13110	CG13110 gene product from transcript CG13110-RA
18134469	0.131192	5.29291	0.876928	0.394409	0.66081	-6.41777	0.271587	5.29291	1.81537	0.0895912	0.36955	-5.17963	-0.140395	5.29291	-0.938441	0.362943	0.823573	-5.93626	Mco1	Multicopper oxidase-1
18134474	-0.0367683	3.8749	-0.502047	0.622953	0.821299	-6.6812	0.0484612	3.8749	0.661705	0.518237	0.811461	-6.5174	-0.0852295	3.8749	-1.16375	0.262775	0.772157	-5.70826	CG3769	CG3769 gene product from transcript CG3769-RA
18134477	0.275475	7.50873	5.42754	7.09568e-05	0.00315574	1.68346	0.209316	7.50873	4.12404	0.000908427	0.0243059	-0.809175	0.0661591	7.50873	1.3035	0.212136	0.733889	-5.54655	CG33298	CG33298 gene product from transcript CG33298-RB
18134498	0.221549	5.58657	2.77736	0.0141299	0.0998579	-3.54379	0.0837674	5.58657	1.05012	0.310355	0.663678	-6.18486	0.137781	5.58657	1.72724	0.104734	0.633037	-4.97321	CG31883	CG31883 gene product from transcript CG31883-RA
18134500	-0.110999	8.89426	-2.20654	0.043419	0.195347	-4.59545	-0.160088	8.89426	-3.18238	0.00620897	0.0786823	-2.69282	0.0490892	8.89426	0.975841	0.344681	0.812736	-5.90135	Oatp30B	Organic anion transporting polypeptide 30B
18134512	-0.00254261	4.03764	-0.0187141	0.985317	0.995071	-6.81276	-0.0609312	4.03764	-0.448465	0.660254	0.881652	-6.63933	0.0583886	4.03764	0.429751	0.673511	0.931093	-6.28437	CG17855	CG17855 gene product from transcript CG17855-RA
18134518	0.235062	3.34309	2.04367	0.0590354	0.235496	-4.87459	0.115461	3.34309	1.00384	0.33144	0.680757	-6.23153	0.119601	3.34309	1.03983	0.314957	0.799492	-5.83886	Cpr30B	Cuticular protein 30B
18134521	0.0399969	3.47624	0.476917	0.640323	0.831716	-6.69396	-0.00502558	3.47624	-0.0599243	0.95301	0.986472	-6.74256	0.0450225	3.47624	0.536841	0.599282	0.912458	-6.23156	CG13113	CG13113 gene product from transcript CG13113-RA
18134523	-0.0916867	5.3954	-0.999686	0.33338	0.609958	-6.3032	-0.119058	5.3954	-1.29812	0.21393	0.559333	-5.90488	0.027371	5.3954	0.298434	0.769483	0.953639	-6.33348	CG13114	CG13114 gene product from transcript CG13114-RB
18134526	-0.00308152	7.10467	-0.0342375	0.973141	0.991019	-6.81233	0.152356	7.10467	1.69277	0.111244	0.410285	-5.36675	-0.155438	7.10467	-1.727	0.104778	0.633037	-4.97356	CG3838	CG3838 gene product from transcript CG3838-RA
18134532	0.160248	3.5542	1.12459	0.278506	0.5573	-6.17329	-0.0558421	3.5542	-0.39189	0.700673	0.900848	-6.66405	0.21609	3.5542	1.51648	0.150269	0.685622	-5.27292	CG3841	CG3841 gene product from transcript CG3841-RB
18134537	-0.00859612	7.79902	-0.172132	0.865644	0.94644	-6.79734	-0.0902772	7.79902	-1.80775	0.0908202	0.371992	-5.19151	0.0816811	7.79902	1.63561	0.12281	0.660425	-5.10681	GlcAT-S	CG3881 gene product from transcript CG3881-RA
18134545	-0.710563	9.73248	-11.0076	1.45261e-08	8.17568e-06	10.0643	-0.540749	9.73248	-8.37694	5.0069e-07	0.000133972	6.62952	-0.169815	9.73248	-2.63066	0.0189558	0.432586	-3.44928	Apoltp	Apolipoprotein lipid transfer particle
18134566	-0.0870451	7.22962	-1.08518	0.295044	0.574393	-6.21569	-0.0780737	7.22962	-0.973334	0.345885	0.692448	-6.2613	-0.00897139	7.22962	-0.111845	0.912435	0.982801	-6.37303	CG13116	CG13116 gene product from transcript CG13116-RA
18134568	-0.195421	9.06484	-2.22401	0.0419935	0.191833	-4.56484	-0.113755	9.06484	-1.29461	0.215109	0.560784	-5.90919	-0.0816658	9.06484	-0.929407	0.367453	0.827332	-5.94451	CG13117	CG13117 gene product from transcript CG13117-RB
18134570	0.0424141	4.09314	0.257645	0.800196	0.917835	-6.77803	0.0137951	4.09314	0.0837986	0.934329	0.980778	-6.74076	0.028619	4.09314	0.173847	0.86432	0.973066	-6.36386	CG4017	CG4017 gene product from transcript CG4017-RA
18134573	-0.0634087	4.86236	-0.522372	0.609071	0.813323	-6.67041	-0.236349	4.86236	-1.94709	0.0705749	0.327623	-4.9695	0.172941	4.86236	1.42472	0.174795	0.706116	-5.39465	CG17633	CG17633 gene product from transcript CG17633-RA
18134575	-0.0239552	6.35113	-0.297978	0.769824	0.903768	-6.76628	-0.0347122	6.35113	-0.431784	0.672065	0.888027	-6.64696	0.010757	6.35113	0.133806	0.895342	0.980133	-6.37024	IP3K1	Inositol 1,4,5-triphosphate kinase 1
18134581	-0.0446393	4.60126	-0.476661	0.640501	0.831815	-6.69408	-0.0348338	4.60126	-0.371958	0.715147	0.905698	-6.67199	-0.00980546	4.60126	-0.104703	0.918004	0.984343	-6.37383	CG4036	CG4036 gene product from transcript CG4036-RB
18134586	-0.139989	5.8226	-1.63778	0.122354	0.360695	-5.51385	0.00802744	5.8226	0.0939158	0.926424	0.978205	-6.73981	-0.148016	5.8226	-1.73169	0.103919	0.633037	-4.9666	CG4537	CG4537 gene product from transcript CG4537-RB
18134589	-0.108641	7.10577	-0.890474	0.387327	0.656754	-6.40579	-0.0188972	7.10577	-0.15489	0.878981	0.962785	-6.73184	-0.089744	7.10577	-0.735584	0.473375	0.870688	-6.1041	CG4598	CG4598 gene product from transcript CG4598-RB
18134595	-0.291683	5.15363	-3.01736	0.00869293	0.073976	-3.07769	-0.37501	5.15363	-3.87934	0.00149263	0.0324687	-1.29936	0.0833268	5.15363	0.861986	0.40232	0.840032	-6.00384	CG4594	CG4594 gene product from transcript CG4594-RB
18134600	-0.102383	6.57583	-1.53184	0.146463	0.396248	-5.66506	-0.0832812	6.57583	-1.24604	0.231938	0.581342	-5.9677	-0.019102	6.57583	-0.285801	0.778956	0.956	-6.33728	CG4592	CG4592 gene product from transcript CG4592-RB
18134605	-0.0316866	6.46077	-0.317947	0.754926	0.896269	-6.75984	-0.0697066	6.46077	-0.699444	0.495022	0.79585	-6.49119	0.03802	6.46077	0.381497	0.708206	0.938122	-6.30443	CG4619	CG4619 gene product from transcript CG4619-RA
18134609	0.0905457	5.2832	0.98438	0.340604	0.616881	-6.31821	0.0596048	5.2832	0.648001	0.526819	0.816749	-6.52658	0.0309409	5.2832	0.336379	0.741264	0.945957	-6.32108	CG4709	CG4709 gene product from transcript CG4709-RB
18134613	-0.0218759	7.70078	-0.446456	0.661671	0.843998	-6.70857	-0.0327359	7.70078	-0.668093	0.514264	0.808653	-6.51306	0.01086	7.70078	0.221637	0.827598	0.966867	-6.35409	CG4658	CG4658 gene product from transcript CG4658-RD
18134621	0.278145	3.29611	2.25828	0.0393237	0.18485	-4.50448	0.0353922	3.29611	0.287352	0.77779	0.933537	-6.70112	0.242753	3.29611	1.97093	0.0675498	0.584644	-4.59569	CG13127	CG13127 gene product from transcript CG13127-RA
18134623	0.198105	5.24925	2.56541	0.0215808	0.12993	-3.94537	0.170153	5.24925	2.20344	0.0436767	0.250489	-4.53686	0.0279522	5.24925	0.361975	0.72244	0.940656	-6.31189	Spn31A	Serpin 31A
18134628	0.0181858	4.84598	0.156426	0.877792	0.950718	-6.80006	-0.000828965	4.84598	-0.00713036	0.994405	0.998119	-6.74442	0.0190148	4.84598	0.163556	0.872273	0.974768	-6.36566	CG4839	CG4839 gene product from transcript CG4839-RA
18134640	-0.0374884	3.96077	-0.361944	0.722462	0.877449	-6.74419	-0.00624172	3.96077	-0.0602627	0.952745	0.986344	-6.74254	-0.0312467	3.96077	-0.301681	0.767054	0.952805	-6.33248	CG13137	CG13137 gene product from transcript CG13137-RB
18134642	-0.0823833	5.77248	-0.871916	0.397051	0.662784	-6.42217	-0.0558419	5.77248	-0.591011	0.563349	0.836129	-6.56279	-0.0265414	5.77248	-0.280905	0.782637	0.956531	-6.33871	CG4901	CG4901 gene product from transcript CG4901-RA
18134648	0.205632	3.79975	1.73899	0.102594	0.325787	-5.3629	0.0398412	3.79975	0.33693	0.740856	0.917779	-6.68494	0.165791	3.79975	1.40206	0.181332	0.712554	-5.42382	CG4908	CG4908 gene product from transcript CG4908-RB
18134652	-0.104281	10.0199	-1.49892	0.154726	0.408516	-5.71055	-0.0929759	10.0199	-1.33643	0.201408	0.545353	-5.85737	-0.0113047	10.0199	-0.162493	0.873095	0.974768	-6.36584	eEF1delta	CG4912 gene product from transcript CG4912-RB
18134656	-0.14317	6.48169	-1.88292	0.0793313	0.279785	-5.1382	-0.0801497	6.48169	-1.0541	0.308587	0.662382	-6.18075	-0.0630203	6.48169	-0.828822	0.42025	0.8466	-6.03155	REPTOR-BP	REPTOR-binding partner
18134661	-0.0919205	7.07292	-1.16773	0.261214	0.53843	-6.12543	-0.0858586	7.07292	-1.09072	0.292674	0.647939	-6.14242	-0.00606191	7.07292	-0.0770088	0.939638	0.988389	-6.37644	CG4953	CG4953 gene product from transcript CG4953-RA
18134667	0.340784	6.41847	3.02319	0.00859029	0.0736706	-3.06623	0.297035	6.41847	2.63509	0.0187892	0.154653	-3.75249	0.0437484	6.41847	0.388105	0.703413	0.936626	-6.30182	CG4957	CG4957 gene product from transcript CG4957-RA
18134672	0.0480397	7.52686	0.608833	0.551781	0.780276	-6.61995	0.0163501	7.52686	0.207213	0.838641	0.95233	-6.72189	0.0316896	7.52686	0.40162	0.693651	0.936319	-6.29635	CG4968	CG4968 gene product from transcript CG4968-RA
18134676	0.0552846	7.99202	0.880541	0.392512	0.659829	-6.41459	-0.0455436	7.99202	-0.725392	0.479421	0.787393	-6.47239	0.100828	7.99202	1.60593	0.129215	0.669158	-5.14902	CG4972	CG4972 gene product from transcript CG4972-RA
18134683	-0.0476445	3.30882	-0.552396	0.588847	0.802636	-6.65373	0.106787	3.30882	1.2381	0.234782	0.584877	-5.97709	-0.154432	3.30882	-1.7905	0.0936554	0.619396	-4.8782	CG4995	CG4995 gene product from transcript CG4995-RB
18134690	0.0260307	8.18635	0.419215	0.681024	0.854395	-6.72085	-0.0544151	8.18635	-0.876336	0.39472	0.729765	-6.35051	0.0804458	8.18635	1.29555	0.214791	0.737137	-5.55613	CG5037	CG5037 gene product from transcript CG5037-RA
18134695	0.0557682	9.58219	1.38904	0.185179	0.448974	-5.85708	0.0202261	9.58219	0.503782	0.621762	0.862957	-6.61204	0.0355421	9.58219	0.885263	0.390042	0.83667	-5.98381	GATAd	CG5034 gene product from transcript CG5034-RB
18134704	-0.118948	7.36132	-2.01953	0.061746	0.242089	-4.91497	-0.101628	7.36132	-1.72548	0.10506	0.40209	-5.31767	-0.0173191	7.36132	-0.294049	0.772766	0.953719	-6.33482	Sps2	Selenophosphate synthetase 2
18134712	0.193392	6.59785	2.98504	0.00928323	0.0770314	-3.14102	0.204233	6.59785	3.15238	0.00660137	0.0817509	-2.75211	-0.0108413	6.59785	-0.167338	0.869348	0.974647	-6.36501	CG5022	CG5022 gene product from transcript CG5022-RA
18134721	-0.29469	8.47143	-4.83175	0.000222258	0.00683181	0.540825	-0.211963	8.47143	-3.47535	0.00340867	0.0539635	-2.10962	-0.0827274	8.47143	-1.3564	0.195117	0.722156	-5.48153	CG5045	CG5045 gene product from transcript CG5045-RB
18134726	-0.122079	7.59042	-2.29338	0.036755	0.17769	-4.44222	-0.148186	7.59042	-2.78383	0.0139473	0.13136	-3.47003	0.0261073	7.59042	0.49045	0.63094	0.919532	-6.25583	lft	lowfat
18134732	0.0652043	6.95089	0.608702	0.551866	0.78028	-6.62004	-0.0490136	6.95089	-0.457557	0.653855	0.879715	-6.63506	0.114218	6.95089	1.06626	0.303236	0.793227	-5.81206	CG5056	CG5056 gene product from transcript CG5056-RA
18134734	0.357266	7.73141	7.69193	1.42841e-06	0.000211949	5.58493	0.272617	7.73141	5.86944	3.13437e-05	0.00253264	2.53935	0.084649	7.73141	1.82249	0.088457	0.613745	-4.82932	dpr19	defective proboscis extension response 19
18134745	0.0244144	4.94369	0.193685	0.849031	0.938992	-6.79319	-0.235401	4.94369	-1.86749	0.0815775	0.353842	-5.09755	0.259815	4.94369	2.06118	0.0571372	0.570677	-4.44852	gny	garnysstan
18134753	0.312364	2.70257	2.06043	0.0572178	0.230508	-4.8464	0.0818883	2.70257	0.540153	0.597052	0.850951	-6.59242	0.230476	2.70257	1.52027	0.149323	0.685144	-5.26778	CG5096	CG5096 gene product from transcript CG5096-RA
18134760	0.00256444	7.5228	0.0398552	0.968736	0.989944	-6.81211	0.0451182	7.5228	0.701204	0.493955	0.795672	-6.48994	-0.0425537	7.5228	-0.661348	0.518459	0.890483	-6.15611	mRpS7	mitochondrial ribosomal protein S7
18134764	0.179267	7.00584	2.25793	0.0393506	0.18485	-4.50512	0.130798	7.00584	1.64744	0.120334	0.426834	-5.43372	0.0484694	7.00584	0.610487	0.550714	0.899752	-6.18873	Klp31E	Kinesin-like protein at 31E
18134777	0.238045	4.78809	1.89281	0.0779221	0.277753	-5.12236	0.173344	4.78809	1.37834	0.188393	0.528216	-5.80417	0.0647012	4.78809	0.51447	0.61445	0.916146	-6.24353	RfC3	Replication factor C subunit 3
18134784	-0.0118959	8.53466	-0.19348	0.849189	0.938992	-6.79324	-0.0480942	8.53466	-0.782225	0.446304	0.764303	-6.42898	0.0361983	8.53466	0.588745	0.564828	0.905146	-6.20192	CG5168	CG5168 gene product from transcript CG5168-RB
18134793	-0.104942	6.42882	-1.62094	0.125941	0.366064	-5.53835	-0.102864	6.42882	-1.58885	0.133029	0.449172	-5.51841	-0.00207753	6.42882	-0.0320898	0.974825	0.995604	-6.37898	CG5188	CG5188 gene product from transcript CG5188-RA
18134797	-0.0153215	6.26416	-0.0982435	0.923045	0.971307	-6.80786	-0.0841747	6.26416	-0.539739	0.597331	0.850976	-6.59265	0.0688532	6.26416	0.441495	0.665178	0.928869	-6.27913	holn1	hole-in-one
18134801	-0.04168	6.40966	-0.620953	0.543989	0.774111	-6.61229	-0.0561518	6.40966	-0.836555	0.416024	0.743851	-6.38467	0.0144718	6.40966	0.215602	0.832214	0.967392	-6.35545	Nse4	Non-SMC element 4
18134808	0.413796	5.69799	5.67718	4.45786e-05	0.0022953	2.14908	0.494669	5.69799	6.78674	6.26053e-06	0.000837577	4.14073	-0.0808728	5.69799	-1.10956	0.284732	0.781556	-5.7669	loh	lonely heart
18134823	-0.0418867	6.20583	-0.496324	0.626889	0.823631	-6.68416	0.0459549	6.20583	0.544528	0.594113	0.850283	-6.58997	-0.0878416	6.20583	-1.04085	0.314497	0.799414	-5.83784	RluA-2	CG6187 gene product from transcript CG6187-RA
18134835	0.08852	7.22313	1.45682	0.165863	0.424128	-5.76769	0.0511526	7.22313	0.841845	0.413149	0.74254	-6.38021	0.0373674	7.22313	0.614975	0.547825	0.899593	-6.18595	CG6144	CG6144 gene product from transcript CG6144-RB
18134839	-0.106274	6.38387	-1.55292	0.141366	0.388688	-5.63553	-0.0127534	6.38387	-0.186358	0.854671	0.956524	-6.7262	-0.0935211	6.38387	-1.36657	0.191977	0.720084	-5.46881	CG6094	CG6094 gene product from transcript CG6094-RB
18134842	0.0457113	5.08976	0.687496	0.502305	0.744314	-6.56769	-0.0832581	5.08976	-1.2522	0.229748	0.579052	-5.96038	0.128969	5.08976	1.93969	0.0715375	0.589852	-4.64575	Lip4	Lipase 4
18134851	-0.0924932	3.00018	-0.780045	0.447548	0.702729	-6.49862	0.10579	3.00018	0.892183	0.38644	0.723135	-6.33651	-0.198283	3.00018	-1.67223	0.115286	0.648863	-5.05401	CG18301	CG18301 gene product from transcript CG18301-RA
18134856	0.550076	6.8267	2.64208	0.018529	0.118322	-3.80138	0.344653	6.8267	1.65541	0.118691	0.423932	-5.42204	0.205424	6.8267	0.986675	0.339514	0.811042	-5.89101	CG18302	CG18302 gene product from transcript CG18302-RA
18134860	0.172309	5.94283	1.69581	0.110655	0.339559	-5.42805	0.159227	5.94283	1.56707	0.138033	0.455552	-5.54935	0.0130815	5.94283	0.128744	0.899278	0.980979	-6.37092	CG6138	CG6138 gene product from transcript CG6138-RA
18134862	-0.158112	4.25151	-1.67103	0.115526	0.348773	-5.46493	-0.153614	4.25151	-1.62349	0.125392	0.435364	-5.4686	-0.00449824	4.25151	-0.0475403	0.962712	0.993108	-6.37834	CG17097	CG17097 gene product from transcript CG17097-RB
18134869	-0.0390253	4.80658	-0.420007	0.680459	0.854071	-6.7205	0.0321675	4.80658	0.3462	0.73402	0.913092	-6.68164	-0.0711928	4.80658	-0.766206	0.455491	0.863013	-6.08115	CG17098	CG17098 gene product from transcript CG17098-RA
18134872	0.0206473	4.12576	0.20207	0.842588	0.93644	-6.79145	0.0954782	4.12576	0.934419	0.364946	0.707189	-6.29809	-0.0748309	4.12576	-0.732349	0.475289	0.871288	-6.10647	CG17105	CG17105 gene product from transcript CG17105-RB
18134874	0.109177	5.18698	0.769305	0.453705	0.707294	-6.50705	0.229035	5.18698	1.61387	0.127475	0.440196	-5.48251	-0.119858	5.18698	-0.844564	0.411676	0.842678	-6.01852	CG17107	CG17107 gene product from transcript CG17107-RB
18134876	-0.322559	8.13196	-1.91919	0.074269	0.269982	-5.07984	-0.0816911	8.13196	-0.486054	0.633981	0.870008	-6.62112	-0.240867	8.13196	-1.43314	0.172414	0.705246	-5.38371	CG6415	CG6415 gene product from transcript CG6415-RA
18134879	-0.130379	3.09061	-1.14707	0.269394	0.547517	-6.14855	-0.0903477	3.09061	-0.794873	0.439134	0.760601	-6.4189	-0.0400312	3.09061	-0.352192	0.729613	0.942881	-6.31548	CG6431	CG6431 gene product from transcript CG6431-RC
18134888	-0.0696148	6.55714	-0.701429	0.493818	0.737719	-6.55781	-0.0508019	6.55714	-0.511873	0.616223	0.860908	-6.60779	-0.0188129	6.55714	-0.189556	0.852209	0.970568	-6.36091	CG6443	CG6443 gene product from transcript CG6443-RA
18134893	-0.0580931	2.68367	-0.427878	0.674844	0.85228	-6.71703	0.119363	2.68367	0.879157	0.393238	0.728607	-6.34804	-0.177456	2.68367	-1.30703	0.210962	0.7326	-5.54226	CG17118	CG17118 gene product from transcript CG17118-RA
18134898	-0.17685	7.97048	-3.69663	0.00216712	0.0306249	-1.72204	0.0209306	7.97048	0.437504	0.668004	0.886076	-6.64438	-0.197781	7.97048	-4.13414	0.000890087	0.120648	-0.554109	Dpy-30L1	Dpy-30-like 1
18134900	0.03552	7.93369	0.448029	0.660561	0.843571	-6.70784	0.0624412	7.93369	0.787597	0.44325	0.763081	-6.42472	-0.0269212	7.93369	-0.339568	0.738909	0.945396	-6.31997	CG12299	CG12299 gene product from transcript CG12299-RA
18134903	0.0940473	5.19976	0.793016	0.440182	0.696455	-6.4883	0.0304826	5.19976	0.257033	0.80066	0.941341	-6.70976	0.0635647	5.19976	0.535983	0.59986	0.912458	-6.23203	CG17127	CG17127 gene product from transcript CG17127-RB
18134907	-0.0131481	3.841	-0.101595	0.920429	0.969993	-6.8075	0.0683132	3.841	0.527855	0.605352	0.85583	-6.5992	-0.0814613	3.841	-0.62945	0.538562	0.896673	-6.17686	CG6508	CG6508 gene product from transcript CG6508-RA
18134909	0.0418176	4.21975	0.368438	0.717715	0.874677	-6.74171	-0.0839239	4.21975	-0.739419	0.471113	0.782412	-6.46195	0.125742	4.21975	1.10786	0.285442	0.781556	-5.7687	CG17134	CG17134 gene product from transcript CG17134-RA
18134911	-0.0288951	3.70737	-0.178054	0.861072	0.944137	-6.79625	0.118454	3.70737	0.729921	0.476729	0.786215	-6.46904	-0.147349	3.70737	-0.907975	0.378306	0.833278	-5.9638	CG12517	CG12517 gene product from transcript CG12517-RA
18134913	0.0817225	4.10081	0.712869	0.486914	0.733007	-6.54956	0.137493	4.10081	1.19936	0.249066	0.600898	-6.02223	-0.0557705	4.10081	-0.486488	0.63368	0.920272	-6.2578	CG14072	CG14072 gene product from transcript CG14072-RB
18134920	0.0764052	6.9894	1.36778	0.191605	0.457018	-5.88445	0.0647488	6.9894	1.15911	0.264603	0.618659	-6.06786	0.0116564	6.9894	0.208669	0.837525	0.967679	-6.35697	YL-1	CG4621 gene product from transcript CG4621-RB
18134925	-0.25516	3.1726	-3.02134	0.00862266	0.0736706	-3.06986	-0.0140487	3.1726	-0.166351	0.870112	0.960338	-6.7299	-0.241112	3.1726	-2.85499	0.0120824	0.36656	-3.03104	CG16743	CG16743 gene product from transcript CG16743-RB
18134930	0.0581906	3.73457	0.77379	0.451127	0.705634	-6.50355	0.115633	3.73457	1.53764	0.145045	0.46763	-5.59066	-0.0574428	3.73457	-0.763847	0.456854	0.863162	-6.08295	CG14913	CG14913 gene product from transcript CG14913-RB
18134933	0.0143356	3.4337	0.109829	0.914007	0.966887	-6.80659	0.0587989	3.4337	0.450474	0.658837	0.880891	-6.6384	-0.0444633	3.4337	-0.340645	0.738114	0.945396	-6.31959	CG14915	CG14915 gene product from transcript CG14915-RA
18134935	0.236672	6.51556	2.57812	0.0210435	0.128257	-3.92161	0.0308371	6.51556	0.335915	0.741606	0.917981	-6.6853	0.205835	6.51556	2.24221	0.0405558	0.525232	-4.14296	CG16854	CG16854 gene product from transcript CG16854-RD
18134939	-0.0370137	7.65018	-0.744673	0.468023	0.717946	-6.52598	0.0403472	7.65018	0.811739	0.429686	0.753782	-6.40524	-0.0773609	7.65018	-1.55641	0.140538	0.680468	-5.21824	CG4705	CG4705 gene product from transcript CG4705-RD
18134946	0.0578531	7.88756	0.896853	0.384022	0.654486	-6.40009	0.0992331	7.88756	1.53834	0.144875	0.467347	-5.58969	-0.04138	7.88756	-0.641483	0.530928	0.894492	-6.16914	CG4751	CG4751 gene product from transcript CG4751-RA
18134953	-0.0638603	5.44922	-1.03896	0.315349	0.593397	-6.26377	-0.00158756	5.44922	-0.0258283	0.979736	0.993807	-6.7441	-0.0622727	5.44922	-1.01313	0.327127	0.806795	-5.86536	CG4788	CG4788 gene product from transcript CG4788-RA
18134955	-0.1698	8.0575	-2.45128	0.0270303	0.148299	-4.15668	-0.159821	8.0575	-2.30721	0.0357863	0.220417	-4.35397	-0.00997961	8.0575	-0.144068	0.887372	0.978045	-6.36876	Ppt2	Palmitoyl-protein Thioesterase 2
18134961	-0.193758	4.74535	-2.20716	0.0433676	0.195322	-4.59436	0.0144314	4.74535	0.164393	0.871625	0.960563	-6.73024	-0.208189	4.74535	-2.37155	0.031588	0.494891	-3.91714	spz4	spatzle 4
18134965	-0.111144	3.02398	-0.857396	0.404771	0.668849	-6.43476	-0.0943332	3.02398	-0.72771	0.478042	0.78657	-6.47068	-0.0168112	3.02398	-0.129686	0.898545	0.980786	-6.3708	CG4970	CG4970 gene product from transcript CG4970-RB
18134970	0.0445194	4.06547	0.384808	0.705802	0.869294	-6.73527	-0.00753235	4.06547	-0.0651066	0.948952	0.984553	-6.74222	0.0520518	4.06547	0.449915	0.659231	0.928465	-6.27529	CG14929	CG14929 gene product from transcript CG14929-RA
18134974	-0.020559	2.38409	-0.195358	0.847745	0.938956	-6.79285	0.13361	2.38409	1.2696	0.223647	0.570994	-5.93953	-0.154169	2.38409	-1.46496	0.163658	0.698726	-5.34196	CG4983	CG4983 gene product from transcript CG4983-RB
18134977	-0.0721591	4.06458	-0.54509	0.593737	0.805433	-6.65787	-0.0509121	4.06458	-0.38459	0.70596	0.902441	-6.66701	-0.021247	4.06458	-0.1605	0.874638	0.974768	-6.36617	CG4988	CG4988 gene product from transcript CG4988-RA
18134980	0.0999505	2.97547	0.788422	0.442782	0.69821	-6.49198	-0.038632	2.97547	-0.304734	0.764772	0.927384	-6.69574	0.138583	2.97547	1.09316	0.291639	0.785693	-5.78419	Vha100-5	Vacuolar H[+] ATPase 100kD subunit 5
18134985	-0.0212283	5.32875	-0.233457	0.818575	0.926507	-6.78427	0.0336179	5.32875	0.369712	0.716785	0.906225	-6.67285	-0.0548462	5.32875	-0.60317	0.555443	0.899816	-6.19322	CG14931	CG14931 gene product from transcript CG14931-RC
18134989	0.0919826	2.54776	0.899667	0.38257	0.653605	-6.39756	0.261055	2.54776	2.55334	0.0221035	0.170849	-3.90543	-0.169072	2.54776	-1.65367	0.119048	0.654164	-5.08087	CG14932	CG14932 gene product from transcript CG14932-RB
18134997	0.38576	5.3913	5.28703	9.25092e-05	0.00375606	1.41783	0.458071	5.3913	6.2781	1.50762e-05	0.0015774	3.26783	-0.0723115	5.3913	-0.991066	0.337435	0.810698	-5.8868	Mal-B1	Maltase B1
18135001	0.110515	8.56925	1.66474	0.116792	0.350743	-5.47423	0.156929	8.56925	2.36389	0.0320625	0.20705	-4.25242	-0.0464136	8.56925	-0.69915	0.495201	0.881875	-6.13027	Mal-B2	Maltase B2
18135010	0.00735037	2.7077	0.0872625	0.931622	0.974927	-6.80893	0.12431	2.7077	1.47578	0.160767	0.490932	-5.67563	-0.116959	2.7077	-1.38852	0.185335	0.716195	-5.44109	CG16964	CG16964 gene product from transcript CG16964-RB
18135013	-0.0999291	5.31242	-1.00909	0.328995	0.606481	-6.29387	-0.0461294	5.31242	-0.465819	0.648064	0.877414	-6.6311	-0.0537997	5.31242	-0.543274	0.594955	0.912458	-6.22803	CG16965	CG16965 gene product from transcript CG16965-RC
18135020	-0.155497	5.17442	-1.45128	0.167377	0.425867	-5.77512	-0.0135927	5.17442	-0.126863	0.900741	0.969112	-6.73599	-0.141905	5.17442	-1.32441	0.205271	0.728679	-5.52109	dgt2	dim gamma-tubulin 2
18135023	0.0468599	5.9537	0.654674	0.52263	0.759471	-6.59023	-0.0131512	5.9537	-0.183733	0.856693	0.957405	-6.72671	0.0600111	5.9537	0.838407	0.415016	0.84388	-6.02364	escl	CG5202 gene product from transcript CG5202-RA
18135027	-0.150157	8.41868	-2.6805	0.0171604	0.113214	-3.72866	-0.0522106	8.41868	-0.932026	0.366142	0.708203	-6.30031	-0.0979469	8.41868	-1.74848	0.100893	0.631696	-4.94156	CG12264	CG12264 gene product from transcript CG12264-RA
18135030	0.018107	8.50706	0.230956	0.820482	0.927557	-6.78488	-0.0637343	8.50706	-0.812932	0.429023	0.753606	-6.40427	0.0818413	8.50706	1.04389	0.313136	0.798896	-5.83478	CG14945	CG14945 gene product from transcript CG14945-RB
18135035	-0.177998	9.22989	-3.62926	0.00248729	0.0334136	-1.85767	-0.109184	9.22989	-2.22619	0.0418191	0.244211	-4.49711	-0.0688139	9.22989	-1.40307	0.181038	0.712229	-5.42253	RpL7-like	Ribosomal protein L7-like
18135039	-0.141848	4.62669	-1.33257	0.202642	0.471829	-5.92906	0.0937081	4.62669	0.880327	0.392624	0.727732	-6.34701	-0.235556	4.62669	-2.2129	0.0428951	0.531612	-4.19331	CG14947	CG14947 gene product from transcript CG14947-RA
18135041	0.1854	7.18945	2.90274	0.01097	0.0862487	-3.30157	0.149291	7.18945	2.33741	0.0337545	0.213543	-4.30001	0.0361083	7.18945	0.565336	0.580237	0.908946	-6.21562	Pex19	Peroxin 19
18135048	0.0445242	7.69196	1.0809	0.296883	0.575845	-6.22022	0.0565846	7.69196	1.37368	0.189804	0.529117	-5.81014	-0.0120603	7.69196	-0.292784	0.773715	0.953719	-6.3352	Ced-12	CG5336 gene product from transcript CG5336-RA
18135053	0.117522	7.3413	1.27925	0.220324	0.491207	-5.99486	0.206939	7.3413	2.25256	0.039758	0.236605	-4.45079	-0.089417	7.3413	-0.973319	0.345892	0.81326	-5.90374	CG17211	CG17211 gene product from transcript CG17211-RA
18135060	-0.256251	3.96793	-2.1137	0.0517754	0.217014	-4.75595	-0.147176	3.96793	-1.21399	0.243596	0.593961	-6.00532	-0.109076	3.96793	-0.899717	0.382545	0.834952	-5.97113	Gr33a	Gustatory receptor 33a
18135066	0.18237	3.80161	1.61406	0.127433	0.368363	-5.54831	0.232135	3.80161	2.05451	0.0578533	0.292257	-4.79177	-0.0497655	3.80161	-0.440449	0.665918	0.928869	-6.2796	CG17217	CG17217 gene product from transcript CG17217-RA
18135069	0.0084679	6.87271	0.110375	0.913581	0.966722	-6.80652	0.0497944	6.87271	0.649047	0.526161	0.816427	-6.52588	-0.0413265	6.87271	-0.538672	0.598049	0.912458	-6.23056	crok	crooked
18135072	-0.169818	4.88928	-1.63675	0.12257	0.360856	-5.51534	-0.177918	4.88928	-1.71483	0.10704	0.404777	-5.33372	0.00810056	4.88928	0.0780755	0.938804	0.988389	-6.37635	CG17010	CG17010 gene product from transcript CG17010-RA
18135075	0.0120128	4.51539	0.147122	0.885003	0.953768	-6.80154	0.0463614	4.51539	0.56779	0.578612	0.842471	-6.57663	-0.0343486	4.51539	-0.420668	0.679986	0.931402	-6.28832	CG6405	CG6405 gene product from transcript CG6405-RA
18135081	-0.0509018	5.38931	-0.603056	0.555517	0.782758	-6.62356	-0.13673	5.38931	-1.6199	0.126166	0.437306	-5.4738	0.0858279	5.38931	1.01684	0.325415	0.80659	-5.86171	CG6388	CG6388 gene product from transcript CG6388-RA
18135086	-0.33581	3.5451	-1.82661	0.0878059	0.297688	-5.22746	-0.206271	3.5451	-1.12199	0.279576	0.633254	-6.1088	-0.129539	3.5451	-0.704618	0.491887	0.880646	-6.12642	Oatp33Eb	Organic anion transporting polypeptide 33Eb
18135092	0.00417117	4.53577	0.0333708	0.973821	0.991287	-6.81236	0.0981879	4.53577	0.785539	0.444419	0.763939	-6.42635	-0.0940168	4.53577	-0.752168	0.463637	0.86535	-6.09178	CG6153	CG6153 gene product from transcript CG6153-RC
18135097	0.0791895	6.18808	0.835498	0.4166	0.680247	-6.4534	-0.0877556	6.18808	-0.925875	0.369227	0.710983	-6.30599	0.166945	6.18808	1.76137	0.0986216	0.628212	-4.92222	PICK1	Protein interacting with C kinase 1
18135104	-0.402075	7.84069	-7.0188	4.24204e-06	0.000419628	4.50179	-0.0936535	7.84069	-1.63485	0.12297	0.430065	-5.45209	-0.308422	7.84069	-5.38394	7.70224e-05	0.0216752	1.79145	spict	spichthyin
18135107	-0.0569319	8.58345	-0.797429	0.437693	0.694478	-6.48475	-0.117831	8.58345	-1.65042	0.119717	0.425805	-5.42935	0.0608989	8.58345	0.852994	0.407131	0.840743	-6.01145	CG6180	CG6180 gene product from transcript CG6180-RA
18135109	-0.113631	8.68862	-2.16004	0.0474345	0.205899	-4.67629	-0.0378147	8.68862	-0.718827	0.48334	0.789856	-6.47721	-0.0758167	8.68862	-1.44121	0.170157	0.703827	-5.37318	MRP	Multidrug-Resistance like Protein 1
18135132	-0.0953145	4.79281	-0.618846	0.545339	0.775351	-6.61364	0.140065	4.79281	0.909395	0.37758	0.717272	-6.32104	-0.23538	4.79281	-1.52824	0.147347	0.685144	-5.25693	CG16800	CG16800 gene product from transcript CG16800-RB
18135135	0.145114	4.21289	1.17116	0.259876	0.537172	-6.12156	0.133589	4.21289	1.07815	0.29807	0.652173	-6.15571	0.0115249	4.21289	0.093013	0.927129	0.987785	-6.37503	Vha68-3	Vacuolar H[+] ATPase 68kD subunit 3
18135138	-0.205136	4.97452	-1.59999	0.130531	0.3726	-5.5686	-0.0758087	4.97452	-0.591282	0.563172	0.836129	-6.56263	-0.129327	4.97452	-1.00871	0.329174	0.808622	-5.86968	CG5142	CG5142 gene product from transcript CG5142-RD
18135144	-0.0934645	3.78553	-0.841656	0.413251	0.677013	-6.4482	-0.0187077	3.78553	-0.168464	0.868478	0.960338	-6.72953	-0.0747568	3.78553	-0.673192	0.511106	0.888137	-6.14816	CG5122	CG5122 gene product from transcript CG5122-RA
18135149	-0.0599776	4.19087	-0.650006	0.525558	0.761624	-6.59335	-0.0299551	4.19087	-0.324638	0.749957	0.920732	-6.68919	-0.0300225	4.19087	-0.325368	0.749415	0.94819	-6.32483	CG5204	CG5204 gene product from transcript CG5204-RA
18135153	0.0822985	7.13626	0.934363	0.364974	0.63846	-6.36582	0.0402264	7.13626	0.456704	0.654454	0.879715	-6.63546	0.0420721	7.13626	0.477659	0.639806	0.92274	-6.26215	CG5439	CG5439 gene product from transcript CG5439-RA
18135155	-0.137902	8.39833	-1.16692	0.261531	0.538941	-6.12634	0.0744378	8.39833	0.629892	0.538281	0.822972	-6.53843	-0.212339	8.39833	-1.79681	0.0926082	0.618759	-4.86859	CG5287	CG5287 gene product from transcript CG5287-RA
18135161	0.19826	4.90918	2.40503	0.0295921	0.157432	-4.24118	0.256968	4.90918	3.1172	0.00709286	0.0856877	-2.82151	-0.0587082	4.90918	-0.71217	0.487334	0.877343	-6.12106	CG5458	CG5458 gene product from transcript CG5458-RA
18135164	0.0227886	8.10511	0.508591	0.618467	0.818372	-6.67777	-0.0236342	8.10511	-0.527465	0.605617	0.855982	-6.59941	0.0464228	8.10511	1.03606	0.316657	0.799884	-5.84264	Edem2	ER degradation enhancer, mannosidase alpha-like 2
18135173	-0.0888362	9.14936	-1.35175	0.196568	0.463505	-5.90487	-0.152139	9.14936	-2.31498	0.0352529	0.218616	-4.34012	0.0633026	9.14936	0.963227	0.350767	0.814958	-5.91326	Pect	Phosphoethanolamine cytidylyltransferase
18135182	0.0441405	5.14194	0.603073	0.555506	0.782758	-6.62355	-0.108156	5.14194	-1.47768	0.160264	0.490131	-5.67305	0.152296	5.14194	2.08076	0.0550819	0.566507	-4.41613	CG5705	CG5705 gene product from transcript CG5705-RA
18135184	-0.0460587	6.57697	-0.510259	0.617326	0.817714	-6.67689	-0.0170785	6.57697	-0.189204	0.85248	0.956083	-6.72564	-0.0289802	6.57697	-0.321055	0.752616	0.948587	-6.32626	CG16812	CG16812 gene product from transcript CG16812-RA
18135189	-0.0482413	5.56814	-0.457013	0.654236	0.838856	-6.70361	-0.142361	5.56814	-1.34865	0.197539	0.539981	-5.84199	0.0941197	5.56814	0.891641	0.386721	0.835778	-5.97824	CG16813	CG16813 gene product from transcript CG16813-RB
18135191	0.0217512	3.7356	0.226001	0.824264	0.929311	-6.78607	0.0378845	3.7356	0.393631	0.699415	0.900232	-6.66334	-0.0161333	3.7356	-0.16763	0.869123	0.974635	-6.36496	CG16815	CG16815 gene product from transcript CG16815-RB
18135193	-0.155161	3.13651	-1.06664	0.303071	0.581078	-6.2352	-0.0809703	3.13651	-0.556622	0.586028	0.846335	-6.5831	-0.0741906	3.13651	-0.510016	0.617492	0.917024	-6.24585	Prosalpha6T	Proteasome alpha6 subunit, Testis-specific
18135195	-0.103253	9.65168	-1.37886	0.188234	0.452461	-5.87023	-0.245408	9.65168	-3.27723	0.00511432	0.0697959	-2.50478	0.142155	9.65168	1.89836	0.0771394	0.594271	-4.71127	CG5945	CG5945 gene product from transcript CG5945-RB
18135200	-0.0929217	7.994	-0.780325	0.447388	0.702546	-6.4984	0.0839495	7.994	0.70498	0.491669	0.794556	-6.48724	-0.176871	7.994	-1.4853	0.158258	0.689468	-5.31491	CG16820	CG16820 gene product from transcript CG16820-RA
18135205	-0.123286	8.46575	-1.6858	0.1126	0.343268	-5.44298	-0.101799	8.46575	-1.39198	0.184305	0.524721	-5.78657	-0.0214878	8.46575	-0.293822	0.772937	0.953719	-6.33489	CG44085	CG44085 gene product from transcript CG44085-RF
18135226	-0.0557481	5.87744	-0.77622	0.449734	0.704375	-6.50164	-0.234262	5.87744	-3.26179	0.00527842	0.0708507	-2.53544	0.178513	5.87744	2.48557	0.0252684	0.471698	-3.71359	CG44085	CG44085 gene product from transcript CG44085-RF
18135228	0.19793	6.99358	3.24086	0.00550928	0.0557486	-2.6358	0.0627008	6.99358	1.02665	0.320923	0.67168	-6.20876	0.135229	6.99358	2.21422	0.0427873	0.531487	-4.19105	Uvrag	UV-resistance associated gene
18135234	0.177499	5.29711	2.71143	0.0161302	0.109315	-3.66987	0.137488	5.29711	2.10024	0.0531041	0.278702	-4.71451	0.0400105	5.29711	0.611191	0.550261	0.899752	-6.1883	CG16825	CG16825 gene product from transcript CG16825-RB
18135237	0.120128	4.61673	0.509	0.618187	0.818165	-6.67755	0.552719	4.61673	2.34196	0.0334578	0.212159	-4.29185	-0.432591	4.61673	-1.83296	0.086812	0.612336	-4.81321	CG16826	CG16826 gene product from transcript CG16826-RB
18135239	0.0454954	9.08522	1.01652	0.325564	0.603288	-6.28646	0.0903997	9.08522	2.01982	0.0617119	0.303451	-4.84975	-0.0449042	9.08522	-1.00331	0.331687	0.809918	-5.87495	CG6523	CG6523 gene product from transcript CG6523-RA
18135243	-0.17697	7.84405	-2.73407	0.0154142	0.106111	-3.62668	-0.146753	7.84405	-2.26724	0.0386527	0.232722	-4.4249	-0.030217	7.84405	-0.466833	0.647355	0.923809	-6.26737	CG6565	CG6565 gene product from transcript CG6565-RB
18135246	0.175342	7.41227	2.51187	0.0239919	0.138524	-4.04498	0.0659522	7.41227	0.944801	0.359791	0.703941	-6.2884	0.10939	7.41227	1.56707	0.138033	0.677738	-5.20348	loqs	loquacious
18135254	0.0714665	5.83319	1.16648	0.261704	0.539199	-6.12684	0.020436	5.83319	0.333557	0.743349	0.918467	-6.68612	0.0510305	5.83319	0.832924	0.418005	0.845691	-6.02817	CG7099	CG7099 gene product from transcript CG7099-RA
18135262	-0.293556	6.56206	-2.83872	0.0124861	0.0930163	-3.42563	-0.0527484	6.56206	-0.510083	0.617446	0.861432	-6.60873	-0.240808	6.56206	-2.32864	0.034333	0.503036	-3.9927	CG7110	CG7110 gene product from transcript CG7110-RB
18135270	0.0745902	3.94797	0.551541	0.589418	0.802978	-6.65422	0.0190144	3.94797	0.140597	0.890066	0.966008	-6.73406	0.0555759	3.94797	0.410944	0.686948	0.933843	-6.29247	CG16848	CG16848 gene product from transcript CG16848-RA
18135272	0.128811	3.79227	0.925109	0.369613	0.642303	-6.37439	-0.133275	3.79227	-0.957167	0.353718	0.69938	-6.27674	0.262086	3.79227	1.88228	0.0794248	0.600172	-4.73655	Ance-2	CG16869 gene product from transcript CG16869-RA
18135276	0.127557	7.57529	2.13622	0.0496222	0.211361	-4.71735	-0.152142	7.57529	-2.54794	0.0223407	0.17177	-3.91545	0.279699	7.57529	4.68416	0.00029686	0.0629265	0.499285	Ance-3	CG17988 gene product from transcript CG17988-RC
18135286	0.209307	3.10226	1.60909	0.12852	0.369835	-5.55549	0.0519843	3.10226	0.399641	0.695076	0.897977	-6.66086	0.157322	3.10226	1.20945	0.245283	0.757529	-5.65702	CG13244	CG13244 gene product from transcript CG13244-RA
18135289	0.086804	3.0152	0.64599	0.528085	0.763725	-6.59601	-0.00785073	3.0152	-0.0584247	0.954185	0.986588	-6.74266	0.0946547	3.0152	0.704415	0.49201	0.88065	-6.12656	CG4580	CG4580 gene product from transcript CG4580-RA
18135292	0.0127832	8.58037	0.242023	0.812053	0.923324	-6.78213	-0.0838901	8.58037	-1.58828	0.133159	0.449518	-5.51923	0.0966733	8.58037	1.8303	0.087227	0.612792	-4.81731	Tpr2	Tetratricopeptide repeat protein 2
18135298	0.0242893	6.94701	0.514931	0.614136	0.815749	-6.67441	-0.00561049	6.94701	-0.118942	0.906906	0.971337	-6.73701	0.0298998	6.94701	0.633873	0.535749	0.89597	-6.17404	CG4631	CG4631 gene product from transcript CG4631-RA
18135300	-0.165554	6.89381	-2.41683	0.0289174	0.155158	-4.21969	-0.0134876	6.89381	-0.196898	0.846561	0.954451	-6.72408	-0.152067	6.89381	-2.21993	0.0423226	0.530009	-4.18126	CG17904	CG17904 gene product from transcript CG17904-RA
18135302	-0.1483	4.27095	-1.721	0.105888	0.331586	-5.39018	-0.0241089	4.27095	-0.279779	0.783484	0.934932	-6.70337	-0.124191	4.27095	-1.44122	0.170155	0.703827	-5.37318	ChLD3	CG17905 gene product from transcript CG17905-RA
18135307	-0.0210054	9.77297	-0.473897	0.642425	0.833106	-6.69545	-0.0116728	9.77297	-0.263347	0.795881	0.938927	-6.70804	-0.00933259	9.77297	-0.21055	0.836083	0.967509	-6.35656	BuGZ	Bub3 interacting GLEBS and Zinc finger domain protein
18135318	-0.36027	6.52057	-4.85619	0.000211909	0.00658815	0.588484	-0.391595	6.52057	-5.27844	9.40303e-05	0.00521629	1.44474	0.0313256	6.52057	0.422248	0.678858	0.931381	-6.28764	yellow-b	CG17914 gene product from transcript CG17914-RB
18135322	-0.125261	7.4713	-1.30795	0.210661	0.48103	-5.95971	-0.144841	7.4713	-1.5124	0.151297	0.477378	-5.62564	0.0195801	7.4713	0.20445	0.840761	0.968554	-6.35787	CG17928	CG17928 gene product from transcript CG17928-RA
18135329	-0.414758	8.58446	-5.32884	8.54653e-05	0.00357683	1.49714	-0.242622	8.58446	-3.11723	0.00709234	0.0856877	-2.82144	-0.172135	8.58446	-2.21161	0.0430007	0.531636	-4.19551	CG34313	CG34313 gene product from transcript CG34313-RA
18135335	-0.0263521	3.731	-0.216095	0.831837	0.932439	-6.78837	0.0686062	3.731	0.56259	0.582059	0.844116	-6.57966	-0.0949583	3.731	-0.778685	0.448325	0.860402	-6.07155	CG12620	CG12620 gene product from transcript CG12620-RB
18135338	0.375531	7.14643	5.85801	3.20025e-05	0.00180742	2.48108	0.276467	7.14643	4.31268	0.000621317	0.0185568	-0.433079	0.0990641	7.14643	1.54533	0.143184	0.682478	-5.23352	beat-IIIa	CG12621 gene product from transcript CG12621-RE
18135345	0.0197993	2.66179	0.234616	0.817692	0.926103	-6.78398	-0.0526338	2.66179	-0.623694	0.542235	0.824909	-6.54241	0.0724331	2.66179	0.85831	0.404282	0.840032	-6.00696	CG15140	CG15140 gene product from transcript CG15140-RB
18135349	-0.04018	7.60906	-0.538163	0.598391	0.807714	-6.66175	-0.0706277	7.60906	-0.945974	0.359212	0.703511	-6.2873	0.0304477	7.60906	0.407811	0.689197	0.934546	-6.29378	CG15141	CG15141 gene product from transcript CG15141-RA
18135352	0.000668714	4.27136	0.00603658	0.995263	0.998506	-6.81292	0.268608	4.27136	2.42476	0.0284722	0.196472	-4.14215	-0.267939	4.27136	-2.41872	0.0288105	0.485437	-3.83341	CG5043	CG5043 gene product from transcript CG5043-RA
18135357	0.250715	4.6097	3.1812	0.00622403	0.0605776	-2.75435	0.239619	4.6097	3.0404	0.0082947	0.0946756	-2.97245	0.0110965	4.6097	0.140797	0.889911	0.978441	-6.36924	CG5050	CG5050 gene product from transcript CG5050-RA
18135363	-0.0662488	3.6342	-0.68305	0.505031	0.745861	-6.57081	-0.140657	3.6342	-1.45022	0.167667	0.503998	-5.70998	0.0744079	3.6342	0.767173	0.454933	0.863013	-6.08041	Sgt	small glutamine-rich tetratricopeptide containing protein
18135367	-0.00304642	6.60268	-0.0441387	0.965378	0.989134	-6.81192	-0.115449	6.60268	-1.67271	0.115191	0.416607	-5.39655	0.112402	6.60268	1.62857	0.124305	0.661936	-5.11688	CG5110	CG5110 gene product from transcript CG5110-RB
18135371	-0.141256	8.51429	-2.04505	0.0588831	0.235147	-4.87226	-0.248192	8.51429	-3.59324	0.00267756	0.0466631	-1.8735	0.106937	8.51429	1.54819	0.142497	0.682021	-5.22958	CG5131	CG5131 gene product from transcript CG5131-RA
18135374	0.152596	6.32886	2.23208	0.0413505	0.190226	-4.55068	0.125672	6.32886	1.83825	0.0859912	0.362636	-5.14378	0.0269241	6.32886	0.393828	0.699272	0.936626	-6.29953	Oli	Olig family
18135380	0.0144871	6.84743	0.247275	0.808062	0.922008	-6.78078	0.0961737	6.84743	1.64155	0.121561	0.42798	-5.44232	-0.0816867	6.84743	-1.39428	0.183624	0.714127	-5.43376	CG5674	CG5674 gene product from transcript CG5674-RB
18135387	0.375961	2.73884	3.29837	0.00489772	0.0513097	-2.52123	0.249647	2.73884	2.1902	0.0447926	0.254297	-4.55989	0.126314	2.73884	1.10817	0.28531	0.781556	-5.76837	CG5681	CG5681 gene product from transcript CG5681-RA
18135390	0.0162752	3.16159	0.229327	0.821724	0.928372	-6.78527	0.153413	3.16159	2.16168	0.0472866	0.262165	-4.60926	-0.137138	3.16159	-1.93236	0.0725043	0.589852	-4.65744	CG5755	CG5755 gene product from transcript CG5755-RA
18135392	0.0572889	3.53371	0.505245	0.620759	0.820008	-6.67953	0.0810992	3.53371	0.715234	0.485493	0.791281	-6.47983	-0.0238103	3.53371	-0.209989	0.836513	0.967539	-6.35669	CG15152	CG15152 gene product from transcript CG15152-RA
18135394	0.0880522	10.3656	2.0421	0.059208	0.235648	-4.87722	0.0530704	10.3656	1.2308	0.237423	0.587283	-5.98568	0.0349818	10.3656	0.811295	0.429933	0.850684	-6.04579	CG5758	CG5758 gene product from transcript CG5758-RE
18135405	0.197412	3.65946	2.73705	0.0153223	0.105728	-3.62099	0.119725	3.65946	1.65995	0.117764	0.422264	-5.41537	0.077687	3.65946	1.0771	0.298521	0.789957	-5.80089	CG17681	CG17681 gene product from transcript CG17681-RA
18135409	-0.0295616	3.1833	-0.193804	0.84894	0.938992	-6.79317	-0.0694492	3.1833	-0.455305	0.655437	0.879773	-6.63612	0.0398876	3.1833	0.261501	0.797277	0.959932	-6.34414	CG15155	CG15155 gene product from transcript CG15155-RA
18135414	-0.1411	4.99556	-1.15061	0.267979	0.5462	-6.14461	-0.205959	4.99556	-1.6795	0.11384	0.414633	-5.38648	0.0648591	4.99556	0.528897	0.604647	0.912525	-6.23587	CG5783	CG5783 gene product from transcript CG5783-RA
18135419	0.206271	4.32644	1.29932	0.213529	0.483857	-5.97034	-0.000461053	4.32644	-0.00290421	0.997721	0.999241	-6.74445	0.206732	4.32644	1.30222	0.21256	0.734073	-5.54809	CG5790	CG5790 gene product from transcript CG5790-RB
18135421	-0.0500607	2.42903	-0.644447	0.529057	0.764454	-6.59704	0.111212	2.42903	1.43166	0.172828	0.511219	-5.73465	-0.161272	2.42903	-2.07611	0.0555633	0.566521	-4.42383	Ntf-2r	Nuclear transport factor-2-related
18135423	-0.0731688	7.33634	-1.0489	0.310898	0.588823	-6.25358	-0.148047	7.33634	-2.1223	0.0509434	0.272623	-4.67691	0.0748781	7.33634	1.0734	0.300124	0.791337	-5.80471	CG10176	CG10176 gene product from transcript CG10176-RC
18135428	-0.0357585	7.63194	-0.338968	0.739351	0.886157	-6.75261	-0.188737	7.63194	-1.78911	0.0938879	0.378057	-5.22043	0.152978	7.63194	1.45014	0.16769	0.701999	-5.36149	CG10178	CG10178 gene product from transcript CG10178-RB
18135434	-0.019043	7.30316	-0.261489	0.797286	0.916881	-6.77698	-0.014556	7.30316	-0.199875	0.844274	0.95366	-6.72346	-0.00448709	7.30316	-0.0616145	0.951687	0.991284	-6.37754	CG10211	CG10211 gene product from transcript CG10211-RB
18135444	-0.03789	7.61699	-0.780589	0.447237	0.702377	-6.49819	-0.000720482	7.61699	-0.014843	0.988354	0.997367	-6.74434	-0.0371696	7.61699	-0.765746	0.455756	0.863013	-6.0815	CG15160	CG15160 gene product from transcript CG15160-RA
18135453	-0.00053857	6.52463	-0.00940935	0.992617	0.997374	-6.8129	0.0594759	6.52463	1.0391	0.315284	0.667098	-6.19613	-0.0600145	6.52463	-1.04851	0.311071	0.797822	-5.83012	CG10333	CG10333 gene product from transcript CG10333-RA
18135456	0.146704	8.59522	1.86944	0.0812918	0.283756	-5.15973	0.293357	8.59522	3.73823	0.00199053	0.0390931	-1.5826	-0.146653	8.59522	-1.86879	0.0813869	0.602594	-4.75763	MESR3	Misexpression suppressor of ras 3
18135461	0.105367	4.28182	0.921949	0.371205	0.643219	-6.3773	-0.165525	4.28182	-1.44833	0.168187	0.5043	-5.71251	0.270892	4.28182	2.37028	0.0316663	0.494891	-3.91939	CG10336	CG10336 gene product from transcript CG10336-RC
18135465	0.073135	6.68684	1.46949	0.162444	0.419926	-5.75062	-0.00762717	6.68684	-0.153251	0.880251	0.963265	-6.7321	0.0807622	6.68684	1.62274	0.125554	0.66297	-5.12519	CG10338	CG10338 gene product from transcript CG10338-RB
18135470	-0.252844	6.64039	-3.06272	0.00792601	0.0702554	-2.98851	0.301859	6.64039	3.65645	0.00235273	0.0432446	-1.74672	-0.554703	6.64039	-6.71917	7.02149e-06	0.00293858	4.061	CG10341	CG10341 gene product from transcript CG10341-RA
18135473	-0.149694	7.14194	-2.55023	0.02224	0.132197	-3.97371	-0.00848114	7.14194	-0.144486	0.887048	0.964967	-6.73347	-0.141213	7.14194	-2.40574	0.029551	0.487887	-3.85653	CG10343	CG10343 gene product from transcript CG10343-RA
18135477	-0.0308283	4.75328	-0.373171	0.714263	0.873142	-6.73988	0.109402	4.75328	1.3243	0.205309	0.549263	-5.87254	-0.140231	4.75328	-1.69747	0.110336	0.642931	-5.01716	Grip71	CG10346 gene product from transcript CG10346-RA
18135482	-0.149014	5.11284	-1.17225	0.259452	0.53666	-6.12033	-0.0897682	5.11284	-0.706179	0.490944	0.794189	-6.48637	-0.0592459	5.11284	-0.466069	0.647889	0.923809	-6.26773	CG15167	CG15167 gene product from transcript CG15167-RA
18135484	0.0719925	6.80747	1.21638	0.242712	0.516908	-6.06967	0.139906	6.80747	2.36384	0.0320655	0.20705	-4.25251	-0.0679139	6.80747	-1.14746	0.269234	0.774946	-5.72613	CG17323	CG17323 gene product from transcript CG17323-RD
18135492	0.0836843	8.6481	1.57835	0.135422	0.38031	-5.59955	0.0247254	8.6481	0.466339	0.6477	0.877414	-6.63085	0.0589589	8.6481	1.11201	0.28371	0.781556	-5.7643	CG17321	CG17321 gene product from transcript CG17321-RB
18135499	0.031955	7.11033	0.574946	0.573885	0.794022	-6.64061	0.0970058	7.11033	1.74536	0.101449	0.393781	-5.28753	-0.0650508	7.11033	-1.17042	0.260166	0.769896	-5.70089	CG10428	CG10428 gene product from transcript CG10428-RA
18135504	0.133305	6.5628	1.71441	0.107117	0.333849	-5.40012	-0.0276155	6.5628	-0.355159	0.727435	0.911253	-6.67836	0.16092	6.5628	2.06957	0.0562479	0.570589	-4.43466	Tango6	Transport and Golgi organization 6
18135508	0.0499394	5.68263	0.381287	0.708358	0.870495	-6.73668	0.120848	5.68263	0.922671	0.370841	0.711767	-6.30893	-0.0709082	5.68263	-0.541384	0.596225	0.912458	-6.22907	CG10431	CG10431 gene product from transcript CG10431-RA
18135512	-0.0698059	8.24566	-0.935207	0.364553	0.638295	-6.36504	-0.0514046	8.24566	-0.688681	0.50158	0.800658	-6.49881	-0.0184013	8.24566	-0.246526	0.80863	0.963002	-6.34807	CG15168	CG15168 gene product from transcript CG15168-RA
18135516	0.130439	3.60659	1.37112	0.190584	0.455781	-5.88017	0.0599353	3.60659	0.630016	0.538201	0.822972	-6.53835	0.0705035	3.60659	0.741105	0.470119	0.868707	-6.10002	CG15169	CG15169 gene product from transcript CG15169-RA
18135518	0.111561	1.8709	1.41756	0.176837	0.438653	-5.81986	-0.0821305	1.8709	-1.0436	0.313263	0.665575	-6.19154	0.193691	1.8709	2.46117	0.0265105	0.478066	-3.75748	CG15172	CG15172 gene product from transcript CG15172-RB
18135522	0.454161	7.9374	1.71712	0.106611	0.332888	-5.39604	0.574396	7.9374	2.17171	0.0463959	0.259429	-4.59195	-0.120234	7.9374	-0.454588	0.655941	0.928079	-6.27313	Sidpn	similar to Deadpan
18135526	-0.242668	7.32707	-3.89427	0.00144794	0.0238518	-1.32401	-0.289291	7.32707	-4.64247	0.000322291	0.0127064	0.218485	0.0466233	7.32707	0.748198	0.465957	0.866496	-6.09475	CG10470	CG10470 gene product from transcript CG10470-RA
18135530	0.0281422	8.22199	0.521227	0.609849	0.813768	-6.67103	0.0411088	8.22199	0.761383	0.458279	0.772371	-6.44525	-0.0129666	8.22199	-0.240156	0.813473	0.963002	-6.34967	CG10492	CG10492 gene product from transcript CG10492-RA
18135535	-0.0620665	4.59435	-0.38771	0.703699	0.867965	-6.7341	0.0923094	4.59435	0.576628	0.572778	0.840046	-6.57143	-0.154376	4.59435	-0.964337	0.350228	0.814958	-5.91222	Phlpp	PH domain leucine-rich repeat protein phosphatase
18135541	-0.183451	6.24184	-2.3405	0.0335524	0.168605	-4.35789	-0.142309	6.24184	-1.8156	0.089554	0.36955	-5.17927	-0.0411423	6.24184	-0.524901	0.607354	0.913004	-6.23801	CG10495	CG10495 gene product from transcript CG10495-RA
18135544	-0.143067	6.43149	-1.55231	0.141513	0.388769	-5.6364	0.0453221	6.43149	0.491755	0.630039	0.867787	-6.61823	-0.188389	6.43149	-2.04406	0.0589917	0.570861	-4.47672	CG17343	CG17343 gene product from transcript CG17343-RA
18135547	0.0495768	3.61532	0.375312	0.712704	0.872478	-6.73904	0.176153	3.61532	1.33353	0.202334	0.545958	-5.86101	-0.126576	3.61532	-0.95822	0.353204	0.816352	-5.91795	CG43731	CG43731 gene product from transcript CG43731-RA
18135550	0.188422	3.77519	2.0183	0.0618871	0.242468	-4.91702	0.0789488	3.77519	0.845666	0.41108	0.741278	-6.37697	0.109473	3.77519	1.17263	0.259304	0.769008	-5.69843	CG10750	CG10750 gene product from transcript CG10750-RB
18135555	-0.342027	5.74532	-1.5412	0.144181	0.392646	-5.65199	-0.324748	5.74532	-1.46334	0.164096	0.497193	-5.69241	-0.017279	5.74532	-0.0778604	0.938972	0.988389	-6.37637	CG13086	CG13086 gene product from transcript CG13086-RB
18135558	-0.0761003	3.05341	-0.899147	0.382839	0.653605	-6.39803	0.0870121	3.05341	1.02807	0.320274	0.671141	-6.20732	-0.163112	3.05341	-1.92722	0.0731883	0.589852	-4.66561	CG17349	CG17349 gene product from transcript CG17349-RA
18135563	0.130054	6.47206	1.91631	0.0746601	0.270981	-5.08449	0.00027821	6.47206	0.00409934	0.996783	0.998987	-6.74444	0.129776	6.47206	1.91221	0.0752201	0.589852	-4.68941	CG17350	CG17350 gene product from transcript CG17350-RA
18135568	0.0548065	3.87997	0.396306	0.697482	0.864871	-6.73059	0.111203	3.87997	0.804113	0.433942	0.757226	-6.41145	-0.0563968	3.87997	-0.407806	0.6892	0.934546	-6.29378	CG16771	CG16771 gene product from transcript CG16771-RE
18135573	-0.155342	5.5187	-2.21727	0.0425384	0.192936	-4.57667	0.0475178	5.5187	0.678244	0.507988	0.805178	-6.50608	-0.20286	5.5187	-2.89551	0.0111317	0.352026	-2.95447	CG13085	CG13085 gene product from transcript CG13085-RB
18135576	-0.0833246	5.65618	-1.11378	0.282972	0.561939	-6.18505	0.00838267	5.65618	0.112049	0.912276	0.973213	-6.73785	-0.0917072	5.65618	-1.22583	0.239235	0.753529	-5.63825	CG9987	CG9987 gene product from transcript CG9987-RA
18135579	-0.0174843	7.67181	-0.216272	0.831701	0.932415	-6.78833	-0.166109	7.67181	-2.05469	0.0578344	0.292252	-4.79148	0.148625	7.67181	1.83841	0.0859657	0.609263	-4.80479	Rab9	CG9994 gene product from transcript CG9994-RA
18135583	-0.367191	6.36141	-3.323	0.00465688	0.0494855	-2.47207	-0.383485	6.36141	-3.47046	0.00344296	0.0542432	-2.1194	0.0162944	6.36141	0.147461	0.88474	0.977052	-6.36825	CG10026	CG10026 gene product from transcript CG10026-RA
18135594	0.0414666	4.14893	0.313601	0.75816	0.897432	-6.76127	0.122194	4.14893	0.924118	0.370112	0.711287	-6.30761	-0.0807271	4.14893	-0.610517	0.550695	0.899752	-6.18871	CG13084	CG13084 gene product from transcript CG13084-RA
18135597	0.00908093	3.67816	0.101725	0.920328	0.969993	-6.80749	-0.0121736	3.67816	-0.13637	0.893349	0.966756	-6.73467	0.0212546	3.67816	0.238095	0.815042	0.963042	-6.35018	CG13083	CG13083 gene product from transcript CG13083-RB
18135600	0.133643	3.98127	1.44949	0.167869	0.42648	-5.77751	0.0104658	3.98127	0.113512	0.911136	0.972778	-6.73767	0.123177	3.98127	1.33598	0.201553	0.726967	-5.50687	CG18094	CG18094 gene product from transcript CG18094-RB
18135604	0.127204	7.70755	2.43688	0.0278044	0.151073	-4.18307	0.0152739	7.70755	0.292607	0.773847	0.931427	-6.69953	0.11193	7.70755	2.14427	0.0488725	0.549042	-4.3099	CG10132	CG10132 gene product from transcript CG10132-RA
18135615	0.118703	7.50147	1.67812	0.114114	0.346113	-5.45441	0.0503429	7.50147	0.711703	0.487614	0.792612	-6.48239	0.0683603	7.50147	0.966417	0.349221	0.814958	-5.91026	CG10137	CG10137 gene product from transcript CG10137-RA
18135624	-0.0972126	7.14483	-0.445117	0.662617	0.844385	-6.70919	0.185799	7.14483	0.850736	0.408345	0.739981	-6.37266	-0.283012	7.14483	-1.29585	0.21469	0.736945	-5.55577	CG13082	CG13082 gene product from transcript CG13082-RA
18135626	-0.0201289	2.77575	-0.148261	0.884119	0.953271	-6.80136	-0.203479	2.77575	-1.49874	0.154773	0.482102	-5.64439	0.18335	2.77575	1.35048	0.196967	0.724401	-5.48891	CG13081	CG13081 gene product from transcript CG13081-RB
18135630	-0.0140928	3.6693	-0.116997	0.908421	0.964592	-6.80573	-0.0970022	3.6693	-0.805302	0.433276	0.756467	-6.41049	0.0829094	3.6693	0.688305	0.50181	0.884608	-6.13782	Tep5	Thioester-containing protein 5
18135639	0.0110508	3.97071	0.104657	0.91804	0.968913	-6.80717	-0.0682379	3.97071	-0.64625	0.527921	0.816959	-6.52774	0.0792887	3.97071	0.750907	0.464373	0.86603	-6.09272	CG13078	CG13078 gene product from transcript CG13078-RA
18135642	-0.0507033	8.84313	-0.929212	0.367551	0.640426	-6.3706	-0.0556144	8.84313	-1.01922	0.324323	0.674237	-6.21623	0.0049111	8.84313	0.0900032	0.92948	0.987842	-6.37531	CG13077	CG13077 gene product from transcript CG13077-RA
18135646	0.0224688	6.90256	0.26475	0.79482	0.915723	-6.77608	0.103954	6.90256	1.22489	0.239581	0.590077	-5.99262	-0.081485	6.90256	-0.960138	0.352269	0.816144	-5.91615	CG10366	CG10366 gene product from transcript CG10366-RA
18135650	-0.0741091	5.20175	-0.728438	0.47761	0.726076	-6.53814	0.0452846	5.20175	0.445115	0.662619	0.882806	-6.64089	-0.119394	5.20175	-1.17355	0.258945	0.769008	-5.69741	Nf-YB	Nuclear factor Y-box B
18135654	-0.230836	3.79163	-2.24755	0.0401421	0.1872	-4.52343	-0.0862008	3.79163	-0.8393	0.41453	0.743267	-6.38236	-0.144635	3.79163	-1.40825	0.179526	0.710715	-5.41588	CG10463	CG10463 gene product from transcript CG10463-RA
18135659	-0.0946513	7.16202	-1.40787	0.179637	0.442532	-5.83257	0.0369084	7.16202	0.548987	0.591126	0.848506	-6.58746	-0.13156	7.16202	-1.95686	0.0693206	0.5851	-4.6183	CG10466	CG10466 gene product from transcript CG10466-RB
18135663	0.0960719	8.10123	1.69084	0.111617	0.341483	-5.43547	0.0263609	8.10123	0.463946	0.649375	0.877626	-6.632	0.069711	8.10123	1.2269	0.238847	0.753179	-5.63703	COX4	Cytochrome c oxidase subunit 4
18135670	-0.395396	8.27019	-2.89936	0.0110453	0.0866323	-3.30814	0.14068	8.27019	1.03158	0.318681	0.66935	-6.20377	-0.536076	8.27019	-3.93094	0.00134383	0.148878	-0.948751	CG16772	CG16772 gene product from transcript CG16772-RA
18135673	-0.626955	10.4593	-7.33559	2.52279e-06	0.000307219	5.01956	-0.333635	10.4593	-3.90364	0.00142058	0.0313333	-1.25061	-0.29332	10.4593	-3.43194	0.00372565	0.240356	-1.92175	CG10680	CG10680 gene product from transcript CG10680-RB
18135682	0.250417	10.6243	6.30401	1.44038e-05	0.00100042	3.28038	0.178654	10.6243	4.49746	0.000429556	0.0150779	-0.0669285	0.0717622	10.6243	1.80655	0.0910148	0.617919	-4.85375	sNPF	short neuropeptide F precursor
18135688	-0.0939993	3.26131	-0.810694	0.430268	0.689865	-6.47398	0.0904319	3.26131	0.779927	0.447615	0.765659	-6.43079	-0.184431	3.26131	-1.59062	0.132629	0.670071	-5.17059	CG10721	CG10721 gene product from transcript CG10721-RB
18135692	0.106084	3.59564	1.33951	0.200427	0.469143	-5.92033	0.00879586	3.59564	0.111065	0.913043	0.973523	-6.73796	0.0972878	3.59564	1.22845	0.238281	0.752451	-5.63524	nesd	nessun dorma
18135697	-0.0580965	4.85581	-0.938303	0.363012	0.637037	-6.36215	0.0794362	4.85581	1.28295	0.219055	0.566407	-5.92339	-0.137533	4.85581	-2.22126	0.0422154	0.530009	-4.17898	Kua	CG10723 gene product from transcript CG10723-RD
18135708	0.101419	8.47487	1.25139	0.230032	0.502353	-6.02838	-0.0321702	8.47487	-0.396943	0.697022	0.899088	-6.66198	0.133589	8.47487	1.64834	0.120148	0.656295	-5.08855	Arpc2	Actin-related protein 2
18135717	-0.00201463	5.66086	-0.021062	0.983475	0.994319	-6.81271	0.170106	5.66086	1.77837	0.0956955	0.382474	-5.23699	-0.17212	5.66086	-1.79943	0.0921768	0.61836	-4.8646	Cdc23	Cell division cycle 23 ortholog
18135721	0.069759	5.70215	0.862585	0.402001	0.666206	-6.43028	0.0852607	5.70215	1.05427	0.308514	0.662355	-6.18059	-0.0155017	5.70215	-0.191682	0.850573	0.970467	-6.36049	CG15475	CG15475 gene product from transcript CG15475-RA
18135723	0.10896	2.6456	0.803285	0.434405	0.692477	-6.48002	0.163236	2.6456	1.20343	0.247535	0.600159	-6.01754	-0.0542764	2.6456	-0.400142	0.694715	0.936319	-6.29696	CG17472	CG17472 gene product from transcript CG17472-RA
18135726	0.100099	6.20104	1.67086	0.11556	0.348773	-5.46518	-0.0476424	6.20104	-0.795253	0.438919	0.760601	-6.4186	0.147741	6.20104	2.46612	0.026254	0.478066	-3.74859	CG2608	CG2608 gene product from transcript CG2608-RA
18135729	-0.0495515	6.03981	-0.710817	0.488147	0.733727	-6.55105	0.0191016	6.03981	0.274013	0.787827	0.936257	-6.70504	-0.0686531	6.03981	-0.98483	0.34039	0.811042	-5.89278	CG2611	CG2611 gene product from transcript CG2611-RA
18135732	0.0193802	5.75734	0.240203	0.813438	0.923998	-6.78259	0.120543	5.75734	1.49404	0.155986	0.483291	-5.65082	-0.101162	5.75734	-1.25383	0.229169	0.748003	-5.60571	CG2614	CG2614 gene product from transcript CG2614-RA
18135741	-0.136744	5.86893	-1.7742	0.096406	0.31368	-5.30899	-0.101057	5.86893	-1.31117	0.209596	0.554461	-5.88882	-0.0356874	5.86893	-0.46303	0.650016	0.925047	-6.26917	CG2617	CG2617 gene product from transcript CG2617-RA
18135743	0.0960881	7.58696	1.77901	0.095587	0.312149	-5.30157	0.0865818	7.58696	1.60301	0.129861	0.443791	-5.49814	0.00950636	7.58696	0.176004	0.862654	0.972493	-6.36347	Ns4	Nucleostemin ortholog (H. sapiens) 4
18135748	0.529021	8.13668	6.83337	5.78621e-06	0.00051608	4.19203	0.486401	8.13668	6.28284	1.49506e-05	0.00157435	3.27615	0.0426198	8.13668	0.55052	0.5901	0.910567	-6.22401	Pomp	CG9324 gene product from transcript CG9324-RA
18135752	0.190107	8.61178	2.75131	0.0148896	0.103768	-3.59371	-0.0165817	8.61178	-0.239978	0.813609	0.945107	-6.71421	0.206689	8.61178	2.99129	0.00916606	0.329534	-2.77244	CG9328	CG9328 gene product from transcript CG9328-RB
18135757	-0.0710933	7.0123	-1.11605	0.282031	0.561068	-6.18259	-0.0348269	7.0123	-0.546726	0.59264	0.849618	-6.58873	-0.0362664	7.0123	-0.569325	0.577596	0.90754	-6.21332	CG9331	CG9331 gene product from transcript CG9331-RK
18135768	0.0286253	4.19731	0.201549	0.842988	0.936529	-6.79156	-0.116504	4.19731	-0.820296	0.424943	0.750591	-6.39821	0.145129	4.19731	1.02185	0.323117	0.805197	-5.85677	CG14402	CG14402 gene product from transcript CG14402-RA
18135770	-0.012305	7.72114	-0.190113	0.85178	0.940545	-6.79391	0.0842319	7.72114	1.30139	0.212839	0.558513	-5.90087	-0.0965369	7.72114	-1.4915	0.156643	0.688402	-5.30662	twit	target of wit
18135774	-0.163656	10.8086	-3.21451	0.00581439	0.0580799	-2.68822	-0.0545893	10.8086	-1.07223	0.300631	0.655127	-6.16191	-0.109067	10.8086	-2.14227	0.0490576	0.549805	-4.31327	CG9336	CG9336 gene product from transcript CG9336-RB
18135779	-0.139211	8.17722	-2.03521	0.0599723	0.237705	-4.88877	-0.166066	8.17722	-2.42782	0.0283022	0.195658	-4.13658	0.0268549	8.17722	0.392608	0.700154	0.936626	-6.30002	CG9338	CG9338 gene product from transcript CG9338-RB
18135783	0.0830009	6.32391	1.36868	0.191328	0.456719	-5.8833	0.0518003	6.32391	0.854187	0.406491	0.738753	-6.36971	0.0312006	6.32391	0.514497	0.614431	0.916146	-6.24351	CG14401	CG14401 gene product from transcript CG14401-RA
18135789	0.203454	7.54084	3.30858	0.00479642	0.0505731	-2.50086	0.104221	7.54084	1.69485	0.11084	0.40978	-5.36364	0.0992327	7.54084	1.61373	0.127505	0.667246	-5.13799	tadr	torn and diminished rhabdomeres
18135799	0.0244581	2.60387	0.19199	0.850335	0.93956	-6.79354	-0.0663219	2.60387	-0.52061	0.610268	0.858987	-6.60312	0.09078	2.60387	0.7126	0.487075	0.877343	-6.12075	CG9259	CG9259 gene product from transcript CG9259-RC
18135803	0.109791	3.98054	1.01412	0.32667	0.604443	-6.28886	0.178602	3.98054	1.64971	0.119865	0.426052	-5.4304	-0.0688106	3.98054	-0.63559	0.534659	0.895424	-6.17294	CG14397	CG14397 gene product from transcript CG14397-RA
18135807	0.140511	7.49567	2.04725	0.0586422	0.234598	-4.86857	0.170693	7.49567	2.487	0.0251975	0.184118	-4.02818	-0.0301815	7.49567	-0.439745	0.666416	0.928869	-6.27992	CG9257	CG9257 gene product from transcript CG9257-RA
18135809	-0.3212	7.56631	-4.21237	0.000760134	0.0157448	-0.685107	-0.182971	7.56631	-2.39957	0.0299091	0.200206	-4.18793	-0.138229	7.56631	-1.8128	0.0900043	0.615486	-4.84419	CG9253	CG9253 gene product from transcript CG9253-RA
18135813	-0.0384134	6.21811	-0.525286	0.607093	0.811612	-6.66883	-0.200725	6.21811	-2.74482	0.0150851	0.138015	-3.54459	0.162311	6.21811	2.21954	0.0423546	0.530009	-4.18193	Mpp6	M-phase phosphoprotein 6
18135815	-0.126188	7.05782	-1.60743	0.128885	0.370504	-5.55789	-0.0386329	7.05782	-0.49212	0.629787	0.86778	-6.61805	-0.0875551	7.05782	-1.11531	0.282338	0.781556	-5.76079	CG9248	CG9248 gene product from transcript CG9248-RB
18135819	-0.244101	6.5974	-3.05091	0.00811907	0.071247	-3.01176	-0.164146	6.5974	-2.05159	0.0581691	0.293127	-4.79667	-0.0799544	6.5974	-0.999315	0.333554	0.809918	-5.87883	CG9246	CG9246 gene product from transcript CG9246-RA
18135822	-0.0980375	4.48387	-1.32496	0.205095	0.474495	-5.93858	-0.082958	4.48387	-1.12116	0.279919	0.633329	-6.10971	-0.0150795	4.48387	-0.203796	0.841263	0.968554	-6.35801	Mcm10	Minichromosome maintenance 10
18135825	0.0914875	9.44297	1.93768	0.0718014	0.263919	-5.04982	0.07527	9.44297	1.5942	0.131824	0.446306	-5.51077	0.0162175	9.44297	0.343482	0.736022	0.945197	-6.31859	CG8671	CG8671 gene product from transcript CG8671-RG
18135842	0.196094	8.61235	3.29158	0.00496627	0.0517952	-2.53477	0.182927	8.61235	3.07056	0.00780046	0.0908773	-2.91326	0.0131671	8.61235	0.221019	0.82807	0.967	-6.35423	Tsp39D	Tetraspanin 39D
18135847	-0.202337	5.47903	-1.71051	0.107852	0.334725	-5.406	-0.0621703	5.47903	-0.525571	0.6069	0.856502	-6.60044	-0.140167	5.47903	-1.18493	0.254551	0.765295	-5.68471	CG8665	CG8665 gene product from transcript CG8665-RA
18135851	0.15121	12.3357	3.5551	0.00289505	0.0367383	-2.00684	0.12573	12.3357	2.95604	0.00984631	0.106291	-3.13727	0.0254796	12.3357	0.599051	0.558114	0.901204	-6.19573	nrv3	nervana 3
18135862	0.00916805	11.2309	0.174543	0.863782	0.945856	-6.7969	-0.0195469	11.2309	-0.372137	0.715016	0.905689	-6.67192	0.028715	11.2309	0.54668	0.592671	0.912257	-6.22615	Lamp1	CG3305 gene product from transcript CG3305-RA
18135867	0.0864658	8.44091	2.07922	0.0552408	0.225299	-4.81463	0.0425473	8.44091	1.02312	0.322532	0.672413	-6.21231	0.0439185	8.44091	1.0561	0.307705	0.796188	-5.82243	Cul2	Cullin 2
18135878	-0.181121	7.96748	-3.08612	0.00755695	0.068248	-2.9424	-0.0667027	7.96748	-1.13655	0.273631	0.628159	-6.09289	-0.114419	7.96748	-1.94958	0.0702536	0.585937	-4.62997	CG1416	CG1416 gene product from transcript CG1416-RA
18135886	-0.0260602	3.10856	-0.247325	0.808023	0.922008	-6.78076	-0.0186673	3.10856	-0.177163	0.86176	0.959386	-6.72795	-0.00739287	3.10856	-0.0701624	0.944995	0.989302	-6.37696	CG1421	CG1421 gene product from transcript CG1421-RA
18135888	0.15778	3.58877	0.984036	0.340767	0.616917	-6.31854	0.00239411	3.58877	0.0149315	0.988284	0.997367	-6.74433	0.155386	3.58877	0.969104	0.347922	0.814649	-5.90773	CG1428	CG1428 gene product from transcript CG1428-RA
18135890	-0.229622	4.27482	-1.72974	0.104277	0.328447	-5.37696	-0.10514	4.27482	-0.792019	0.440745	0.761311	-6.42119	-0.124482	4.27482	-0.937716	0.363304	0.823818	-5.93693	CG11634	CG11634 gene product from transcript CG11634-RB
18135892	-0.0787959	2.62576	-0.676026	0.509355	0.749056	-6.57569	-0.0284692	2.62576	-0.24425	0.81036	0.943813	-6.71312	-0.0503267	2.62576	-0.431776	0.672071	0.930362	-6.28348	ttm3	tiny tim 3
18135894	0.0449068	3.7396	0.400817	0.694229	0.863198	-6.72871	0.277544	3.7396	2.47723	0.0256865	0.18584	-4.04614	-0.232637	3.7396	-2.07641	0.0555319	0.566521	-4.42333	CG6675	CG6675 gene product from transcript CG6675-RB
18135897	-0.0431006	6.96637	-0.632532	0.536601	0.769496	-6.60484	-0.0764766	6.96637	-1.12235	0.279429	0.633254	-6.10842	0.033376	6.96637	0.489816	0.631379	0.919532	-6.25615	CG3651	CG3651 gene product from transcript CG3651-RB
18135906	0.121227	5.20797	1.03822	0.315683	0.593888	-6.26453	0.194076	5.20797	1.66211	0.117324	0.421427	-5.41218	-0.072849	5.20797	-0.623895	0.542107	0.898432	-6.18037	CG3635	CG3635 gene product from transcript CG3635-RB
18135911	-0.197602	9.47577	-3.45909	0.0035241	0.0411153	-2.19964	-0.230648	9.47577	-4.03758	0.00108218	0.0270364	-0.982146	0.0330465	9.47577	0.578492	0.571551	0.906599	-6.20799	CG3262	CG3262 gene product from transcript CG3262-RE
18135915	-0.127849	9.17226	-2.14386	0.0489104	0.209917	-4.7042	-0.195072	9.17226	-3.27111	0.00517878	0.0701942	-2.51694	0.0672231	9.17226	1.12725	0.277419	0.778836	-5.74802	Tif-IA	CG3278 gene product from transcript CG3278-RA
18135924	0.0547065	4.41937	0.466671	0.647468	0.835775	-6.69898	0.101233	4.41937	0.863561	0.401481	0.735243	-6.36164	-0.0465263	4.41937	-0.39689	0.69706	0.936469	-6.29829	CG17018	CG17018 gene product from transcript CG17018-RE
18135936	0.062782	7.74805	1.04543	0.312446	0.590111	-6.25715	0.142639	7.74805	2.37519	0.0313653	0.205128	-4.23205	-0.0798569	7.74805	-1.32976	0.203546	0.728679	-5.51453	CG17490	CG17490 gene product from transcript CG17490-RG
18135946	0.108256	7.81814	1.45853	0.165399	0.423616	-5.7654	-0.0723471	7.81814	-0.974727	0.345216	0.691723	-6.25995	0.180603	7.81814	2.43325	0.0280026	0.481196	-3.80748	CG17493	CG17493 gene product from transcript CG17493-RB
18135952	0.0851499	8.05498	1.75369	0.0999703	0.320538	-5.34049	0.00489703	8.05498	0.100856	0.921006	0.976519	-6.7391	0.0802529	8.05498	1.65283	0.119221	0.654164	-5.08208	Slmap	Sarcolemma associated protein
18135959	-0.328906	9.22901	-3.44995	0.00359068	0.0414477	-2.21797	-0.174861	9.22901	-1.83415	0.0866273	0.364228	-5.15023	-0.154045	9.22901	-1.61581	0.127052	0.666349	-5.13503	yip2	yippee interacting protein 2
18135964	-0.0358929	8.17236	-0.557435	0.585486	0.800763	-6.65084	-0.0581814	8.17236	-0.903588	0.380554	0.719328	-6.32629	0.0222885	8.17236	0.346153	0.734055	0.944238	-6.31765	Trx-2	thioredoxin-2
18135970	0.0885627	7.17831	1.37844	0.188361	0.452588	-5.87077	-0.169583	7.17831	-2.63949	0.0186252	0.153865	-3.74421	0.258146	7.17831	4.01793	0.00112618	0.135159	-0.779563	pkaap	CG4132 gene product from transcript CG4132-RA
18135975	-0.0492124	3.95576	-0.654049	0.523021	0.759647	-6.59065	0.0491405	3.95576	0.653094	0.52362	0.814712	-6.52319	-0.0983529	3.95576	-1.30714	0.210926	0.7326	-5.54213	lectin-33A	CG16834 gene product from transcript CG16834-RB
18135978	-0.0622156	8.10817	-0.586826	0.566084	0.789441	-6.6335	-0.0631168	8.10817	-0.595326	0.560536	0.834465	-6.56016	0.000901178	8.10817	0.00850004	0.993331	0.999038	-6.37947	lectin-28C	CG7106 gene product from transcript CG7106-RC
18135980	0.178538	6.82435	1.43772	0.17113	0.430715	-5.7932	0.195443	6.82435	1.57385	0.136457	0.453338	-5.53974	-0.0169054	6.82435	-0.136135	0.893532	0.979399	-6.36991	lectin-24Db	CG2958 gene product from transcript CG2958-RA
18135982	0.070983	2.39655	0.597515	0.559113	0.785018	-6.62698	-0.038488	2.39655	-0.323981	0.750444	0.920993	-6.68941	0.109471	2.39655	0.921496	0.371434	0.828808	-5.95168	lectin-21Ca	CG2826 gene product from transcript CG2826-RA
18135984	-0.331023	6.74935	-2.65236	0.0181528	0.117065	-3.78196	-0.41559	6.74935	-3.32997	0.00459092	0.0658341	-2.39985	0.0845672	6.74935	0.677606	0.50838	0.887084	-6.14516	hgo	homogentisate 1,2-dioxygenase
18135993	0.117326	5.5737	1.61517	0.127191	0.368086	-5.5467	0.135037	5.5737	1.85899	0.0828401	0.356195	-5.11105	-0.0177107	5.5737	-0.243815	0.810691	0.963002	-6.34876	DCTN5-p25	Dynactin 5, p25 subunit
18135997	-0.0747033	6.00545	-1.07805	0.298113	0.577201	-6.22323	-0.10577	6.00545	-1.52637	0.147809	0.47203	-5.60633	0.0310665	6.00545	0.448321	0.660355	0.928514	-6.27603	cana	CENP-ana
18136013	0.267305	7.73966	4.13199	0.000893956	0.0174535	-0.846173	0.208301	7.73966	3.2199	0.00575065	0.0750297	-2.61854	0.0590048	7.73966	0.912093	0.376204	0.831807	-5.96013	Ugt36Bc	CG17932 gene product from transcript CG17932-RB
18136017	-0.0751955	3.48308	-0.633708	0.535854	0.768844	-6.60408	0.0882911	3.48308	0.74407	0.468377	0.781364	-6.45845	-0.163487	3.48308	-1.37778	0.188562	0.718947	-5.4547	Ugt36Bb	CG13271 gene product from transcript CG13271-RA
18136020	0.0880106	2.02245	1.22646	0.239004	0.513563	-6.05787	-0.00743235	2.02245	-0.103573	0.918886	0.975991	-6.73881	0.0954429	2.02245	1.33004	0.203456	0.728679	-5.51419	Ugt36Ba	CG13270 gene product from transcript CG13270-RB
18136023	0.0168521	5.71777	0.198958	0.844978	0.937544	-6.7921	-0.00558015	5.71777	-0.06588	0.948347	0.984545	-6.74217	0.0224323	5.71777	0.264838	0.794753	0.959437	-6.34324	Top3alpha	Topoisomerase 3alpha
18136028	0.124796	9.55172	2.78303	0.0139695	0.099577	-3.5329	0.0487842	9.55172	1.08792	0.293873	0.648572	-6.1454	0.0760123	9.55172	1.69512	0.110789	0.643291	-5.0206	Nhe2	Na[+]
18136058	0.0893353	5.21945	0.792036	0.440735	0.696455	-6.48909	-0.0397695	5.21945	-0.352592	0.72932	0.912134	-6.67931	0.129105	5.21945	1.14463	0.270371	0.775552	-5.72922	Myo28B1	Myosin 28B1
18136072	0.033546	5.8804	0.289581	0.776117	0.906563	-6.76886	0.0399996	5.8804	0.34529	0.73469	0.913368	-6.68196	-0.0064536	5.8804	-0.0557096	0.956311	0.991915	-6.3779	CG17104	CG17104 gene product from transcript CG17104-RB
18136076	0.119487	3.0803	0.887499	0.388876	0.657812	-6.40843	0.11058	3.0803	0.821344	0.424365	0.750591	-6.39735	0.0089067	3.0803	0.0661552	0.948131	0.990312	-6.37724	ACXE	CG17178 gene product from transcript CG17178-RB
18136089	-0.239836	4.26058	-2.77727	0.0141326	0.0998579	-3.54397	0.441087	4.26058	5.10772	0.000130254	0.00650154	1.12009	-0.680923	4.26058	-7.88498	1.05676e-06	0.000663399	5.81673	ACXC	CG5983 gene product from transcript CG5983-RB
18136103	-0.00244561	2.97432	-0.0397808	0.968795	0.989944	-6.81211	0.0587855	2.97432	0.956217	0.354182	0.699721	-6.27764	-0.0612311	2.97432	-0.995998	0.335111	0.810227	-5.88204	ACXB	CG17174 gene product from transcript CG17174-RA
18136116	-0.0786513	3.31576	-0.621244	0.543803	0.774086	-6.61211	-0.00605435	3.31576	-0.0478216	0.962492	0.988558	-6.74325	-0.072597	3.31576	-0.573423	0.57489	0.90754	-6.21095	ACXA	CG17176 gene product from transcript CG17176-RG
18136130	0.0342908	2.91065	0.305975	0.763846	0.900635	-6.76375	-0.0272549	2.91065	-0.243194	0.811163	0.943813	-6.71339	0.0615458	2.91065	0.549169	0.591004	0.911066	-6.22476	ND-B8	NADH dehydrogenase (ubiquinone) B8 subunit
18136134	0.105491	5.97957	1.52938	0.147067	0.397356	-5.66848	-0.00140052	5.97957	-0.0203042	0.984069	0.996228	-6.74423	0.106892	5.97957	1.54968	0.14214	0.682021	-5.22753	Nplp4	Neuropeptide-like precursor 4
18136137	-0.219372	3.74451	-1.38951	0.18504	0.448851	-5.85647	0.104611	3.74451	0.66261	0.517673	0.811278	-6.51679	-0.323983	3.74451	-2.05212	0.0581118	0.570677	-4.46346	CG5011	CG5011 gene product from transcript CG5011-RB
18136139	-0.0542777	1.64698	-0.548997	0.591119	0.803694	-6.65566	0.0335415	1.64698	0.339259	0.739136	0.916467	-6.68412	-0.0878192	1.64698	-0.888256	0.388481	0.836295	-5.9812	CG13946	CG13946 gene product from transcript CG13946-RA
18136141	0.0691052	3.54425	0.621265	0.543789	0.774086	-6.61209	0.167059	3.54425	1.50188	0.153967	0.481336	-5.64009	-0.0979538	3.54425	-0.880617	0.392472	0.837047	-5.98785	Muc26B	Mucin 26B
18136144	0.156653	5.33674	1.19311	0.251432	0.527626	-6.09657	0.0754315	5.33674	0.574505	0.574176	0.84066	-6.57269	0.0812214	5.33674	0.618602	0.545496	0.898451	-6.18369	Sem1	Sem1 ortholog (S. cerevisiae)
18136147	0.0700314	2.39758	0.645821	0.528191	0.763744	-6.59613	0.243425	2.39758	2.24484	0.0403518	0.238718	-4.46439	-0.173394	2.39758	-1.59902	0.130748	0.669723	-5.15878	CG18662	CG18662 gene product from transcript CG18662-RA
18136151	0.299264	5.90682	2.43918	0.0276792	0.150643	-4.17885	0.295716	5.90682	2.41026	0.0292911	0.198299	-4.16853	0.00354838	5.90682	0.0289214	0.97731	0.996271	-6.37908	CG18661	CG18661 gene product from transcript CG18661-RA
18136155	-0.00731691	4.59819	-0.0588101	0.953883	0.984536	-6.81112	0.155665	4.59819	1.25117	0.230112	0.579703	-5.9616	-0.162982	4.59819	-1.30998	0.209989	0.731405	-5.53869	CG18666	CG18666 gene product from transcript CG18666-RA
18136157	-0.307934	8.31259	-2.51932	0.0236414	0.137567	-4.03116	-0.368879	8.31259	-3.01794	0.00868255	0.0978706	-3.01643	0.0609455	8.31259	0.498619	0.625309	0.918669	-6.25171	CG42486	CG42486 gene product from transcript CG42486-RA
18136159	0.0227145	5.62593	0.188754	0.852826	0.940832	-6.79419	-0.0600411	5.62593	-0.498931	0.625095	0.865377	-6.61455	0.0827556	5.62593	0.687684	0.50219	0.884608	-6.13825	CG16824	CG16824 gene product from transcript CG16824-RA
18136161	-0.0800922	1.86634	-0.855911	0.405567	0.669531	-6.43604	-0.0643313	1.86634	-0.687481	0.502314	0.801328	-6.49965	-0.0157609	1.86634	-0.16843	0.868504	0.974615	-6.36482	CG4440	CG4440 gene product from transcript CG4440-RB
18136166	-0.0846971	5.00268	-0.987646	0.339053	0.615302	-6.31502	0.0445511	5.00268	0.519507	0.611019	0.859153	-6.60372	-0.129248	5.00268	-1.50715	0.152624	0.686644	-5.28556	CG5693	CG5693 gene product from transcript CG5693-RA
18136168	0.213848	7.5119	2.16712	0.0468018	0.204506	-4.66404	0.012674	7.5119	0.128437	0.899516	0.968792	-6.73578	0.201174	7.5119	2.03868	0.0595862	0.571304	-4.48556	CG17325	CG17325 gene product from transcript CG17325-RC
18136172	-0.202006	3.02863	-0.897773	0.383547	0.654234	-6.39926	0.00710168	3.02863	0.031562	0.975239	0.992371	-6.74393	-0.209107	3.02863	-0.929335	0.367489	0.827332	-5.94458	CG12617	CG12617 gene product from transcript CG12617-RC
18136175	0.16637	9.2818	2.78546	0.0139014	0.0992468	-3.52824	0.0644714	9.2818	1.07942	0.297521	0.652005	-6.15437	0.101898	9.2818	1.70604	0.108696	0.640226	-5.00455	CG17715	CG17715 gene product from transcript CG17715-RG
18136189	-0.0344276	8.7793	-0.651166	0.52483	0.761243	-6.59257	0.0247886	8.7793	0.468853	0.645943	0.876472	-6.62963	-0.0592162	8.7793	-1.12002	0.280389	0.779627	-5.75576	tai	taiman
18136207	0.105285	7.89538	2.38077	0.0310258	0.160824	-4.28521	0.0808151	7.89538	1.82744	0.0876751	0.366249	-5.16075	0.02447	7.89538	0.553332	0.588222	0.910344	-6.22243	robo3	roundabout 3
18136220	0.0520035	8.51063	0.994143	0.335984	0.611829	-6.30866	0.059501	8.51063	1.13747	0.273257	0.627652	-6.09187	-0.00749748	8.51063	-0.143328	0.887946	0.978064	-6.36887	lilli	lilliputian
18136243	0.58989	8.26466	6.93613	4.86887e-06	0.000459363	4.36431	-0.298311	8.26466	-3.50764	0.0031905	0.0515598	-2.045	0.8882	8.26466	10.4438	2.9264e-08	6.82352e-05	8.99573	Tep4	Thioester-containing protein 4
18136253	0.0223439	7.86982	0.277791	0.78498	0.910388	-6.77237	0.0327953	7.86982	0.407729	0.689256	0.895489	-6.65746	-0.0104514	7.86982	-0.129938	0.898349	0.980786	-6.37076	Tep3	Thioester-containing protein 3
18136269	0.246544	3.85253	1.50649	0.152792	0.405768	-5.70016	0.215288	3.85253	1.3155	0.208173	0.553048	-5.88346	0.0312556	3.85253	0.190986	0.851108	0.970568	-6.36063	Pkd2	Polycystic kidney disease 2 ortholog (H. sapiens)
18136279	0.0793197	4.81208	0.986043	0.339814	0.616066	-6.31659	0.114996	4.81208	1.42954	0.173428	0.511699	-5.73746	-0.0356759	4.81208	-0.443496	0.663763	0.928869	-6.27823	Gr39a	Gustatory receptor 39a
18136286	0.0857014	5.43992	0.942605	0.360878	0.635615	-6.35813	0.043403	5.43992	0.477377	0.640002	0.873056	-6.62545	0.0422984	5.43992	0.465228	0.648478	0.924245	-6.26813	Gr32a	Gustatory receptor 32a
18136291	-0.118055	3.34803	-1.10698	0.285809	0.564629	-6.1924	-0.0285262	3.34803	-0.267486	0.792753	0.937986	-6.70689	-0.0895285	3.34803	-0.839495	0.414424	0.843584	-6.02274	Gr23a	Gustatory receptor 23a
18136296	-0.0919663	4.71428	-0.873743	0.396086	0.662118	-6.42057	0.0525547	4.71428	0.499306	0.624836	0.865377	-6.61436	-0.144521	4.71428	-1.37305	0.189996	0.718947	-5.46066	Gr21a	Gustatory receptor 21a
18136302	0.0583805	8.31245	0.610437	0.550747	0.779536	-6.61895	-0.095305	8.31245	-0.996526	0.334863	0.684181	-6.23874	0.153686	8.31245	1.60696	0.128988	0.669103	-5.14756	yellow-c	CG4182 gene product from transcript CG4182-RB
18136306	-0.113922	7.08022	-1.17715	0.257551	0.534555	-6.11478	-0.106839	7.08022	-1.10396	0.287075	0.642221	-6.12829	-0.00708312	7.08022	-0.0731892	0.942626	0.988916	-6.37674	snRNA:U6atac:29B	U6atac snRNA at 29B
18136308	-0.0703845	2.7501	-0.705224	0.491521	0.736776	-6.55509	-0.0654772	2.7501	-0.656055	0.521766	0.813586	-6.52121	-0.00490731	2.7501	-0.0491692	0.961436	0.993108	-6.37826	snRNA:U4:25F	ncRNA
18136310	-0.0336517	8.24203	-0.819773	0.425232	0.685819	-6.46651	-0.0199164	8.24203	-0.485174	0.634591	0.870143	-6.62156	-0.0137353	8.24203	-0.334599	0.742579	0.946145	-6.32169	SCAR	CG4636 gene product from transcript CG4636-RD
18136319	-0.17393	4.07418	-1.73993	0.102425	0.325503	-5.36148	0.0696813	4.07418	0.697064	0.496468	0.797148	-6.49289	-0.243611	4.07418	-2.43699	0.0277983	0.481135	-3.8008	CG18788	CG18788 gene product from transcript CG18788-RB
18136323	-0.174772	4.43584	-1.33109	0.203118	0.472398	-5.93091	-0.117944	4.43584	-0.898277	0.383287	0.721184	-6.33106	-0.0568282	4.43584	-0.432812	0.671334	0.93002	-6.28302	CG18810	CG18810 gene product from transcript CG18810-RA
18136325	0.427886	2.93076	3.31277	0.00475546	0.0502712	-2.49249	0.203639	2.93076	1.57661	0.135821	0.452608	-5.53583	0.224247	2.93076	1.73616	0.103106	0.632851	-4.95995	CG17234	CG17234 gene product from transcript CG17234-RA
18136327	-0.105012	4.26155	-1.00797	0.329517	0.607108	-6.29499	-0.121809	4.26155	-1.1692	0.26064	0.61512	-6.05654	0.0167974	4.26155	0.161232	0.874071	0.974768	-6.36605	FASN2	Fatty acid synthase 2
18136335	-0.0195352	6.38295	-0.375325	0.712694	0.872478	-6.73904	-0.0199672	6.38295	-0.383625	0.706661	0.902441	-6.66739	0.000431997	6.38295	0.00829987	0.993488	0.999038	-6.37948	mus201	mutagen-sensitive 201
18136342	0.206265	1.78378	1.44259	0.169774	0.428888	-5.78672	0.162728	1.78378	1.1381	0.273003	0.627258	-6.09118	0.0435373	1.78378	0.304493	0.764953	0.951498	-6.3316	snRNA:U5:38ABb	ncRNA
18136344	0.166018	8.86726	3.62842	0.00249157	0.0334436	-1.85936	0.0305093	8.86726	0.666801	0.515067	0.809447	-6.51394	0.135508	8.86726	2.96162	0.00973553	0.342464	-2.82898	bchs	blue cheese
18136363	-0.0971891	9.3837	-1.54759	0.142642	0.390572	-5.64303	-0.0870248	9.3837	-1.38573	0.186168	0.526716	-5.79465	-0.0101643	9.3837	-0.161851	0.873592	0.974768	-6.36594	CG4747	CG4747 gene product from transcript CG4747-RB
18136373	0.0351561	3.70485	0.580019	0.570547	0.792116	-6.63759	0.0838482	3.70485	1.38336	0.186879	0.527037	-5.79771	-0.0486921	3.70485	-0.803342	0.434373	0.85263	-6.05216	CG18284	CG18284 gene product from transcript CG18284-RC
18136379	-0.198773	4.29935	-1.89755	0.0772535	0.276581	-5.11474	-0.0399515	4.29935	-0.381389	0.708284	0.903434	-6.66828	-0.158822	4.29935	-1.51616	0.15035	0.685622	-5.27336	slam	slow as molasses
18136383	0.121213	8.19027	2.36046	0.0322769	0.164691	-4.32194	0.00405239	8.19027	0.0789147	0.938148	0.981693	-6.74117	0.117161	8.19027	2.28155	0.0376028	0.516347	-4.0749	Cka	Connector of kinase to AP-1
18136395	0.0684817	8.08869	1.15851	0.264843	0.542924	-6.13579	0.0299391	8.08869	0.50648	0.619912	0.862204	-6.61063	0.0385426	8.08869	0.652025	0.524291	0.892426	-6.16227	bwa	brain washing
18136402	0.183537	2.74117	1.56098	0.139458	0.385672	-5.62417	0.114606	2.74117	0.974723	0.345218	0.691723	-6.25996	0.068931	2.74117	0.58626	0.566454	0.905905	-6.2034	Gr36c	Gustatory receptor 36c
18136406	0.0491359	3.13281	0.451558	0.658074	0.841976	-6.70619	-0.0902494	3.13281	-0.829389	0.41994	0.746732	-6.39067	0.139385	3.13281	1.28095	0.219741	0.741649	-5.57364	Gr36b	Gustatory receptor 36b
18136410	0.10502	3.0176	0.733752	0.474458	0.72314	-6.53418	-0.0440744	3.0176	-0.307937	0.762382	0.926923	-6.69471	0.149095	3.0176	1.04169	0.314121	0.799005	-5.837	Gr36a	Gustatory receptor 36a
18136414	0.0412756	3.81189	0.40332	0.692427	0.862205	-6.72766	-0.0100473	3.81189	-0.0981762	0.923098	0.977031	-6.73938	0.0513229	3.81189	0.501496	0.623331	0.918669	-6.25024	Gr22e	Gustatory receptor 22e
18136417	0.385318	6.32791	4.48769	0.000437989	0.010881	-0.13635	0.339389	6.32791	3.95276	0.00128551	0.0297618	-1.1521	0.0459292	6.32791	0.534924	0.600575	0.912458	-6.23261	CG13245	CG13245 gene product from transcript CG13245-RB
18136421	0.0168687	4.88975	0.238657	0.814614	0.924948	-6.78298	0.00606255	4.88975	0.0857725	0.932786	0.980446	-6.74058	0.0108062	4.88975	0.152885	0.880535	0.976365	-6.3674	GluRIIC	Glutamate receptor IIC
18136433	0.149046	7.66085	2.78057	0.0140389	0.099577	-3.53763	0.0853865	7.66085	1.59296	0.132103	0.446971	-5.51254	0.0636591	7.66085	1.18762	0.253525	0.764653	-5.6817	Liprin-alpha	CG11199 gene product from transcript CG11199-RC
18136452	-0.0118247	2.49431	-0.183041	0.857227	0.94258	-6.7953	0.067147	2.49431	1.0394	0.315148	0.667084	-6.19582	-0.0789718	2.49431	-1.22245	0.240476	0.754394	-5.64215	CG31750	CG31750 gene product from transcript CG31750-RA
18136456	0.0489751	4.98942	0.710976	0.488052	0.733651	-6.55094	-0.030161	4.98942	-0.43785	0.66776	0.88586	-6.64422	0.0791361	4.98942	1.14883	0.26869	0.774946	-5.72464	SclB	Sarcolamban B
18136463	0.0840842	2.89396	0.591314	0.563151	0.787279	-6.63077	0.0459658	2.89396	0.32325	0.750986	0.92117	-6.68966	0.0381184	2.89396	0.268064	0.792316	0.959437	-6.34235	CG31606	CG31606 gene product from transcript CG31606-RB
18136466	0.0379571	3.26003	0.269734	0.791055	0.913391	-6.77468	0.168503	3.26003	1.19743	0.249792	0.601699	-6.02444	-0.130546	3.26003	-0.9277	0.36831	0.827753	-5.94606	CG31609	CG31609 gene product from transcript CG31609-RB
18136469	-0.163297	7.94369	-2.50668	0.0242387	0.138524	-4.05459	-0.255837	7.94369	-3.92721	0.00135407	0.0301105	-1.20334	0.09254	7.94369	1.42053	0.175988	0.706116	-5.40007	His3:CG33803	CG33803 gene product from transcript CG33803-RA
18136471	-0.445447	9.85308	-3.46581	0.00347591	0.0408451	-2.18616	-0.346867	9.85308	-2.69881	0.0165431	0.144471	-3.6321	-0.0985796	9.85308	-0.767002	0.455032	0.863013	-6.08054	His1:CG33813	CG33813 gene product from transcript CG33813-RA
18136473	-0.289878	11.1655	-3.99215	0.00118667	0.0208491	-1.12706	-0.323996	11.1655	-4.46201	0.000460963	0.0153548	-0.136979	0.0341175	11.1655	0.46986	0.645241	0.923142	-6.26592	His2A:CG33808	CG33808 gene product from transcript CG33808-RA
18136477	0.172929	8.29713	3.89278	0.00145234	0.0238722	-1.32701	0.0926163	8.29713	2.08487	0.054659	0.28369	-4.74058	0.0803131	8.29713	1.80791	0.0907928	0.617051	-4.85166	nolo	no long nerve cord
18136500	0.17417	5.81679	2.16239	0.0472236	0.205248	-4.67222	0.183752	5.81679	2.28135	0.0376168	0.227738	-4.39992	-0.00958211	5.81679	-0.118966	0.906887	0.982091	-6.37218	CG31627	CG31627 gene product from transcript CG31627-RB
18136505	-0.101425	6.51846	-0.998118	0.334115	0.610686	-6.30474	-0.0427374	6.51846	-0.420577	0.680051	0.891582	-6.65192	-0.0586875	6.51846	-0.577541	0.572176	0.907023	-6.20854	sens-2	senseless-2
18136511	-0.0955985	8.69056	-1.60887	0.128568	0.369886	-5.55581	-0.127815	8.69056	-2.15106	0.0482486	0.265146	-4.62758	0.0322166	8.69056	0.542188	0.595685	0.912458	-6.22863	CG31637	CG31637 gene product from transcript CG31637-RA
18136516	0.450387	7.15521	7.22472	3.02141e-06	0.000340107	4.83998	0.442741	7.15521	7.10207	3.69562e-06	0.000615508	4.6629	0.00764592	7.15521	0.122649	0.90402	0.981992	-6.37172	CG31638	CG31638 gene product from transcript CG31638-RA
18136526	0.198924	9.2167	4.71979	0.000276765	0.00789749	0.321683	0.128151	9.2167	3.0406	0.00829123	0.0946756	-2.97205	0.0707722	9.2167	1.67919	0.113902	0.647862	-5.04389	stai	stathmin
18136538	0.0953252	6.69298	1.23135	0.237224	0.510948	-6.05212	-0.00829261	6.69298	-0.107119	0.91612	0.974829	-6.73842	0.103618	6.69298	1.33847	0.200757	0.726551	-5.50379	CG31642	CG31642 gene product from transcript CG31642-RA
18136541	0.00935362	6.2675	0.135498	0.894027	0.957995	-6.80327	0.113564	6.2675	1.64511	0.120818	0.427345	-5.43712	-0.104211	6.2675	-1.50961	0.152	0.685723	-5.28223	CG31643	CG31643 gene product from transcript CG31643-RA
18136547	0.162564	6.36928	2.80613	0.0133346	0.0966889	-3.48849	0.163613	6.36928	2.82424	0.0128564	0.12424	-3.39244	-0.00104925	6.36928	-0.0181118	0.985789	0.997895	-6.37934	CG31648	CG31648 gene product from transcript CG31648-RA
18136549	-0.128863	4.52228	-1.78973	0.0937841	0.308595	-5.285	-0.102634	4.52228	-1.42544	0.174588	0.513725	-5.74286	-0.0262291	4.52228	-0.364286	0.720749	0.940204	-6.31103	Nnf1b	CG31658 gene product from transcript CG31658-RA
18136554	0.035721	8.40382	0.636463	0.534106	0.767467	-6.60228	0.048318	8.40382	0.860911	0.402893	0.736397	-6.36393	-0.012597	8.40382	-0.224448	0.82545	0.966331	-6.35344	pog	poor gastrulation
18136572	-0.116632	3.53316	-0.820727	0.424705	0.685598	-6.46572	0.0391568	3.53316	0.275541	0.786675	0.936005	-6.7046	-0.155789	3.53316	-1.09627	0.290319	0.785185	-5.78092	CG31661	CG31661 gene product from transcript CG31661-RA
18136574	0.226521	8.69847	5.02785	0.000151895	0.00524151	0.921476	0.0738625	8.69847	1.63945	0.122002	0.428722	-5.44539	0.152658	8.69847	3.3884	0.0040732	0.246233	-2.00646	wry	weary
18136588	-0.275264	6.96669	-3.07127	0.00778919	0.0693863	-2.97168	-0.223128	6.96669	-2.48956	0.0250708	0.18379	-4.02347	-0.0521363	6.96669	-0.581713	0.569434	0.906377	-6.20609	CG31673	CG31673 gene product from transcript CG31673-RB
18136593	-0.0601451	4.91769	-0.640833	0.531339	0.765319	-6.59942	-0.210941	4.91769	-2.24753	0.0401442	0.237921	-4.45966	0.150795	4.91769	1.60669	0.129047	0.669103	-5.14795	CG31674	CG31674 gene product from transcript CG31674-RA
18136598	0.192643	7.16385	3.08179	0.0076239	0.068712	-2.95094	0.155113	7.16385	2.48141	0.0254761	0.185138	-4.03846	0.03753	7.16385	0.600384	0.557249	0.900796	-6.19492	CG31675	CG31675 gene product from transcript CG31675-RA
18136602	-0.221597	9.44259	-2.70887	0.016213	0.109577	-3.67473	-0.196257	9.44259	-2.39911	0.0299361	0.200206	-4.18877	-0.02534	9.44259	-0.309764	0.761019	0.949561	-6.32993	CG31676	CG31676 gene product from transcript CG31676-RB
18136606	0.0213892	2.32272	0.178209	0.860953	0.94407	-6.79622	0.0286348	2.32272	0.238576	0.814676	0.945225	-6.71456	-0.00724557	2.32272	-0.0603678	0.952663	0.991362	-6.37762	CG31680	CG31680 gene product from transcript CG31680-RA
18136609	-0.199109	3.7647	-1.17126	0.259837	0.537172	-6.12145	-0.11833	3.7647	-0.696077	0.497068	0.797595	-6.49359	-0.0807791	3.7647	-0.475184	0.641529	0.923142	-6.26335	CG4267	CG4267 gene product from transcript CG4267-RB
18136612	-0.127947	2.41057	-0.759865	0.45916	0.711954	-6.51437	-0.0223624	2.41057	-0.132808	0.896118	0.967713	-6.73518	-0.105585	2.41057	-0.627057	0.540088	0.897507	-6.17838	CG31687	CG31687 gene product from transcript CG31687-RC
18136615	0.00255965	5.84558	0.0360363	0.971731	0.990482	-6.81226	-0.0322696	5.84558	-0.454311	0.656136	0.880221	-6.63659	0.0348293	5.84558	0.490347	0.631012	0.919532	-6.25588	CG31690	CG31690 gene product from transcript CG31690-RE
18136627	0.0253201	4.30187	0.219022	0.829597	0.931417	-6.7877	-0.0722986	4.30187	-0.625393	0.541149	0.824708	-6.54132	0.0976187	4.30187	0.844416	0.411756	0.842678	-6.01864	CG31693	CG31693 gene product from transcript CG31693-RA
18136631	-0.0494513	4.6171	-0.389811	0.702177	0.867289	-6.73325	-0.076873	4.6171	-0.60597	0.553631	0.830508	-6.55359	0.0274218	4.6171	0.216158	0.831788	0.967392	-6.35533	CG31697	CG31697 gene product from transcript CG31697-RA
18136633	-0.0310562	2.72529	-0.200499	0.843794	0.936835	-6.79178	-0.0773573	2.72529	-0.499419	0.624759	0.865377	-6.6143	0.046301	2.72529	0.29892	0.769119	0.953573	-6.33333	CG31702	CG31702 gene product from transcript CG31702-RA
18136636	0.634823	5.86194	2.62344	0.0192303	0.121375	-3.83653	0.678104	5.86194	2.80231	0.0134377	0.128314	-3.43459	-0.0432814	5.86194	-0.178863	0.860448	0.972063	-6.36294	CG31704	CG31704 gene product from transcript CG31704-RB
18136638	0.17024	6.38954	1.76911	0.0972808	0.315356	-5.31684	0.148143	6.38954	1.53948	0.144597	0.466979	-5.58809	0.0220966	6.38954	0.229624	0.821498	0.964624	-6.35223	CG31715	CG31715 gene product from transcript CG31715-RA
18136643	0.0961295	9.43572	1.95494	0.0695649	0.259351	-5.02165	0.0178405	9.43572	0.362814	0.721825	0.908465	-6.67549	0.078289	9.43572	1.59213	0.13229	0.669729	-5.16847	Cnot4	Cnot 4 homologue
18136666	0.0411841	4.13253	0.513162	0.615342	0.816621	-6.67535	0.183951	4.13253	2.29207	0.0368476	0.224679	-4.3809	-0.142767	4.13253	-1.77891	0.0956045	0.62346	-4.89577	CG31717	CG31717 gene product from transcript CG31717-RA
18136669	-0.0427507	2.92021	-0.284303	0.780081	0.908101	-6.77045	0.317381	2.92021	2.11066	0.0520726	0.275683	-4.69676	-0.360131	2.92021	-2.39497	0.030179	0.488255	-3.87566	Ir31a	Ionotropic receptor 31a
18136676	0.235295	7.21436	3.9148	0.00138869	0.0233156	-1.28269	0.205073	7.21436	3.41196	0.00388129	0.0587667	-2.23633	0.0302227	7.21436	0.502839	0.622409	0.918508	-6.24956	Trim9	Tripartite motif containing 9
18136687	-0.189039	3.95436	-1.56788	0.137844	0.383573	-5.61442	-0.15407	3.95436	-1.27785	0.220803	0.568625	-5.92958	-0.0349688	3.95436	-0.29003	0.77578	0.954202	-6.33603	CG31728	CG31728 gene product from transcript CG31728-RC
18136693	0.0480915	9.62838	0.954055	0.355239	0.630652	-6.34734	0.0536454	9.62838	1.06423	0.304122	0.658871	-6.17026	-0.00555388	9.62838	-0.11018	0.913733	0.982992	-6.37322	CG31729	CG31729 gene product from transcript CG31729-RB
18136702	-0.161294	2.35225	-1.4612	0.164673	0.42261	-5.7618	0.017977	2.35225	0.162858	0.872813	0.960931	-6.73051	-0.179271	2.35225	-1.62406	0.125269	0.662651	-5.1233	CG31735	CG31735 gene product from transcript CG31735-RA
18136709	0.00242436	8.02993	0.0455509	0.964272	0.988434	-6.81185	0.00322842	8.02993	0.0606582	0.952435	0.986149	-6.74252	-0.000804056	8.02993	-0.0151073	0.988147	0.998391	-6.37939	CG31739	CG31739 gene product from transcript CG31739-RA
18136721	-0.0847014	2.05732	-0.91796	0.373223	0.645025	-6.38096	-0.00782468	2.05732	-0.0848007	0.933546	0.980587	-6.74067	-0.0768768	2.05732	-0.833159	0.417877	0.845691	-6.02798	CG31740	CG31740 gene product from transcript CG31740-RA
18136725	0.143174	2.6241	1.064	0.304225	0.58213	-6.23795	0.0431581	2.6241	0.32073	0.752858	0.922255	-6.69051	0.100016	2.6241	0.74327	0.468847	0.867622	-6.09842	CG31741	CG31741 gene product from transcript CG31741-RA
18136730	0.0323843	3.53183	0.304417	0.76501	0.901124	-6.76425	0.311195	3.53183	2.92527	0.0104804	0.110434	-3.19712	-0.278811	3.53183	-2.62086	0.0193296	0.433474	-3.4673	Prosbeta5R2	Proteasome beta5 subunit-related 2
18136732	-0.294577	4.67873	-1.86284	0.0822661	0.286178	-5.17022	-0.239522	4.67873	-1.51468	0.150722	0.476848	-5.62249	-0.0550551	4.67873	-0.348157	0.73258	0.943739	-6.31693	CG31759	CG31759 gene product from transcript CG31759-RD
18136738	0.215824	8.46893	3.45926	0.0035229	0.0411153	-2.19931	0.357742	8.46893	5.73393	4.01554e-05	0.00299277	2.29257	-0.141918	8.46893	-2.27468	0.0381035	0.517529	-4.08682	CG31760	CG31760 gene product from transcript CG31760-RC
18136753	-0.147359	3.93549	-1.13191	0.275513	0.553877	-6.16528	-0.0641145	3.93549	-0.492486	0.629535	0.86778	-6.61786	-0.0832442	3.93549	-0.639428	0.532228	0.89466	-6.17047	CG31776	CG31776 gene product from transcript CG31776-RA
18136758	0.140588	4.87838	1.49536	0.155645	0.409352	-5.71544	0.0403738	4.87838	0.429435	0.673736	0.888648	-6.64801	0.100214	4.87838	1.06592	0.303384	0.793227	-5.8124	CG18477	CG18477 gene product from transcript CG18477-RA
18136761	0.195371	7.51358	3.45859	0.00352772	0.0411281	-2.20065	0.171686	7.51358	3.03931	0.0083131	0.094687	-2.97458	0.0236846	7.51358	0.419282	0.680977	0.931599	-6.28892	CR31781	ncRNA
18136767	0.108645	3.16937	0.65036	0.525336	0.761504	-6.59311	0.219171	3.16937	1.31197	0.209332	0.554176	-5.88783	-0.110525	3.16937	-0.661613	0.518294	0.890483	-6.15593	CG31789	CG31789 gene product from transcript CG31789-RC
18136770	0.0449459	3.20641	0.308916	0.761652	0.899593	-6.7628	0.123099	3.20641	0.846064	0.410865	0.741255	-6.37663	-0.0781529	3.20641	-0.537149	0.599075	0.912458	-6.2314	CG31792	CG31792 gene product from transcript CG31792-RC
18136782	0.0017451	6.87309	0.023588	0.981493	0.99357	-6.81265	-0.0225969	6.87309	-0.305437	0.764248	0.927163	-6.69551	0.024342	6.87309	0.329025	0.746704	0.947607	-6.3236	CG31793	CG31793 gene product from transcript CG31793-RC
18136790	0.17767	4.06387	1.60799	0.128762	0.370336	-5.55708	0.110632	4.06387	1.00127	0.332639	0.682077	-6.23407	0.0670373	4.06387	0.606717	0.553148	0.899752	-6.19105	CG31798	CG31798 gene product from transcript CG31798-RA
18136794	-0.0794402	2.41249	-0.512379	0.615877	0.816907	-6.67577	0.11737	2.41249	0.757021	0.460811	0.77412	-6.4486	-0.19681	2.41249	-1.2694	0.223718	0.745128	-5.58736	CG31804	CG31804 gene product from transcript CG31804-RA
18136796	-0.18987	5.78717	-1.35739	0.19481	0.460957	-5.89771	-0.143771	5.78717	-1.02783	0.320387	0.671231	-6.20757	-0.0460992	5.78717	-0.329566	0.746303	0.947508	-6.32341	CG31806	CG31806 gene product from transcript CG31806-RB
18136798	-0.277143	5.70985	-2.13948	0.0493176	0.210427	-4.71175	-0.274831	5.70985	-2.12163	0.0510079	0.272831	-4.67805	-0.00231199	5.70985	-0.017848	0.985996	0.998017	-6.37935	CG31812	CG31812 gene product from transcript CG31812-RB
18136801	-0.231384	4.85663	-2.01754	0.0619743	0.242693	-4.91828	-0.0742523	4.85663	-0.647438	0.527173	0.816959	-6.52695	-0.157132	4.85663	-1.3701	0.190895	0.718947	-5.46437	CG31813	CG31813 gene product from transcript CG31813-RB
18136803	0.103784	6.73142	1.40122	0.18158	0.445208	-5.84126	0.0638365	6.73142	0.861876	0.402378	0.736013	-6.36309	0.0399473	6.73142	0.539341	0.597599	0.912458	-6.2302	CG31815	CG31815 gene product from transcript CG31815-RA
18136805	0.16189	3.72746	1.05278	0.309173	0.587259	-6.24958	0.191677	3.72746	1.24648	0.231779	0.581332	-5.96717	-0.0297865	3.72746	-0.193703	0.849018	0.970085	-6.36008	CG31816	CG31816 gene product from transcript CG31816-RA
18136808	0.0949164	4.70019	0.989172	0.338331	0.614612	-6.31353	0.0462312	4.70019	0.481798	0.636931	0.871243	-6.62325	0.0486853	4.70019	0.507374	0.6193	0.917587	-6.24722	CG18478	CG18478 gene product from transcript CG18478-RA
18136811	-0.17164	5.03975	-2.38074	0.0310277	0.160824	-4.28527	-0.0618155	5.03975	-0.857418	0.404759	0.737495	-6.36693	-0.109824	5.03975	-1.52333	0.148563	0.685144	-5.26363	CG42585	CG42585 gene product from transcript CG42585-RA
18136813	-0.0418627	2.71623	-0.290096	0.77573	0.906556	-6.76871	0.132394	2.71623	0.917451	0.373481	0.71423	-6.31371	-0.174256	2.71623	-1.20755	0.245992	0.75826	-5.65918	CR31845	ncRNA
18136816	-0.0673661	2.66306	-0.712255	0.487283	0.733238	-6.55001	-0.0515216	2.66306	-0.544733	0.593976	0.850204	-6.58985	-0.0158444	2.66306	-0.167522	0.869206	0.97464	-6.36498	CG31851	CG31851 gene product from transcript CG31851-RB
18136818	-0.0451203	6.47227	-0.681246	0.506139	0.746877	-6.57206	0.0395376	6.47227	0.596957	0.559475	0.833418	-6.55916	-0.0846579	6.47227	-1.2782	0.220681	0.742707	-5.57691	Tap42	Two A-associated protein of 42kDa
18136821	-0.022512	2.80298	-0.248363	0.807235	0.9217	-6.78049	0.193941	2.80298	2.13964	0.0493025	0.267703	-4.64721	-0.216453	2.80298	-2.388	0.0305919	0.490974	-3.88802	CG31855	CG31855 gene product from transcript CG31855-RB
18136825	-0.481621	5.21064	-4.3569	0.000568629	0.013109	-0.396391	0.111773	5.21064	1.01113	0.32805	0.677175	-6.2243	-0.593393	5.21064	-5.36803	7.93672e-05	0.0219565	1.7628	ZnT33D	Zinc transporter 33D
18136828	0.136231	4.92803	1.25377	0.229193	0.501929	-6.02555	-0.0128438	4.92803	-0.118205	0.90748	0.971587	-6.7371	0.149074	4.92803	1.37197	0.190324	0.718947	-5.46202	CG31861	CG31861 gene product from transcript CG31861-RA
18136830	-0.073875	2.55422	-0.745632	0.467461	0.717613	-6.52525	-0.0626637	2.55422	-0.632474	0.536638	0.822364	-6.53676	-0.0112113	2.55422	-0.113157	0.911413	0.982801	-6.37288	CG31862	CG31862 gene product from transcript CG31862-RA
18136832	0.0124143	5.08142	0.160491	0.874644	0.949645	-6.79938	-0.00944711	5.08142	-0.122132	0.904422	0.970451	-6.73661	0.0218614	5.08142	0.282623	0.781344	0.956531	-6.33822	Qtzl	Quetzalcoatl
18136836	-0.303442	5.96264	-3.37515	0.0041852	0.0458462	-2.36782	-0.256119	5.96264	-2.84878	0.0122351	0.120915	-3.34518	-0.0473235	5.96264	-0.526374	0.606356	0.913004	-6.23722	Ada1-1	transcriptional Adaptor 1-1
18136839	0.428198	4.84666	2.9309	0.0103615	0.0825783	-3.24676	0.386385	4.84666	2.64471	0.0184322	0.153339	-3.73438	0.0418124	4.84666	0.286195	0.778659	0.955944	-6.33717	Ada1-2	transcriptional Adaptor 1-2
18136842	-0.0432654	1.9595	-0.370877	0.715935	0.873552	-6.74077	0.0266303	1.9595	0.228279	0.822524	0.948565	-6.71708	-0.0698957	1.9595	-0.599156	0.558046	0.901204	-6.19566	CG31870	CG31870 gene product from transcript CG31870-RD
18136845	0.125533	5.95749	1.08956	0.293172	0.572524	-6.21105	-0.119994	5.95749	-1.04148	0.314214	0.666237	-6.19371	0.245526	5.95749	2.13104	0.05011	0.550772	-4.33217	CG31871	CG31871 gene product from transcript CG31871-RA
18136851	-0.094607	2.49975	-0.523153	0.60854	0.813014	-6.66999	-0.157702	2.49975	-0.872054	0.396978	0.731897	-6.35426	0.0630951	2.49975	0.3489	0.732033	0.943723	-6.31667	CG31872	CG31872 gene product from transcript CG31872-RB
18136858	0.0856307	4.96775	0.570363	0.57691	0.795531	-6.64332	0.0483337	4.96775	0.321937	0.751961	0.92178	-6.6901	0.0372971	4.96775	0.248425	0.807188	0.962954	-6.34758	CG31897	CG31897 gene product from transcript CG31897-RA
18136860	0.196506	3.88621	1.42554	0.174559	0.435385	-5.80934	0.129339	3.88621	0.938288	0.363019	0.705889	-6.29449	0.0671662	3.88621	0.487255	0.63315	0.920154	-6.25742	CG31898	CG31898 gene product from transcript CG31898-RA
18136862	-0.136516	3.58842	-1.70699	0.108516	0.33571	-5.41128	-0.0759594	3.58842	-0.949792	0.357331	0.70244	-6.28371	-0.0605568	3.58842	-0.757199	0.460707	0.864356	-6.08799	Mur29B	Mucin related 29B
18136867	2.66379	6.73855	14.2659	4.15565e-10	4.84489e-07	13.3739	2.33411	6.73855	12.5003	2.59009e-09	3.01967e-06	11.6331	0.32968	6.73855	1.7656	0.097887	0.628212	-4.91586	CG31909	CG31909 gene product from transcript CG31909-RC
18136871	0.149257	5.06311	1.5462	0.142975	0.391092	-5.64498	0.0470483	5.06311	0.487388	0.633058	0.869396	-6.62045	0.102208	5.06311	1.05881	0.306508	0.795679	-5.81967	CR31912	ncRNA
18136874	0.018156	5.83618	0.155787	0.878287	0.950868	-6.80016	-0.00822177	5.83618	-0.0705463	0.944695	0.983145	-6.74183	0.0263778	5.83618	0.226333	0.82401	0.965716	-6.353	CG31913	CG31913 gene product from transcript CG31913-RA
18136876	-0.129062	6.57704	-1.44216	0.169893	0.429123	-5.78729	-0.1984	6.57704	-2.21697	0.042563	0.24679	-4.51325	0.0693388	6.57704	0.774806	0.450544	0.862513	-6.07455	CG31915	CG31915 gene product from transcript CG31915-RA
18136879	-0.0991613	6.77909	-1.1758	0.258073	0.535164	-6.11631	-0.217258	6.77909	-2.57612	0.0211273	0.166268	-3.86299	0.118096	6.77909	1.40032	0.181843	0.712656	-5.42605	CG31922	CG31922 gene product from transcript CG31922-RA
18136883	-0.0804931	3.32883	-0.55633	0.586223	0.801138	-6.65148	-0.0242134	3.32883	-0.167352	0.869338	0.960338	-6.72973	-0.0562796	3.32883	-0.388978	0.70278	0.936626	-6.30148	CG31926	CG31926 gene product from transcript CG31926-RB
18136885	-0.0580754	4.60242	-0.41017	0.687503	0.858564	-6.72476	-0.091934	4.60242	-0.649303	0.526	0.816256	-6.52571	0.0338585	4.60242	0.239133	0.814252	0.963002	-6.34992	CG31928	CG31928 gene product from transcript CG31928-RB
18136891	-0.00246565	3.31788	-0.0326193	0.97441	0.991287	-6.81238	-0.112137	3.31788	-1.48352	0.158725	0.487576	-5.66514	0.109672	3.31788	1.4509	0.16748	0.701999	-5.36049	CG31949	CG31949 gene product from transcript CG31949-RB
18136896	-0.132615	5.29639	-1.14834	0.268882	0.546991	-6.14713	-0.0424637	5.29639	-0.367702	0.718253	0.906757	-6.67363	-0.0901516	5.29639	-0.780642	0.447207	0.859727	-6.07003	CG31950	CG31950 gene product from transcript CG31950-RB
18136899	-0.187404	4.71252	-1.38861	0.185309	0.449085	-5.85764	-0.0318643	4.71252	-0.236104	0.816558	0.945842	-6.71517	-0.15554	4.71252	-1.1525	0.267224	0.774891	-5.72063	CG31952	CG31952 gene product from transcript CG31952-RB
18136901	-0.137293	4.3193	-1.08884	0.293478	0.572915	-6.21181	-0.131733	4.3193	-1.04475	0.312752	0.665227	-6.19037	-0.00556008	4.3193	-0.0440959	0.965412	0.993514	-6.3785	pgant4	polypeptide GalNAc transferase 4
18136906	0.0419725	2.95603	0.139454	0.890954	0.956469	-6.8027	-0.210823	2.95603	-0.70046	0.494405	0.795742	-6.49047	0.252795	2.95603	0.839914	0.414196	0.843483	-6.02239	CG31958	CG31958 gene product from transcript CG31958-RA
18136908	0.0501684	2.35154	0.339359	0.739063	0.886006	-6.75247	0.212243	2.35154	1.4357	0.171696	0.509438	-5.72931	-0.162074	2.35154	-1.09634	0.29029	0.785185	-5.78085	CG31960	CG31960 gene product from transcript CG31960-RA
18136910	0.198942	4.97168	1.46736	0.163014	0.4206	-5.7535	0.140833	4.97168	1.03876	0.315437	0.667098	-6.19648	0.0581087	4.97168	0.4286	0.67433	0.931093	-6.28487	Cap-D3	Chromosome associated protein D3
18136920	-0.204393	3.69617	-0.829614	0.419817	0.682903	-6.45833	-0.425958	3.69617	-1.72893	0.104425	0.400569	-5.31245	0.221565	3.69617	0.899315	0.382752	0.835007	-5.97149	CG33695	CG33695 gene product from transcript CG33695-RC
18136938	0.0869368	3.14299	0.78811	0.442959	0.698346	-6.49222	-0.0183259	3.14299	-0.16613	0.870282	0.960338	-6.72994	0.105263	3.14299	0.95424	0.355149	0.817362	-5.92166	CG32971	CG32971 gene product from transcript CG32971-RB
18136944	-0.0238809	7.46026	-0.322719	0.751381	0.894206	-6.75824	-0.0564983	7.46026	-0.763501	0.457054	0.771751	-6.44361	0.0326174	7.46026	0.440782	0.665683	0.928869	-6.27945	CG32982	CG32982 gene product from transcript CG32982-RF
18136960	-0.0192757	3.35835	-0.189627	0.852154	0.940545	-6.79401	0.057932	3.35835	0.569914	0.577207	0.841852	-6.57539	-0.0772077	3.35835	-0.759541	0.459348	0.863589	-6.08622	CG32983	CG32983 gene product from transcript CG32983-RA
18136962	0.224106	2.8963	1.44431	0.169298	0.428371	-5.78443	0.0668167	2.8963	0.430617	0.672895	0.888393	-6.64748	0.157289	2.8963	1.01369	0.326868	0.806755	-5.86481	CG32984	CG32984 gene product from transcript CG32984-RA
18136966	-0.0466599	2.31538	-0.257123	0.800592	0.918002	-6.77817	0.0664368	2.31538	0.366104	0.71942	0.907307	-6.67424	-0.113097	2.31538	-0.623227	0.542534	0.898432	-6.18079	CG32985	CG32985 gene product from transcript CG32985-RA
18136970	-0.120909	2.62419	-1.0537	0.308766	0.586849	-6.24864	-0.0900151	2.62419	-0.784466	0.445028	0.763939	-6.4272	-0.0308934	2.62419	-0.269231	0.791435	0.959437	-6.34203	CG32986	CG32986 gene product from transcript CG32986-RA
18136972	-0.157367	3.56211	-1.13248	0.275283	0.55355	-6.16466	-0.207651	3.56211	-1.49434	0.155907	0.483288	-5.6504	0.0502838	3.56211	0.361862	0.722522	0.940656	-6.31193	CG32987	CG32987 gene product from transcript CG32987-RA
18136974	-0.372788	3.76216	-2.39793	0.0300049	0.158278	-4.25408	-0.108763	3.76216	-0.699609	0.494922	0.79585	-6.49108	-0.264025	3.76216	-1.69832	0.110171	0.642931	-5.0159	CG32988	CG32988 gene product from transcript CG32988-RA
18136976	-0.319199	3.59802	-2.68835	0.0168931	0.111859	-3.71376	-0.295721	3.59802	-2.49062	0.0250185	0.183686	-4.02152	-0.023478	3.59802	-0.197736	0.845917	0.969474	-6.35927	CG33003	CG33003 gene product from transcript CG33003-RB
18136981	0.154586	7.78809	2.34728	0.0331141	0.167086	-4.3457	0.0475638	7.78809	0.722225	0.481309	0.788281	-6.47472	0.107022	7.78809	1.62506	0.125056	0.662501	-5.12189	CG33116	CG33116 gene product from transcript CG33116-RA
18136987	-0.0817844	5.17749	-1.36488	0.192494	0.458402	-5.88815	-0.132142	5.17749	-2.20529	0.0435222	0.249778	-4.53362	0.0503577	5.17749	0.84041	0.413927	0.84343	-6.02198	CG33127	CG33127 gene product from transcript CG33127-RA
18136989	-0.300754	4.51447	-3.40661	0.00392406	0.0441409	-2.30484	-0.12048	4.51447	-1.36467	0.19256	0.5337	-5.82166	-0.180273	4.51447	-2.04194	0.0592257	0.571304	-4.48021	CG33128	CG33128 gene product from transcript CG33128-RA
18136991	0.218695	8.56525	3.63931	0.00243668	0.0329234	-1.83745	0.117659	8.56525	1.95796	0.0691812	0.324849	-4.95177	0.101037	8.56525	1.68135	0.113475	0.647862	-5.04073	beat-IIIb	CG33179 gene product from transcript CG33179-RC
18136999	-0.12247	4.14562	-0.968142	0.348387	0.623984	-6.3339	0.00315281	4.14562	0.0249234	0.980446	0.994147	-6.74412	-0.125623	4.14562	-0.993066	0.336491	0.810658	-5.88487	CheA29a	Chemosensory protein A 29a
18137002	-0.144015	4.27731	-0.904205	0.380237	0.651641	-6.39347	0.00488625	4.27731	0.0306784	0.975932	0.992583	-6.74396	-0.148902	4.27731	-0.934883	0.364715	0.825413	-5.93952	CG33281	CG33281 gene product from transcript CG33281-RA
18137009	0.0321562	3.9298	0.362658	0.72194	0.877141	-6.74392	0.0666647	3.9298	0.751845	0.463826	0.777012	-6.45256	-0.0345085	3.9298	-0.389187	0.702629	0.936626	-6.30139	CG33282	CG33282 gene product from transcript CG33282-RB
18137016	-0.0138558	4.40152	-0.126195	0.901261	0.96096	-6.80455	0.0599977	4.40152	0.546441	0.592831	0.849618	-6.58889	-0.0738535	4.40152	-0.672636	0.51145	0.888244	-6.14853	CG33299	CG33299 gene product from transcript CG33299-RB
18137020	-0.398768	3.65822	-2.84655	0.0122902	0.0921626	-3.4105	-0.412454	3.65822	-2.94425	0.0100848	0.107924	-3.16023	0.0136858	3.65822	0.0976946	0.923473	0.986544	-6.37457	CG33301	CG33301 gene product from transcript CG33301-RB
18137023	0.109871	4.38717	1.68119	0.113506	0.345223	-5.44985	0.062438	4.38717	0.955399	0.354581	0.700154	-6.27842	0.0474326	4.38717	0.725794	0.479182	0.874277	-6.11125	Cpr31A	Cuticular protein 31A
18137026	-0.0831833	2.52623	-0.73165	0.475704	0.724159	-6.53575	0.0156144	2.52623	0.137339	0.892597	0.966756	-6.73453	-0.0987977	2.52623	-0.868988	0.3986	0.840032	-5.99787	CG33309	CG33309 gene product from transcript CG33309-RA
18137028	0.0878053	5.86123	1.56023	0.139635	0.385834	-5.62523	0.0433698	5.86123	0.770648	0.452932	0.768797	-6.43806	0.0444355	5.86123	0.789585	0.442123	0.85703	-6.06305	CG33310	CG33310 gene product from transcript CG33310-RB
18137030	0.0688636	9.01839	1.54187	0.14402	0.392304	-5.65105	0.00493072	9.01839	0.1104	0.913562	0.973694	-6.73804	0.0639328	9.01839	1.43147	0.172884	0.705984	-5.38589	PNUTS	CG33526 gene product from transcript CG33526-RD
18137041	-0.00641389	7.18054	-0.129583	0.898625	0.960095	-6.8041	-0.0509065	7.18054	-1.02849	0.320086	0.670919	-6.2069	0.0444926	7.18054	0.898903	0.382964	0.835008	-5.97185	Ddr	Discoidin domain receptor
18137060	0.0612405	5.10499	0.663872	0.516887	0.755239	-6.58402	-0.0126299	5.10499	-0.136914	0.892927	0.966756	-6.73459	0.0738705	5.10499	0.800786	0.435806	0.85336	-6.0542	lectin-37Da	CG33532 gene product from transcript CG33532-RA
18137063	0.0273113	5.28497	0.369732	0.716771	0.874179	-6.74121	0.0710302	5.28497	0.961587	0.351564	0.697742	-6.27254	-0.0437189	5.28497	-0.591855	0.562798	0.90389	-6.20007	lectin-37Db	CG33533 gene product from transcript CG33533-RA
18137066	0.0185531	3.91932	0.207329	0.838553	0.934941	-6.79032	0.124242	3.91932	1.3884	0.185371	0.525831	-5.79121	-0.105689	3.91932	-1.18107	0.256037	0.767358	-5.68903	CG33552	CG33552 gene product from transcript CG33552-RA
18137068	-0.0951398	3.44057	-0.680311	0.506714	0.74732	-6.57271	0.214346	3.44057	1.53271	0.146248	0.469442	-5.59752	-0.309485	3.44057	-2.21302	0.042885	0.531612	-4.1931	CG33640	CG33640 gene product from transcript CG33640-RB
18137071	0.0874089	3.89512	0.73605	0.4731	0.722149	-6.53247	-0.171296	3.89512	-1.44244	0.169815	0.506435	-5.72035	0.258705	3.89512	2.17849	0.0458014	0.540543	-4.25199	CG33641	CG33641 gene product from transcript CG33641-RA
18137074	0.325342	3.88423	2.48732	0.0251815	0.142022	-4.09037	0.0929652	3.88423	0.710741	0.488193	0.792612	-6.48308	0.232377	3.88423	1.77658	0.0960009	0.623465	-4.8993	CG33642	CG33642 gene product from transcript CG33642-RA
18137077	0.180813	3.56555	0.951706	0.356391	0.631725	-6.34956	0.161898	3.56555	0.852151	0.407584	0.739423	-6.37145	0.0189142	3.56555	0.0995548	0.922021	0.986253	-6.37438	CG33643	CG33643 gene product from transcript CG33643-RA
18137080	0.0636204	3.9112	0.726912	0.478517	0.727013	-6.53927	0.167665	3.9112	1.9157	0.0747428	0.337529	-5.02038	-0.104045	3.9112	-1.18879	0.253076	0.764535	-5.68038	CG33644	CG33644 gene product from transcript CG33644-RA
18137083	0.0202499	3.61387	0.153549	0.88002	0.951805	-6.80052	-0.123621	3.61387	-0.937379	0.363472	0.706428	-6.29534	0.143871	3.61387	1.09093	0.292588	0.786316	-5.78652	CG33645	CG33645 gene product from transcript CG33645-RB
18137086	0.243272	1.96483	2.33074	0.0341937	0.170519	-4.37543	0.0648791	1.96483	0.621592	0.54358	0.825715	-6.54375	0.178393	1.96483	1.70914	0.108109	0.638636	-4.99998	CG33648	CG33648 gene product from transcript CG33648-RB
18137091	0.0284342	3.01275	0.211724	0.835184	0.933946	-6.78935	-0.182403	3.01275	-1.3582	0.19456	0.536784	-5.8299	0.210838	3.01275	1.56992	0.137368	0.67697	-5.19951	CG33679	CG33679 gene product from transcript CG33679-RA
18137094	-0.224686	11.4385	-3.01994	0.00864728	0.0736706	-3.07261	-0.266631	11.4385	-3.58372	0.00273026	0.0466631	-1.89258	0.0419454	11.4385	0.563777	0.581271	0.908946	-6.21651	His2A:CG33808	CG33808 gene product from transcript CG33808-RA
18137096	-0.224686	11.4385	-3.01994	0.00864728	0.0736706	-3.07261	-0.266631	11.4385	-3.58372	0.00273026	0.0466631	-1.89258	0.0419454	11.4385	0.563777	0.581271	0.908946	-6.21651	His2A:CG33808	CG33808 gene product from transcript CG33808-RA
18137098	-0.224686	11.4385	-3.01994	0.00864728	0.0736706	-3.07261	-0.266631	11.4385	-3.58372	0.00273026	0.0466631	-1.89258	0.0419454	11.4385	0.563777	0.581271	0.908946	-6.21651	His2A:CG33808	CG33808 gene product from transcript CG33808-RA
18137100	-0.224686	11.4385	-3.01994	0.00864728	0.0736706	-3.07261	-0.266631	11.4385	-3.58372	0.00273026	0.0466631	-1.89258	0.0419454	11.4385	0.563777	0.581271	0.908946	-6.21651	His2A:CG33808	CG33808 gene product from transcript CG33808-RA
18137102	-0.224686	11.4385	-3.01994	0.00864728	0.0736706	-3.07261	-0.266631	11.4385	-3.58372	0.00273026	0.0466631	-1.89258	0.0419454	11.4385	0.563777	0.581271	0.908946	-6.21651	His2A:CG33808	CG33808 gene product from transcript CG33808-RA
18137104	-0.224686	11.4385	-3.01994	0.00864728	0.0736706	-3.07261	-0.266631	11.4385	-3.58372	0.00273026	0.0466631	-1.89258	0.0419454	11.4385	0.563777	0.581271	0.908946	-6.21651	His2A:CG33808	CG33808 gene product from transcript CG33808-RA
18137106	-0.224686	11.4385	-3.01994	0.00864728	0.0736706	-3.07261	-0.266631	11.4385	-3.58372	0.00273026	0.0466631	-1.89258	0.0419454	11.4385	0.563777	0.581271	0.908946	-6.21651	His2A:CG33808	CG33808 gene product from transcript CG33808-RA
18137108	-0.224686	11.4385	-3.01994	0.00864728	0.0736706	-3.07261	-0.266631	11.4385	-3.58372	0.00273026	0.0466631	-1.89258	0.0419454	11.4385	0.563777	0.581271	0.908946	-6.21651	His2A:CG33808	CG33808 gene product from transcript CG33808-RA
18137110	-0.224686	11.4385	-3.01994	0.00864728	0.0736706	-3.07261	-0.266631	11.4385	-3.58372	0.00273026	0.0466631	-1.89258	0.0419454	11.4385	0.563777	0.581271	0.908946	-6.21651	His2A:CG33808	CG33808 gene product from transcript CG33808-RA
18137112	-0.224686	11.4385	-3.01994	0.00864728	0.0736706	-3.07261	-0.266631	11.4385	-3.58372	0.00273026	0.0466631	-1.89258	0.0419454	11.4385	0.563777	0.581271	0.908946	-6.21651	His2A:CG33808	CG33808 gene product from transcript CG33808-RA
18137114	-0.224686	11.4385	-3.01994	0.00864728	0.0736706	-3.07261	-0.266631	11.4385	-3.58372	0.00273026	0.0466631	-1.89258	0.0419454	11.4385	0.563777	0.581271	0.908946	-6.21651	His2A:CG33808	CG33808 gene product from transcript CG33808-RA
18137116	-0.224686	11.4385	-3.01994	0.00864728	0.0736706	-3.07261	-0.266631	11.4385	-3.58372	0.00273026	0.0466631	-1.89258	0.0419454	11.4385	0.563777	0.581271	0.908946	-6.21651	His2A:CG33808	CG33808 gene product from transcript CG33808-RA
18137118	-0.224686	11.4385	-3.01994	0.00864728	0.0736706	-3.07261	-0.266631	11.4385	-3.58372	0.00273026	0.0466631	-1.89258	0.0419454	11.4385	0.563777	0.581271	0.908946	-6.21651	His2A:CG33808	CG33808 gene product from transcript CG33808-RA
18137120	-0.224686	11.4385	-3.01994	0.00864728	0.0736706	-3.07261	-0.266631	11.4385	-3.58372	0.00273026	0.0466631	-1.89258	0.0419454	11.4385	0.563777	0.581271	0.908946	-6.21651	His2A:CG33808	CG33808 gene product from transcript CG33808-RA
18137122	-0.224686	11.4385	-3.01994	0.00864728	0.0736706	-3.07261	-0.266631	11.4385	-3.58372	0.00273026	0.0466631	-1.89258	0.0419454	11.4385	0.563777	0.581271	0.908946	-6.21651	His2A:CG33808	CG33808 gene product from transcript CG33808-RA
18137124	-0.224686	11.4385	-3.01994	0.00864728	0.0736706	-3.07261	-0.266631	11.4385	-3.58372	0.00273026	0.0466631	-1.89258	0.0419454	11.4385	0.563777	0.581271	0.908946	-6.21651	His2A:CG33853	CG33853 gene product from transcript CG33853-RA
18137126	-0.224686	11.4385	-3.01994	0.00864728	0.0736706	-3.07261	-0.266631	11.4385	-3.58372	0.00273026	0.0466631	-1.89258	0.0419454	11.4385	0.563777	0.581271	0.908946	-6.21651	His2A:CG33853	CG33853 gene product from transcript CG33853-RA
18137128	-0.224686	11.4385	-3.01994	0.00864728	0.0736706	-3.07261	-0.266631	11.4385	-3.58372	0.00273026	0.0466631	-1.89258	0.0419454	11.4385	0.563777	0.581271	0.908946	-6.21651	His2A:CG33853	CG33853 gene product from transcript CG33853-RA
18137130	-0.224686	11.4385	-3.01994	0.00864728	0.0736706	-3.07261	-0.266631	11.4385	-3.58372	0.00273026	0.0466631	-1.89258	0.0419454	11.4385	0.563777	0.581271	0.908946	-6.21651	His2A:CG33808	CG33808 gene product from transcript CG33808-RA
18137132	-0.224686	11.4385	-3.01994	0.00864728	0.0736706	-3.07261	-0.266631	11.4385	-3.58372	0.00273026	0.0466631	-1.89258	0.0419454	11.4385	0.563777	0.581271	0.908946	-6.21651	His2A:CG33832	CG33832 gene product from transcript CG33832-RA
18137134	-0.420272	9.83805	-3.58605	0.00271727	0.0354529	-1.9446	-0.334169	9.83805	-2.85136	0.0121715	0.120915	-3.3402	-0.086103	9.83805	-0.73469	0.473904	0.870967	-6.10475	His1:CG33801	CG33801 gene product from transcript CG33801-RA
18137136	-0.163297	7.94369	-2.50668	0.0242387	0.138524	-4.05459	-0.255837	7.94369	-3.92721	0.00135407	0.0301105	-1.20334	0.09254	7.94369	1.42053	0.175988	0.706116	-5.40007	His3:CG33803	CG33803 gene product from transcript CG33803-RA
18137138	-0.0444998	3.2724	-0.214296	0.833214	0.933006	-6.78877	0.03309	3.2724	0.15935	0.875528	0.961214	-6.7311	-0.0775898	3.2724	-0.373645	0.713917	0.939874	-6.30748	His1:CG33804	CG33804 gene product from transcript CG33804-RA
18137140	-0.163297	7.94369	-2.50668	0.0242387	0.138524	-4.05459	-0.255837	7.94369	-3.92721	0.00135407	0.0301105	-1.20334	0.09254	7.94369	1.42053	0.175988	0.706116	-5.40007	His3:CG33803	CG33803 gene product from transcript CG33803-RA
18137142	-0.40288	9.83954	-3.60658	0.00260542	0.0345457	-1.90329	-0.368426	9.83954	-3.29816	0.00489984	0.068067	-2.46316	-0.0344532	9.83954	-0.308425	0.762018	0.949903	-6.33036	His1:CG33807	CG33807 gene product from transcript CG33807-RA
18137144	-0.289878	11.1655	-3.99215	0.00118667	0.0208491	-1.12706	-0.323996	11.1655	-4.46201	0.000460963	0.0153548	-0.136979	0.0341175	11.1655	0.46986	0.645241	0.923142	-6.26592	His2A:CG33808	CG33808 gene product from transcript CG33808-RA
18137148	-0.163297	7.94369	-2.50668	0.0242387	0.138524	-4.05459	-0.255837	7.94369	-3.92721	0.00135407	0.0301105	-1.20334	0.09254	7.94369	1.42053	0.175988	0.706116	-5.40007	His3:CG33803	CG33803 gene product from transcript CG33803-RA
18137150	-0.445447	9.85308	-3.46581	0.00347591	0.0408451	-2.18616	-0.346867	9.85308	-2.69881	0.0165431	0.144471	-3.6321	-0.0985796	9.85308	-0.767002	0.455032	0.863013	-6.08054	His1:CG33810	CG33810 gene product from transcript CG33810-RA
18137152	-0.163297	7.94369	-2.50668	0.0242387	0.138524	-4.05459	-0.255837	7.94369	-3.92721	0.00135407	0.0301105	-1.20334	0.09254	7.94369	1.42053	0.175988	0.706116	-5.40007	His3:CG33803	CG33803 gene product from transcript CG33803-RA
18137154	-0.445447	9.85308	-3.46581	0.00347591	0.0408451	-2.18616	-0.346867	9.85308	-2.69881	0.0165431	0.144471	-3.6321	-0.0985796	9.85308	-0.767002	0.455032	0.863013	-6.08054	His1:CG33813	CG33813 gene product from transcript CG33813-RA
18137156	-0.289878	11.1655	-3.99215	0.00118667	0.0208491	-1.12706	-0.323996	11.1655	-4.46201	0.000460963	0.0153548	-0.136979	0.0341175	11.1655	0.46986	0.645241	0.923142	-6.26592	His2A:CG33808	CG33808 gene product from transcript CG33808-RA
18137160	-0.163297	7.94369	-2.50668	0.0242387	0.138524	-4.05459	-0.255837	7.94369	-3.92721	0.00135407	0.0301105	-1.20334	0.09254	7.94369	1.42053	0.175988	0.706116	-5.40007	His3:CG33803	CG33803 gene product from transcript CG33803-RA
18137162	-0.445447	9.85308	-3.46581	0.00347591	0.0408451	-2.18616	-0.346867	9.85308	-2.69881	0.0165431	0.144471	-3.6321	-0.0985796	9.85308	-0.767002	0.455032	0.863013	-6.08054	His1:CG33816	CG33816 gene product from transcript CG33816-RA
18137164	-0.289878	11.1655	-3.99215	0.00118667	0.0208491	-1.12706	-0.323996	11.1655	-4.46201	0.000460963	0.0153548	-0.136979	0.0341175	11.1655	0.46986	0.645241	0.923142	-6.26592	His2A:CG33808	CG33808 gene product from transcript CG33808-RA
18137168	-0.192369	7.73626	-2.87361	0.0116361	0.0889939	-3.35811	-0.284539	7.73626	-4.25045	0.000704044	0.0199851	-0.556929	0.09217	7.73626	1.37684	0.188847	0.718947	-5.45589	His3:CG33818	CG33818 gene product from transcript CG33818-RA
18137170	-0.445447	9.85308	-3.46581	0.00347591	0.0408451	-2.18616	-0.346867	9.85308	-2.69881	0.0165431	0.144471	-3.6321	-0.0985796	9.85308	-0.767002	0.455032	0.863013	-6.08054	His1:CG33810	CG33810 gene product from transcript CG33810-RA
18137172	-0.289878	11.1655	-3.99215	0.00118667	0.0208491	-1.12706	-0.323996	11.1655	-4.46201	0.000460963	0.0153548	-0.136979	0.0341175	11.1655	0.46986	0.645241	0.923142	-6.26592	His2A:CG33808	CG33808 gene product from transcript CG33808-RA
18137176	-0.192369	7.73626	-2.87361	0.0116361	0.0889939	-3.35811	-0.284539	7.73626	-4.25045	0.000704044	0.0199851	-0.556929	0.09217	7.73626	1.37684	0.188847	0.718947	-5.45589	His3:CG33818	CG33818 gene product from transcript CG33818-RA
18137178	-0.445447	9.85308	-3.46581	0.00347591	0.0408451	-2.18616	-0.346867	9.85308	-2.69881	0.0165431	0.144471	-3.6321	-0.0985796	9.85308	-0.767002	0.455032	0.863013	-6.08054	His1:CG33822	CG33822 gene product from transcript CG33822-RA
18137180	-0.289878	11.1655	-3.99215	0.00118667	0.0208491	-1.12706	-0.323996	11.1655	-4.46201	0.000460963	0.0153548	-0.136979	0.0341175	11.1655	0.46986	0.645241	0.923142	-6.26592	His2A:CG33808	CG33808 gene product from transcript CG33808-RA
18137184	-0.192369	7.73626	-2.87361	0.0116361	0.0889939	-3.35811	-0.284539	7.73626	-4.25045	0.000704044	0.0199851	-0.556929	0.09217	7.73626	1.37684	0.188847	0.718947	-5.45589	His3:CG33818	CG33818 gene product from transcript CG33818-RA
18137186	-0.445447	9.85308	-3.46581	0.00347591	0.0408451	-2.18616	-0.346867	9.85308	-2.69881	0.0165431	0.144471	-3.6321	-0.0985796	9.85308	-0.767002	0.455032	0.863013	-6.08054	His1:CG33822	CG33822 gene product from transcript CG33822-RA
18137188	-0.289878	11.1655	-3.99215	0.00118667	0.0208491	-1.12706	-0.323996	11.1655	-4.46201	0.000460963	0.0153548	-0.136979	0.0341175	11.1655	0.46986	0.645241	0.923142	-6.26592	His2A:CG33808	CG33808 gene product from transcript CG33808-RA
18137192	-0.192369	7.73626	-2.87361	0.0116361	0.0889939	-3.35811	-0.284539	7.73626	-4.25045	0.000704044	0.0199851	-0.556929	0.09217	7.73626	1.37684	0.188847	0.718947	-5.45589	His3:CG33818	CG33818 gene product from transcript CG33818-RA
18137194	-0.445447	9.85308	-3.46581	0.00347591	0.0408451	-2.18616	-0.346867	9.85308	-2.69881	0.0165431	0.144471	-3.6321	-0.0985796	9.85308	-0.767002	0.455032	0.863013	-6.08054	His1:CG33822	CG33822 gene product from transcript CG33822-RA
18137196	-0.289878	11.1655	-3.99215	0.00118667	0.0208491	-1.12706	-0.323996	11.1655	-4.46201	0.000460963	0.0153548	-0.136979	0.0341175	11.1655	0.46986	0.645241	0.923142	-6.26592	His2A:CG33808	CG33808 gene product from transcript CG33808-RA
18137200	-0.192369	7.73626	-2.87361	0.0116361	0.0889939	-3.35811	-0.284539	7.73626	-4.25045	0.000704044	0.0199851	-0.556929	0.09217	7.73626	1.37684	0.188847	0.718947	-5.45589	His3:CG33818	CG33818 gene product from transcript CG33818-RA
18137202	-0.445447	9.85308	-3.46581	0.00347591	0.0408451	-2.18616	-0.346867	9.85308	-2.69881	0.0165431	0.144471	-3.6321	-0.0985796	9.85308	-0.767002	0.455032	0.863013	-6.08054	His1:CG33822	CG33822 gene product from transcript CG33822-RA
18137204	-0.289878	11.1655	-3.99215	0.00118667	0.0208491	-1.12706	-0.323996	11.1655	-4.46201	0.000460963	0.0153548	-0.136979	0.0341175	11.1655	0.46986	0.645241	0.923142	-6.26592	His2A:CG33808	CG33808 gene product from transcript CG33808-RA
18137208	-0.163297	7.94369	-2.50668	0.0242387	0.138524	-4.05459	-0.255837	7.94369	-3.92721	0.00135407	0.0301105	-1.20334	0.09254	7.94369	1.42053	0.175988	0.706116	-5.40007	His3:CG33803	CG33803 gene product from transcript CG33803-RA
18137210	-0.417947	9.74678	-3.00244	0.00896074	0.0753515	-3.10695	-0.253288	9.74678	-1.81956	0.0889212	0.368815	-5.17308	-0.164659	9.74678	-1.18287	0.255344	0.766565	-5.68702	His1:CG33834	CG33834 gene product from transcript CG33834-RA
18137212	-0.289878	11.1655	-3.99215	0.00118667	0.0208491	-1.12706	-0.323996	11.1655	-4.46201	0.000460963	0.0153548	-0.136979	0.0341175	11.1655	0.46986	0.645241	0.923142	-6.26592	His2A:CG33808	CG33808 gene product from transcript CG33808-RA
18137216	-0.163297	7.94369	-2.50668	0.0242387	0.138524	-4.05459	-0.255837	7.94369	-3.92721	0.00135407	0.0301105	-1.20334	0.09254	7.94369	1.42053	0.175988	0.706116	-5.40007	His3:CG33803	CG33803 gene product from transcript CG33803-RA
18137218	-0.44372	9.84876	-3.46976	0.00344791	0.0408372	-2.17824	-0.339561	9.84876	-2.65526	0.018048	0.151414	-3.71448	-0.10416	9.84876	-0.814498	0.428153	0.850292	-6.04321	His1:CG33837	CG33837 gene product from transcript CG33837-RA
18137220	-0.289878	11.1655	-3.99215	0.00118667	0.0208491	-1.12706	-0.323996	11.1655	-4.46201	0.000460963	0.0153548	-0.136979	0.0341175	11.1655	0.46986	0.645241	0.923142	-6.26592	His2A:CG33808	CG33808 gene product from transcript CG33808-RA
18137224	-0.163297	7.94369	-2.50668	0.0242387	0.138524	-4.05459	-0.255837	7.94369	-3.92721	0.00135407	0.0301105	-1.20334	0.09254	7.94369	1.42053	0.175988	0.706116	-5.40007	His3:CG33803	CG33803 gene product from transcript CG33803-RA
18137226	-0.44372	9.84876	-3.46976	0.00344791	0.0408372	-2.17824	-0.339561	9.84876	-2.65526	0.018048	0.151414	-3.71448	-0.10416	9.84876	-0.814498	0.428153	0.850292	-6.04321	His1:CG33837	CG33837 gene product from transcript CG33837-RA
18137228	-0.289878	11.1655	-3.99215	0.00118667	0.0208491	-1.12706	-0.323996	11.1655	-4.46201	0.000460963	0.0153548	-0.136979	0.0341175	11.1655	0.46986	0.645241	0.923142	-6.26592	His2A:CG33808	CG33808 gene product from transcript CG33808-RA
18137232	-0.163297	7.94369	-2.50668	0.0242387	0.138524	-4.05459	-0.255837	7.94369	-3.92721	0.00135407	0.0301105	-1.20334	0.09254	7.94369	1.42053	0.175988	0.706116	-5.40007	His3:CG33803	CG33803 gene product from transcript CG33803-RA
18137234	-0.44372	9.84876	-3.46976	0.00344791	0.0408372	-2.17824	-0.339561	9.84876	-2.65526	0.018048	0.151414	-3.71448	-0.10416	9.84876	-0.814498	0.428153	0.850292	-6.04321	His1:CG33837	CG33837 gene product from transcript CG33837-RA
18137236	-0.289878	11.1655	-3.99215	0.00118667	0.0208491	-1.12706	-0.323996	11.1655	-4.46201	0.000460963	0.0153548	-0.136979	0.0341175	11.1655	0.46986	0.645241	0.923142	-6.26592	His2A:CG33808	CG33808 gene product from transcript CG33808-RA
18137240	-0.163297	7.94369	-2.50668	0.0242387	0.138524	-4.05459	-0.255837	7.94369	-3.92721	0.00135407	0.0301105	-1.20334	0.09254	7.94369	1.42053	0.175988	0.706116	-5.40007	His3:CG33803	CG33803 gene product from transcript CG33803-RA
18137242	-0.44372	9.84876	-3.46976	0.00344791	0.0408372	-2.17824	-0.339561	9.84876	-2.65526	0.018048	0.151414	-3.71448	-0.10416	9.84876	-0.814498	0.428153	0.850292	-6.04321	His1:CG33837	CG33837 gene product from transcript CG33837-RA
18137244	-0.289878	11.1655	-3.99215	0.00118667	0.0208491	-1.12706	-0.323996	11.1655	-4.46201	0.000460963	0.0153548	-0.136979	0.0341175	11.1655	0.46986	0.645241	0.923142	-6.26592	His2A:CG33808	CG33808 gene product from transcript CG33808-RA
18137248	-0.163297	7.94369	-2.50668	0.0242387	0.138524	-4.05459	-0.255837	7.94369	-3.92721	0.00135407	0.0301105	-1.20334	0.09254	7.94369	1.42053	0.175988	0.706116	-5.40007	His3:CG33803	CG33803 gene product from transcript CG33803-RA
18137250	-0.44372	9.84876	-3.46976	0.00344791	0.0408372	-2.17824	-0.339561	9.84876	-2.65526	0.018048	0.151414	-3.71448	-0.10416	9.84876	-0.814498	0.428153	0.850292	-6.04321	His1:CG33837	CG33837 gene product from transcript CG33837-RA
18137252	-0.289878	11.1655	-3.99215	0.00118667	0.0208491	-1.12706	-0.323996	11.1655	-4.46201	0.000460963	0.0153548	-0.136979	0.0341175	11.1655	0.46986	0.645241	0.923142	-6.26592	His2A:CG33808	CG33808 gene product from transcript CG33808-RA
18137256	-0.163297	7.94369	-2.50668	0.0242387	0.138524	-4.05459	-0.255837	7.94369	-3.92721	0.00135407	0.0301105	-1.20334	0.09254	7.94369	1.42053	0.175988	0.706116	-5.40007	His3:CG33803	CG33803 gene product from transcript CG33803-RA
18137258	-0.44372	9.84876	-3.46976	0.00344791	0.0408372	-2.17824	-0.339561	9.84876	-2.65526	0.018048	0.151414	-3.71448	-0.10416	9.84876	-0.814498	0.428153	0.850292	-6.04321	His1:CG33852	CG33852 gene product from transcript CG33852-RA
18137260	-0.297399	11.1627	-4.10108	0.000951604	0.018273	-0.908194	-0.317409	11.1627	-4.37702	0.000546191	0.0169976	-0.305307	0.0200104	11.1627	0.27594	0.786374	0.957321	-6.34014	His2A:CG33853	CG33853 gene product from transcript CG33853-RA
18137264	-0.163297	7.94369	-2.50668	0.0242387	0.138524	-4.05459	-0.255837	7.94369	-3.92721	0.00135407	0.0301105	-1.20334	0.09254	7.94369	1.42053	0.175988	0.706116	-5.40007	His3:CG33803	CG33803 gene product from transcript CG33803-RA
18137266	-0.468971	9.85326	-3.49577	0.00326903	0.0397297	-2.12603	-0.347954	9.85326	-2.5937	0.0204026	0.162603	-3.83015	-0.121017	9.85326	-0.902076	0.381331	0.834663	-5.96904	His1:CG33855	CG33855 gene product from transcript CG33855-RA
18137268	-0.297399	11.1627	-4.10108	0.000951604	0.018273	-0.908194	-0.317409	11.1627	-4.37702	0.000546191	0.0169976	-0.305307	0.0200104	11.1627	0.27594	0.786374	0.957321	-6.34014	His2A:CG33853	CG33853 gene product from transcript CG33853-RA
18137272	-0.163297	7.94369	-2.50668	0.0242387	0.138524	-4.05459	-0.255837	7.94369	-3.92721	0.00135407	0.0301105	-1.20334	0.09254	7.94369	1.42053	0.175988	0.706116	-5.40007	His3:CG33803	CG33803 gene product from transcript CG33803-RA
18137274	-0.468971	9.85326	-3.49577	0.00326903	0.0397297	-2.12603	-0.347954	9.85326	-2.5937	0.0204026	0.162603	-3.83015	-0.121017	9.85326	-0.902076	0.381331	0.834663	-5.96904	His1:CG33855	CG33855 gene product from transcript CG33855-RA
18137276	-0.297399	11.1627	-4.10108	0.000951604	0.018273	-0.908194	-0.317409	11.1627	-4.37702	0.000546191	0.0169976	-0.305307	0.0200104	11.1627	0.27594	0.786374	0.957321	-6.34014	His2A:CG33853	CG33853 gene product from transcript CG33853-RA
18137280	-0.163297	7.94369	-2.50668	0.0242387	0.138524	-4.05459	-0.255837	7.94369	-3.92721	0.00135407	0.0301105	-1.20334	0.09254	7.94369	1.42053	0.175988	0.706116	-5.40007	His3:CG33803	CG33803 gene product from transcript CG33803-RA
18137282	-0.468971	9.85326	-3.49577	0.00326903	0.0397297	-2.12603	-0.347954	9.85326	-2.5937	0.0204026	0.162603	-3.83015	-0.121017	9.85326	-0.902076	0.381331	0.834663	-5.96904	His1:CG33861	CG33861 gene product from transcript CG33861-RA
18137284	-0.289878	11.1655	-3.99215	0.00118667	0.0208491	-1.12706	-0.323996	11.1655	-4.46201	0.000460963	0.0153548	-0.136979	0.0341175	11.1655	0.46986	0.645241	0.923142	-6.26592	His2A:CG33808	CG33808 gene product from transcript CG33808-RA
18137290	-0.44372	9.84876	-3.46976	0.00344791	0.0408372	-2.17824	-0.339561	9.84876	-2.65526	0.018048	0.151414	-3.71448	-0.10416	9.84876	-0.814498	0.428153	0.850292	-6.04321	His1:CG33837	CG33837 gene product from transcript CG33837-RA
18137292	-0.289878	11.1655	-3.99215	0.00118667	0.0208491	-1.12706	-0.323996	11.1655	-4.46201	0.000460963	0.0153548	-0.136979	0.0341175	11.1655	0.46986	0.645241	0.923142	-6.26592	His2A:CG33832	CG33832 gene product from transcript CG33832-RA
18137298	-0.149929	5.66699	-1.74579	0.101373	0.323484	-5.35255	-0.168367	5.66699	-1.96047	0.0688621	0.324284	-4.94766	0.0184373	5.66699	0.214685	0.832916	0.967431	-6.35566	tio	tiptop
18137302	0.135242	8.60964	2.56031	0.0218003	0.130674	-3.95491	0.0551877	8.60964	1.04478	0.312738	0.665227	-6.19034	0.080054	8.60964	1.51553	0.150509	0.685622	-5.27422	CG44001	CG44001 gene product from transcript CG44001-RA
18137313	-0.0807625	3.37406	-0.586262	0.566453	0.789555	-6.63384	-0.410855	3.37406	-2.98243	0.00933262	0.102785	-3.08583	0.330092	3.37406	2.39617	0.0301084	0.488014	-3.87353	CG34007	CG34007 gene product from transcript CG34007-RB
18137316	0.0211655	3.51103	0.219928	0.828904	0.931034	-6.78749	0.188734	3.51103	1.96112	0.0687804	0.324284	-4.9466	-0.167569	3.51103	-1.74119	0.102198	0.632733	-4.95245	CG34011	CG34011 gene product from transcript CG34011-RC
18137322	-0.0692397	11.5234	-0.879038	0.3933	0.660433	-6.41592	-0.0219808	11.5234	-0.279058	0.784026	0.934932	-6.70358	-0.0472589	11.5234	-0.599979	0.557512	0.900796	-6.19516	Msp300	Muscle-specific protein 300 kDa
18137324	-0.120215	10.2042	-1.71148	0.107668	0.334535	-5.40453	-0.099954	10.2042	-1.42303	0.175276	0.514893	-5.74605	-0.0202611	10.2042	-0.288454	0.776963	0.955227	-6.3365	Msp300	Muscle-specific protein 300 kDa
18137326	-0.0175489	10.3807	-0.25436	0.802685	0.919399	-6.77891	-0.0154413	10.3807	-0.223811	0.825937	0.949297	-6.71814	-0.00210769	10.3807	-0.0305495	0.976033	0.996042	-6.37903	Msp300	Muscle-specific protein 300 kDa
18137328	0.277844	7.98225	3.76759	0.00187467	0.0279026	-1.57913	0.195749	7.98225	2.65438	0.01808	0.151568	-3.71616	0.0820947	7.98225	1.11321	0.283209	0.781556	-5.76302	dbr	debra
18137338	-0.443419	7.73348	-3.69068	0.00219366	0.0308334	-1.73403	-0.443494	7.73348	-3.6913	0.00219086	0.041474	-1.67677	7.51902e-05	7.73348	0.000625825	0.999509	0.999792	-6.37951	Uhg3	ncRNA
18137340	-0.443419	7.73348	-3.69068	0.00219366	0.0308334	-1.73403	-0.443494	7.73348	-3.6913	0.00219086	0.041474	-1.67677	7.51902e-05	7.73348	0.000625825	0.999509	0.999792	-6.37951	snoRNA:Me28S-C2645b	ncRNA
18137342	-0.227632	5.80858	-2.1854	0.0452037	0.200275	-4.63231	0.0372911	5.80858	0.358017	0.725339	0.910411	-6.67729	-0.264923	5.80858	-2.54342	0.0225418	0.452752	-3.60887	snoRNA:Me28S-C2645a	ncRNA
18137344	0.0526735	7.95324	0.560824	0.583232	0.799502	-6.64888	0.082192	7.95324	0.875113	0.395364	0.730406	-6.35158	-0.0295185	7.95324	-0.314289	0.757648	0.949123	-6.32848	snoRNA:Psi28S-2263	ncRNA
18137346	1.06736	4.88375	9.31079	1.31156e-07	3.89224e-05	7.93774	0.785693	4.88375	6.85373	5.59102e-06	0.000779845	4.25287	0.281672	4.88375	2.45707	0.0267249	0.478066	-3.76484	snoRNA:Psi18S-640g	ncRNA
18137348	-0.0409396	7.34544	-0.598058	0.55876	0.784793	-6.62664	-0.116435	7.34544	-1.70092	0.109673	0.407763	-5.35457	0.0754957	7.34544	1.10287	0.287535	0.783301	-5.77398	snoRNA:Psi18S-640f	ncRNA
18137350	1.04492	3.85108	4.61676	0.000339081	0.00902852	0.118945	0.826803	3.85108	3.65305	0.0023691	0.0434478	-1.75353	0.218116	3.85108	0.963702	0.350536	0.814958	-5.91281	snoRNA:Psi18S-640e	ncRNA
18137352	0.467036	6.1519	4.25227	0.000701476	0.0148888	-0.605279	0.313915	6.1519	2.85813	0.0120061	0.119628	-3.32714	0.153121	6.1519	1.39414	0.183666	0.714127	-5.43394	snoRNA:Psi18S-640d	ncRNA
18137354	0.169502	2.54885	0.93035	0.366981	0.639771	-6.36955	-0.170666	2.54885	-0.936741	0.363789	0.706624	-6.29593	0.340168	2.54885	1.86709	0.081637	0.602594	-4.76028	snoRNA:Psi18S-640c	ncRNA
18137356	0.342606	8.86681	3.77102	0.00186159	0.027825	-1.57223	0.113346	8.86681	1.24759	0.231385	0.581062	-5.96586	0.22926	8.86681	2.52343	0.0234504	0.459352	-3.64515	snoRNA:Psi18S-640b	ncRNA
18137358	1.28709	2.8711	7.84356	1.1269e-06	0.000182111	5.82012	1.50582	2.8711	9.17648	1.58069e-07	5.37499e-05	7.75089	-0.218727	2.8711	-1.33292	0.202529	0.728301	-5.51063	snoRNA:Psi18S-640a	ncRNA
18137360	0.0256573	6.13029	0.249473	0.806393	0.921307	-6.7802	0.0307574	6.13029	0.299063	0.769012	0.929282	-6.69753	-0.00510011	6.13029	-0.0495898	0.961106	0.993108	-6.37824	snoRNA:Psi18S-525k	ncRNA
18137362	0.0323526	6.39447	0.199746	0.844373	0.937095	-6.79194	-0.00794991	6.39447	-0.0490831	0.961503	0.988422	-6.74318	0.0403025	6.39447	0.248829	0.806881	0.962954	-6.34748	snoRNA:Psi18S-525j	ncRNA
18137364	0.629909	5.09612	3.7257	0.00204214	0.0296546	-1.66351	0.490905	5.09612	2.90354	0.0109524	0.113402	-3.2393	0.139004	5.09612	0.822161	0.423914	0.84866	-6.03699	snoRNA:Psi18S-525i	ncRNA
18137366	0.0480457	7.80664	0.816045	0.427295	0.687449	-6.46959	-0.0856425	7.80664	-1.45462	0.166463	0.50222	-5.70411	0.133688	7.80664	2.27066	0.038399	0.517529	-4.09378	snoRNA:Psi18S-525h	ncRNA
18137368	0.136053	2.53963	0.952113	0.356191	0.631725	-6.34918	0.0108941	2.53963	0.0762383	0.940241	0.982094	-6.74139	0.125159	2.53963	0.875875	0.394963	0.838305	-5.99195	snoRNA:Psi18S-525g	ncRNA
18137370	0.175628	5.10218	1.31488	0.208379	0.47762	-5.95113	0.215555	5.10218	1.6138	0.12749	0.440196	-5.48261	-0.0399269	5.10218	-0.298921	0.769118	0.953573	-6.33333	snoRNA:Psi18S-525f	ncRNA
18137372	-0.296402	3.15152	-2.48773	0.0251611	0.142006	-4.08961	-0.30604	3.15152	-2.56863	0.0214437	0.167787	-3.87696	0.00963849	3.15152	0.0808969	0.936598	0.988389	-6.37612	snoRNA:Psi18S-525e	ncRNA
18137374	1.94807	6.08439	12.0568	4.24412e-09	3.14875e-06	11.2302	1.72573	6.08439	10.6807	2.17256e-08	1.31186e-05	9.65101	0.22234	6.08439	1.37609	0.189074	0.718947	-5.45684	snoRNA:Psi18S-525d	ncRNA
18137376	3.31139	4.33156	23.6649	2.95671e-13	9.65188e-10	19.35	3.3046	4.33156	23.6164	3.04653e-13	9.94508e-10	19.0457	0.00679271	4.33156	0.0485442	0.961926	0.993108	-6.37829	snoRNA:Psi18S-525c	ncRNA
18137378	0.846641	2.39741	6.2761	1.51295e-05	0.00104637	3.23119	0.488184	2.39741	3.61888	0.00254069	0.0455266	-1.82209	0.358457	2.39741	2.65722	0.0179777	0.430556	-3.40032	snoRNA:Psi18S-525b	ncRNA
18137380	-0.0481138	7.18866	-0.501743	0.623161	0.821387	-6.68135	-0.300354	7.18866	-3.13217	0.00687939	0.0839391	-2.79199	0.25224	7.18866	2.63043	0.0189645	0.432586	-3.4497	snoRNA:Psi18S-525a	ncRNA
18137382	-0.0541979	2.6509	-0.799556	0.436497	0.693451	-6.48304	-0.205593	2.6509	-3.03301	0.00842042	0.0956424	-2.98693	0.151395	2.6509	2.23345	0.0412418	0.527786	-4.15804	Spn28B	Serpin 28B
18137386	-0.0581721	4.20286	-0.809513	0.430925	0.690581	-6.47495	-0.137816	4.20286	-1.91782	0.0744549	0.336915	-5.01696	0.0796436	4.20286	1.10831	0.285254	0.781556	-5.76823	BG642163	CG34102 gene product from transcript CG34102-RB
18137389	0.276801	6.47531	2.85887	0.0119881	0.0906107	-3.38667	0.0247056	6.47531	0.255166	0.802074	0.941764	-6.71026	0.252095	6.47531	2.6037	0.0200007	0.435851	-3.49879	CG34106	CG34106 gene product from transcript CG34106-RB
18137391	-0.119363	4.90619	-2.07259	0.0559304	0.22712	-4.82585	-0.0975302	4.90619	-1.6935	0.111102	0.410122	-5.36566	-0.0218325	4.90619	-0.379095	0.709951	0.939006	-6.30537	CG34109	CG34109 gene product from transcript CG34109-RC
18137404	-0.11341	3.68832	-0.826359	0.421603	0.684384	-6.46105	-0.00788971	3.68832	-0.0574883	0.954918	0.986588	-6.74271	-0.10552	3.68832	-0.768871	0.453955	0.863013	-6.07911	CG34124	CG34124 gene product from transcript CG34124-RA
18137416	-0.0476319	6.98115	-0.793898	0.439684	0.696142	-6.48759	0.0237287	6.98115	0.395495	0.698068	0.899563	-6.66258	-0.0713606	6.98115	-1.18939	0.252846	0.764535	-5.67971	CG34125	CG34125 gene product from transcript CG34125-RA
18137419	0.105331	8.68079	2.4038	0.0296633	0.157554	-4.24342	0.138329	8.68079	3.15685	0.0065414	0.0812547	-2.74329	-0.0329977	8.68079	-0.753051	0.463122	0.86525	-6.09111	CG34126	CG34126 gene product from transcript CG34126-RE
18137440	-0.0995755	6.27218	-1.08519	0.295039	0.574393	-6.21568	-0.270973	6.27218	-2.95311	0.00990521	0.106574	-3.143	0.171397	6.27218	1.86791	0.0815156	0.602594	-4.759	CG34132	CG34132 gene product from transcript CG34132-RA
18137443	0.0572754	7.21398	0.609014	0.551665	0.780276	-6.61984	0.109287	7.21398	1.16205	0.263443	0.618071	-6.06457	-0.0520112	7.21398	-0.553039	0.588418	0.910344	-6.2226	CG34136	CG34136 gene product from transcript CG34136-RA
18137446	0.102753	6.43461	1.28656	0.217827	0.488794	-5.98596	0.202016	6.43461	2.52943	0.0231739	0.175275	-3.94981	-0.0992633	6.43461	-1.24287	0.23307	0.748003	-5.61852	CG34137	CG34137 gene product from transcript CG34137-RA
18137448	0.00903571	2.65914	0.079747	0.937497	0.976502	-6.80959	0.017518	2.65914	0.154609	0.879199	0.962785	-6.73188	-0.00848226	2.65914	-0.0748624	0.941317	0.988576	-6.37661	CG41434	CG41434 gene product from transcript CG41434-RC
18137455	0.0756004	2.96709	0.659785	0.519435	0.757186	-6.58679	0.339005	2.96709	2.95859	0.00979556	0.106023	-3.13232	-0.263405	2.96709	-2.2988	0.036372	0.509514	-4.04486	CG34162	CG34162 gene product from transcript CG34162-RB
18137461	0.0413033	3.24533	0.33139	0.744953	0.889842	-6.75527	-0.0251886	3.24533	-0.202096	0.842568	0.953586	-6.72299	0.0664919	3.24533	0.533486	0.601545	0.912525	-6.23339	CG34163	CG34163 gene product from transcript CG34163-RA
18137464	-0.141441	4.34513	-1.65644	0.118479	0.353403	-5.48647	-0.0692755	4.34513	-0.811298	0.429932	0.753904	-6.4056	-0.0721656	4.34513	-0.845145	0.411362	0.84244	-6.01803	RpL7-like	Ribosomal protein L7-like
18137466	0.737738	5.85345	7.24471	2.92437e-06	0.000333787	4.8725	0.73226	5.85345	7.19091	3.19327e-06	0.000554107	4.80741	0.00547868	5.85345	0.0538016	0.957806	0.991915	-6.37801	CG34165	CG34165 gene product from transcript CG34165-RB
18137469	-0.429205	5.1773	-2.46843	0.0261351	0.145045	-4.12518	-0.288476	5.1773	-1.65907	0.117942	0.422625	-5.41665	-0.140729	5.1773	-0.809354	0.431014	0.851094	-6.04735	CG34166	CG34166 gene product from transcript CG34166-RD
18137473	0.0752822	3.96513	0.645734	0.528246	0.763756	-6.59618	-0.228021	3.96513	-1.95585	0.0694495	0.325266	-4.95522	0.303303	3.96513	2.60158	0.0200854	0.436024	-3.50268	CG34169	CG34169 gene product from transcript CG34169-RA
18137475	0.0273861	6.01679	0.378328	0.710509	0.87136	-6.73786	-0.0171553	6.01679	-0.236994	0.81588	0.945594	-6.71495	0.0445414	6.01679	0.615322	0.547602	0.899462	-6.18574	CG34171	CG34171 gene product from transcript CG34171-RC
18137479	0.00948455	3.6367	0.0856006	0.932921	0.975391	-6.80908	0.261916	3.6367	2.36386	0.0320642	0.20705	-4.25247	-0.252432	3.6367	-2.27826	0.0378415	0.516861	-4.0806	CG34174	CG34174 gene product from transcript CG34174-RA
18137483	-0.0841107	3.93811	-0.812033	0.429522	0.689077	-6.47288	-0.243715	3.93811	-2.35291	0.0327542	0.210195	-4.27219	0.159604	3.93811	1.54087	0.14426	0.682478	-5.23964	CG34175	CG34175 gene product from transcript CG34175-RA
18137485	-0.0272297	3.58294	-0.241642	0.812343	0.923433	-6.78222	0.0734037	3.58294	0.6514	0.524683	0.815218	-6.52432	-0.100633	3.58294	-0.893042	0.385995	0.835435	-5.97701	CG34176	CG34176 gene product from transcript CG34176-RA
18137487	-0.0347761	4.33475	-0.356352	0.72656	0.878698	-6.74629	0.220792	4.33475	2.26246	0.0390096	0.23402	-4.43334	-0.255568	4.33475	-2.61881	0.0194086	0.433474	-3.47107	CG34177	CG34177 gene product from transcript CG34177-RA
18137493	-0.0879945	4.93129	-0.615771	0.547313	0.777424	-6.61559	0.0528385	4.93129	0.369755	0.716754	0.906225	-6.67284	-0.140833	4.93129	-0.985526	0.340059	0.811042	-5.89211	CG34178	CG34178 gene product from transcript CG34178-RB
18137500	-0.376447	8.14943	-2.83575	0.0125613	0.0933207	-3.43138	-0.639087	8.14943	-4.81419	0.000230015	0.00980479	0.55394	0.262639	8.14943	1.97844	0.0666216	0.584644	-4.58358	CG34180	CG34180 gene product from transcript CG34180-RB
18137503	-0.244666	3.24064	-2.14766	0.0485597	0.208962	-4.69765	-0.215447	3.24064	-1.89118	0.0781524	0.345879	-5.05978	-0.0292188	3.24064	-0.256482	0.801077	0.961515	-6.34548	CG34181	CG34181 gene product from transcript CG34181-RA
18137505	-0.00240729	4.2107	-0.0229237	0.982015	0.993642	-6.81267	0.0756982	4.2107	0.720845	0.482134	0.788753	-6.47573	-0.0781055	4.2107	-0.743769	0.468554	0.867618	-6.09805	RpS28-like	Ribosomal protein S28-like
18137508	0.0198472	8.25893	0.25731	0.80045	0.918002	-6.77812	0.00291776	8.25893	0.0378276	0.970326	0.990782	-6.7437	0.0169294	8.25893	0.219483	0.829245	0.967304	-6.35458	CG34310	CG34310 gene product from transcript CG34310-RD
18137511	-0.414758	8.58446	-5.32884	8.54653e-05	0.00357683	1.49714	-0.242622	8.58446	-3.11723	0.00709234	0.0856877	-2.82144	-0.172135	8.58446	-2.21161	0.0430007	0.531636	-4.19551	CG34313	CG34313 gene product from transcript CG34313-RA
18137517	-0.117302	7.45578	-1.54284	0.143785	0.391861	-5.64969	-0.0679834	7.45578	-0.894164	0.385414	0.722324	-6.33474	-0.0493187	7.45578	-0.648673	0.526396	0.892959	-6.16447	CG34340	CG34340 gene product from transcript CG34340-RF
18137526	-0.0588577	3.39895	-0.626106	0.540694	0.772245	-6.60899	0.0861574	3.39895	0.91651	0.373958	0.714921	-6.31457	-0.145015	3.39895	-1.54262	0.143838	0.682478	-5.23725	CG34345	CG34345 gene product from transcript CG34345-RA
18137535	0.192278	8.41131	3.0356	0.00837608	0.0728366	-3.04186	0.150173	8.41131	2.37086	0.0316305	0.205828	-4.23985	0.0421054	8.41131	0.66474	0.516347	0.890326	-6.15384	CG34351	CG34351 gene product from transcript CG34351-RC
18137542	0.229513	8.23048	4.02667	0.0011064	0.0202906	-1.05766	0.199376	8.23048	3.49794	0.00325456	0.0522843	-2.06442	0.0301366	8.23048	0.528729	0.60476	0.912525	-6.23596	CG34380	CG34380 gene product from transcript CG34380-RD
18137557	-0.0300747	8.1377	-0.477735	0.639754	0.831636	-6.69355	0.0467961	8.1377	0.743354	0.468797	0.781364	-6.45899	-0.0768707	8.1377	-1.22109	0.240974	0.754784	-5.64371	TrissinR	Trissin receptor
18137567	0.0856826	4.98362	0.904478	0.380097	0.651537	-6.39322	0.149362	4.98362	1.57669	0.135803	0.452608	-5.53572	-0.0636797	4.98362	-0.672213	0.511712	0.888244	-6.14882	nub	nubbin
18137575	-0.0120889	7.63267	-0.236274	0.816429	0.925777	-6.78357	0.0314702	7.63267	0.615077	0.54776	0.827774	-6.54788	-0.043559	7.63267	-0.85135	0.408015	0.841059	-6.01283	CG34398	CG34398 gene product from transcript CG34398-RE
18137594	0.285223	4.47065	2.25485	0.0395842	0.185393	-4.51056	0.239371	4.47065	1.89236	0.0779856	0.345422	-5.0579	0.0458523	4.47065	0.362488	0.722064	0.940516	-6.3117	snoRNA:Me28S-C437	ncRNA
18137596	-0.0848822	5.46756	-1.28117	0.219664	0.49074	-5.99252	-0.0535135	5.46756	-0.807708	0.431932	0.755281	-6.40853	-0.0313686	5.46756	-0.473463	0.642727	0.923142	-6.26418	snoRNA:Me28S-G2743	ncRNA
18137598	-0.116853	6.34274	-0.820514	0.424822	0.685598	-6.4659	-0.0612533	6.34274	-0.430106	0.673259	0.888402	-6.64771	-0.0555999	6.34274	-0.390409	0.701745	0.936626	-6.3009	ab	abrupt
18137600	0.128085	5.3297	0.97816	0.343571	0.6193	-6.32425	-0.0154671	5.3297	-0.118119	0.907547	0.971587	-6.73711	0.143552	5.3297	1.09628	0.290315	0.785185	-5.78091	snoRNA:Me28S-A3365	ncRNA
18137602	-0.376711	5.92708	-1.48981	0.157083	0.411674	-5.72303	-0.326424	5.92708	-1.29093	0.216347	0.562564	-5.91367	-0.050287	5.92708	-0.198874	0.845043	0.969474	-6.35904	snoRNA:Me18S-A469	ncRNA
18137604	-0.0205559	5.72473	-0.200862	0.843516	0.936717	-6.7917	0.085859	5.72473	0.838971	0.414709	0.743473	-6.38263	-0.106415	5.72473	-1.03983	0.314955	0.799492	-5.83886	Dbp21E2	DEAD box protein 21E2
18137610	0.0550448	6.86045	1.28033	0.219953	0.491116	-5.99355	-0.020292	6.86045	-0.471986	0.643757	0.875157	-6.6281	0.0753369	6.86045	1.75231	0.100213	0.630077	-4.93582	mib2	mind bomb 2
18137618	-0.0456249	6.30107	-0.690046	0.500745	0.742959	-6.5659	0.16158	6.30107	2.44379	0.0274304	0.19265	-4.10744	-0.207205	6.30107	-3.13383	0.00685613	0.296187	-2.49925	l(2)37Cd	lethal (2) 37Cd
18137623	-0.0387633	3.09365	-0.421549	0.679357	0.854008	-6.71983	-0.0119637	3.09365	-0.130105	0.898219	0.9686	-6.73555	-0.0267995	3.09365	-0.291444	0.77472	0.95387	-6.3356	DCTN6-p27	Dynactin 6, p27 subunit
18137626	-0.30397	6.34824	-4.09989	0.000953902	0.0182801	-0.910588	-0.205595	6.34824	-2.77303	0.0142536	0.133333	-3.49071	-0.0983747	6.34824	-1.32686	0.20448	0.728679	-5.51809	l(2)k09022	lethal (2) k09022
18137631	-0.000184398	6.01295	-0.00384135	0.996986	0.999008	-6.81294	0.0410831	6.01295	0.855836	0.405606	0.738297	-6.36829	-0.0412675	6.01295	-0.859677	0.403552	0.840032	-6.0058	IKKepsilon	I-kappaB kinase epsilon
18137638	0.406759	5.0505	3.44403	0.00363456	0.0417475	-2.22986	0.216288	5.0505	1.83131	0.0870691	0.364612	-5.15468	0.190471	5.0505	1.61271	0.127726	0.667973	-5.13942	CG13272	CG13272 gene product from transcript CG13272-RB
18137643	0.182067	7.53761	3.12911	0.00692249	0.0646797	-2.8575	0.105524	7.53761	1.81361	0.0898742	0.369773	-5.18238	0.0765425	7.53761	1.31551	0.208172	0.730186	-5.53197	chinmo	Chronologically inappropriate morphogenesis
18137657	0.365887	9.93642	4.83734	0.000219845	0.00678321	0.551732	0.214661	9.93642	2.838	0.0125044	0.122507	-3.36596	0.151227	9.93642	1.99934	0.0640991	0.581236	-4.54975	Mhc	Myosin heavy chain
18137690	-0.192019	6.69362	-1.72429	0.105278	0.330579	-5.3852	-0.324514	6.69362	-2.91408	0.010721	0.111718	-3.21886	0.132495	6.69362	1.18979	0.252696	0.764483	-5.67927	CG11555	CG11555 gene product from transcript CG11555-RB
18137692	0.159241	5.12722	1.18697	0.25377	0.530079	-6.10359	0.00763753	5.12722	0.0569298	0.955356	0.986673	-6.74275	0.151603	5.12722	1.13004	0.276275	0.778012	-5.74501	Cyt-c-d	Cytochrome c distal
18137695	0.127041	8.65367	2.07958	0.0552034	0.225299	-4.81402	-0.0120295	8.65367	-0.196915	0.846548	0.954451	-6.72407	0.13907	8.65367	2.2765	0.0379704	0.517529	-4.08367	CG31751	CG31751 gene product from transcript CG31751-RA
18137701	0.241929	8.88524	3.79574	0.00177	0.027	-1.52244	0.228265	8.88524	3.58135	0.00274355	0.0467923	-1.89734	0.0136645	8.88524	0.214388	0.833143	0.967431	-6.35572	rdo	reduced ocelli
18137716	0.144165	4.74333	1.62971	0.124061	0.363475	-5.5256	0.0367018	4.74333	0.414897	0.684114	0.892858	-6.65439	0.107463	4.74333	1.21482	0.243289	0.755366	-5.65089	CG34160	CG34160 gene product from transcript CG34160-RA
18137719	0.196494	2.70702	2.34744	0.0331036	0.167086	-4.34541	0.145696	2.70702	1.74058	0.102308	0.395443	-5.2948	0.050798	2.70702	0.606867	0.553051	0.899752	-6.19096	CG33308	CG33308 gene product from transcript CG33308-RA
18137722	-0.0866339	3.40535	-0.661661	0.518265	0.756318	-6.58552	0.142738	3.40535	1.09015	0.292918	0.647999	-6.14302	-0.229372	3.40535	-1.75181	0.100301	0.630389	-4.93657	CG15394	CG15394 gene product from transcript CG15394-RD
18137726	-0.11811	4.35797	-0.918463	0.372968	0.644803	-6.3805	0.0503141	4.35797	0.39126	0.701129	0.900848	-6.66431	-0.168424	4.35797	-1.30972	0.210074	0.731405	-5.539	dUTPase	Deoxyuridine triphosphatase
18137732	0.240212	6.73321	1.83241	0.0868969	0.296164	-5.21834	0.0357862	6.73321	0.272988	0.7886	0.936543	-6.70533	0.204426	6.73321	1.55943	0.139825	0.678635	-5.21407	Prosalpha6	Proteasome alpha6 subunit
18137736	0.213848	7.5119	2.16712	0.0468018	0.204506	-4.66404	0.012674	7.5119	0.128437	0.899516	0.968792	-6.73578	0.201174	7.5119	2.03868	0.0595862	0.571304	-4.48556	CG17325	CG17325 gene product from transcript CG17325-RC
18137740	-0.635979	6.00194	-8.22681	6.26915e-07	0.000116279	6.4005	-0.645052	6.00194	-8.34416	5.25759e-07	0.000136213	6.58176	0.00907218	6.00194	0.117355	0.908142	0.982091	-6.37238	CG42329	CG42329 gene product from transcript CG42329-RA
18137749	-0.0184851	7.5142	-0.235496	0.817022	0.925839	-6.78376	-0.0150279	7.5142	-0.191452	0.850749	0.955541	-6.72519	-0.00345717	7.5142	-0.0440435	0.965453	0.993514	-6.37851	Mob3	CG4946 gene product from transcript CG4946-RA
18137756	-0.093994	4.5358	-0.849879	0.408806	0.673314	-6.44121	-0.0961613	4.5358	-0.869475	0.398342	0.733168	-6.35651	0.00216726	4.5358	0.019596	0.984625	0.997504	-6.37931	CG42366	CG42366 gene product from transcript CG42366-RA
18137766	-0.168684	4.85586	-1.34059	0.200084	0.468749	-5.91898	-0.476407	4.85586	-3.78617	0.00180488	0.0367438	-1.48635	0.307723	4.85586	2.44558	0.027334	0.478183	-3.78542	CG42367	CG42367 gene product from transcript CG42367-RC
18137769	-0.0168973	9.38496	-0.374395	0.713372	0.872837	-6.7394	0.0116538	9.38496	0.258214	0.799765	0.941107	-6.70944	-0.0285512	9.38496	-0.632609	0.536552	0.89597	-6.17485	CG42389	CG42389 gene product from transcript CG42389-RE
18137780	-0.156647	3.39394	-1.26353	0.22576	0.497247	-6.01384	-0.00368661	3.39394	-0.0297366	0.976671	0.992846	-6.74399	-0.152961	3.39394	-1.2338	0.236337	0.750779	-5.62906	Skadu	CG42448 gene product from transcript CG42448-RA
18137783	-0.0965044	4.79647	-1.14915	0.26856	0.546836	-6.14623	-0.227583	4.79647	-2.71	0.0161764	0.142874	-3.61086	0.131079	4.79647	1.56085	0.139489	0.678635	-5.2121	Uhg3	ncRNA
18137794	0.0799793	3.15819	0.703602	0.492502	0.736776	-6.55626	-0.0613156	3.15819	-0.539412	0.597551	0.851141	-6.59283	0.141295	3.15819	1.24301	0.233018	0.748003	-5.61836	CG42464	CG42464 gene product from transcript CG42464-RA
18137797	-0.16318	2.0687	-1.49777	0.155023	0.408901	-5.71213	-0.19339	2.0687	-1.77505	0.0962606	0.384001	-5.2421	0.0302098	2.0687	0.277285	0.785361	0.957077	-6.33976	CG42465	CG42465 gene product from transcript CG42465-RA
18137800	0.0208509	2.7027	0.181046	0.858765	0.942849	-6.79568	-0.0654832	2.7027	-0.568583	0.578087	0.842284	-6.57617	0.0863341	2.7027	0.749628	0.46512	0.86636	-6.09368	Sfp24C1	Seminal fluid protein 24C1
18137803	-0.0781256	3.6803	-0.924989	0.369673	0.642303	-6.3745	-0.0470245	3.6803	-0.556759	0.585936	0.846335	-6.58302	-0.0311011	3.6803	-0.36823	0.717867	0.940204	-6.30954	CG42467	CG42467 gene product from transcript CG42467-RA
18137806	0.0734079	3.35332	0.547155	0.592353	0.804579	-6.65671	0.0517642	3.35332	0.38583	0.705061	0.902441	-6.66651	0.0216437	3.35332	0.161324	0.874	0.974768	-6.36603	Sfp33A2	Seminal fluid protein 33A2
18137808	0.0690066	3.47954	0.375482	0.71258	0.872478	-6.73898	0.184597	3.47954	1.00443	0.331162	0.680502	-6.23094	-0.11559	3.47954	-0.628952	0.538879	0.896673	-6.17717	Sfp33A3	Seminal fluid protein 33A3
18137810	0.25486	5.67919	2.88717	0.0113214	0.0876599	-3.33182	0.0937884	5.67919	1.06248	0.304892	0.659257	-6.17208	0.161071	5.67919	1.82469	0.0881088	0.613745	-4.82594	l(2)35Cc	lethal (2) 35Cc
18137815	0.0912256	7.91537	2.04119	0.0593081	0.235774	-4.87874	0.0242176	7.91537	0.541874	0.595896	0.850621	-6.59146	0.067008	7.91537	1.49932	0.154625	0.687767	-5.29612	kuz	kuzbanian
18137832	-0.307934	8.31259	-2.51932	0.0236414	0.137567	-4.03116	-0.368879	8.31259	-3.01794	0.00868255	0.0978706	-3.01643	0.0609455	8.31259	0.498619	0.625309	0.918669	-6.25171	CG42486	CG42486 gene product from transcript CG42486-RA
18137834	0.0339196	5.13463	0.31033	0.760598	0.898948	-6.76234	-0.0890801	5.13463	-0.814992	0.427879	0.752569	-6.40258	0.123	5.13463	1.12532	0.278207	0.778836	-5.75009	CR40341	ncRNA
18137837	0.0902081	5.86893	0.659552	0.51958	0.757223	-6.58694	0.0117263	5.86893	0.0857365	0.932814	0.980446	-6.74058	0.0784818	5.86893	0.573816	0.574631	0.90754	-6.21072	NimC4	Nimrod C4
18137839	-0.218089	3.81851	-1.32583	0.204811	0.474288	-5.93749	-0.120783	3.81851	-0.734278	0.474147	0.784517	-6.4658	-0.0973061	3.81851	-0.591557	0.562993	0.903912	-6.20024	CG42523	CG42523 gene product from transcript CG42523-RB
18137843	-0.0384357	9.81437	-0.861797	0.402421	0.666615	-6.43097	-0.0281051	9.81437	-0.630167	0.538105	0.822972	-6.53825	-0.0103306	9.81437	-0.23163	0.819968	0.964519	-6.35175	Pp2A-29B	Protein phosphatase 2A at 29B
18137854	0.0838741	8.46757	1.74627	0.101287	0.32346	-5.35182	-0.0103162	8.46757	-0.214784	0.83284	0.950643	-6.72021	0.0941903	8.46757	1.96105	0.0687883	0.5851	-4.61157	GABA-B-R1	metabotropic GABA-B receptor subtype 1
18137872	0.20916	8.3679	3.89139	0.00145645	0.0238916	-1.3298	0.165623	8.3679	3.08139	0.00763021	0.0897911	-2.89198	0.0435373	8.3679	0.810006	0.430651	0.850684	-6.04683	CG14042	CG14042 gene product from transcript CG14042-RB
18137877	-0.0314839	5.47693	-0.3269	0.748279	0.892574	-6.75681	-0.23895	5.47693	-2.48104	0.0254946	0.185191	-4.03914	0.207466	5.47693	2.15414	0.0479677	0.545975	-4.29325	CG13984	CG13984 gene product from transcript CG13984-RA
18137879	0.20916	8.3679	3.89139	0.00145645	0.0238916	-1.3298	0.165623	8.3679	3.08139	0.00763021	0.0897911	-2.89198	0.0435373	8.3679	0.810006	0.430651	0.850684	-6.04683	CG14042	CG14042 gene product from transcript CG14042-RB
18137884	0.139985	7.39733	1.55286	0.141382	0.388688	-5.63563	0.148016	7.39733	1.64194	0.12148	0.42798	-5.44176	-0.00803079	7.39733	-0.0890855	0.930197	0.987842	-6.3754	gammaTub23C	gamma-Tubulin at 23C
18137888	-0.0351449	5.73049	-0.446912	0.661349	0.843853	-6.70836	0.0320804	5.73049	0.407943	0.689102	0.89536	-6.65737	-0.0672253	5.73049	-0.854856	0.406132	0.840431	-6.00988	Rrp40	CG31938 gene product from transcript CG31938-RB
18137890	0.206205	6.62839	2.71528	0.0160061	0.108719	-3.66252	0.144999	6.62839	1.90933	0.0756164	0.339629	-5.03066	0.0612064	6.62839	0.805958	0.432909	0.852243	-6.05007	Mulk	Multi-substrate lipid kinase
18137894	0.132936	5.47932	2.32597	0.0345109	0.17142	-4.38398	0.191507	5.47932	3.35078	0.00439939	0.063942	-2.35839	-0.058571	5.47932	-1.02481	0.32176	0.804019	-5.85384	CG42556	CG42556 gene product from transcript CG42556-RA
18137896	-0.323485	6.42174	-3.14869	0.00665135	0.0630477	-2.81877	-0.33726	6.42174	-3.28276	0.00505671	0.0696503	-2.49377	0.0137745	6.42174	0.134076	0.895132	0.980133	-6.3702	gkt	glaikit
18137902	0.143811	6.60813	1.90467	0.0762604	0.274531	-5.10329	0.0927432	6.60813	1.22831	0.238329	0.588237	-5.9886	0.0510677	6.60813	0.676353	0.509153	0.887473	-6.14601	Trs23	TRAPP subunit 23 ortholog (S. cerevisiae)
18137905	-0.17164	5.03975	-2.38074	0.0310277	0.160824	-4.28527	-0.0618155	5.03975	-0.857418	0.404759	0.737495	-6.36693	-0.109824	5.03975	-1.52333	0.148563	0.685144	-5.26363	CG42585	CG42585 gene product from transcript CG42585-RA
18137907	-0.111723	3.6984	-0.909658	0.377446	0.648939	-6.38853	-0.244049	3.6984	-1.98707	0.0655697	0.314403	-4.90399	0.132326	3.6984	1.07741	0.298387	0.789731	-5.80057	Sfp33A4	Seminal fluid protein 33A4
18137909	0.0280265	1.7157	0.313278	0.758401	0.897542	-6.76138	0.0985648	1.7157	1.10175	0.288005	0.64286	-6.13066	-0.0705383	1.7157	-0.788472	0.442754	0.85703	-6.06392	Sfp36F	Seminal fluid protein 36F
18137912	-0.0910033	1.86739	-1.48488	0.15837	0.413983	-5.72975	-0.0373559	1.86739	-0.609527	0.551334	0.82956	-6.55137	-0.0536474	1.86739	-0.875351	0.395239	0.838305	-5.9924	Sfp38D	Seminal fluid protein 38D
18137915	-0.0307409	6.81003	-0.596846	0.559547	0.785249	-6.62739	-0.00220788	6.81003	-0.0428668	0.966375	0.989659	-6.74348	-0.028533	6.81003	-0.553979	0.58779	0.910324	-6.22207	Rbsn-5	Rabenosyn-5
18137919	0.104435	8.22041	1.88936	0.0784106	0.277883	-5.12788	-0.0272478	8.22041	-0.492946	0.629217	0.867699	-6.61762	0.131683	8.22041	2.38231	0.0309331	0.492614	-3.89811	Sytalpha	Synaptotagmin alpha
18137928	0.210258	7.68906	3.96447	0.00125528	0.0215671	-1.18273	0.113245	7.68906	2.13526	0.0497121	0.269052	-4.65472	0.0970134	7.68906	1.82921	0.0873976	0.612792	-4.81898	Hr39	Hormone receptor-like in 39
18137940	0.215785	7.55517	4.51371	0.000415904	0.0105083	-0.084769	0.106432	7.55517	2.22629	0.0418109	0.244211	-4.49693	0.109354	7.55517	2.28742	0.0371798	0.515436	-4.06469	grp	grapes
18137951	0.066301	3.96224	0.686483	0.502925	0.744558	-6.5684	0.185707	3.96224	1.92281	0.0737797	0.335067	-5.0089	-0.119406	3.96224	-1.23633	0.235422	0.750074	-5.62612	CG42634	CG42634 gene product from transcript CG42634-RA
18137954	0.066301	3.96224	0.686483	0.502925	0.744558	-6.5684	0.185707	3.96224	1.92281	0.0737797	0.335067	-5.0089	-0.119406	3.96224	-1.23633	0.235422	0.750074	-5.62612	CG42634	CG42634 gene product from transcript CG42634-RA
18137957	0.0866121	7.66498	0.831619	0.418719	0.681933	-6.45666	-0.0940049	7.66498	-0.902601	0.381061	0.719347	-6.32718	0.180617	7.66498	1.73422	0.103459	0.633025	-4.96284	Rpn3	Regulatory particle non-ATPase 3
18137960	0.0449747	6.0989	0.456434	0.654644	0.8391	-6.70389	-0.025524	6.0989	-0.259034	0.799144	0.940624	-6.70922	0.0704987	6.0989	0.715468	0.485353	0.876249	-6.1187	CSN8	COP9 signalosome subunit 8
18137965	0.0154891	7.46129	0.173839	0.864325	0.946134	-6.79703	-0.125523	7.46129	-1.40879	0.17937	0.520189	-5.76471	0.141013	7.46129	1.58263	0.134442	0.671665	-5.18178	haf	hattifattener
18137981	-0.0779335	5.3585	-0.633167	0.536197	0.769134	-6.60443	-0.525569	5.3585	-4.26996	0.000676961	0.0195218	-0.518072	0.447636	5.3585	3.63679	0.00244924	0.199403	-1.52238	NimA	Nimrod A
18137987	-0.149953	3.26253	-1.37504	0.189391	0.453927	-5.87514	-0.0247947	3.26253	-0.227362	0.823224	0.948565	-6.7173	-0.125158	3.26253	-1.14768	0.269149	0.774946	-5.7259	ms(2)34Fe	male sterile (2) 34Fe
18137998	0.239485	3.08642	1.43867	0.170866	0.430544	-5.79195	0.189449	3.08642	1.13809	0.273008	0.627258	-6.09119	0.0500357	3.08642	0.300581	0.767876	0.953133	-6.33282	CG42659	CG42659 gene product from transcript CG42659-RB
18138001	-0.403487	11.4631	-7.3427	2.49391e-06	0.000307219	5.03102	-0.265443	11.4631	-4.83056	0.000222774	0.00961934	0.58577	-0.138044	11.4631	-2.51213	0.0239794	0.464835	-3.66562	Thor	CG8846 gene product from transcript CG8846-RA
18138004	0.132924	5.31176	2.19435	0.0444397	0.198236	-4.61672	0.0553907	5.31176	0.914408	0.375026	0.715267	-6.31649	0.0775333	5.31176	1.27994	0.220084	0.741886	-5.57483	wb	wing blister
18138027	-0.283028	2.82202	-2.46708	0.0262041	0.14528	-4.12765	-0.198773	2.82202	-1.73266	0.103743	0.39861	-5.30681	-0.0842546	2.82202	-0.734427	0.47406	0.871072	-6.10495	CG42681	CG42681 gene product from transcript CG42681-RA
18138029	-0.0638203	4.12909	-0.425775	0.676342	0.853043	-6.71796	-0.0345168	4.12909	-0.230278	0.820999	0.948196	-6.7166	-0.0293034	4.12909	-0.195497	0.847638	0.970002	-6.35972	CG42682	CG42682 gene product from transcript CG42682-RB
18138033	0.0244778	2.17216	0.287078	0.777996	0.907876	-6.76962	0.178196	2.17216	2.0899	0.0541456	0.281992	-4.73206	-0.153718	2.17216	-1.80282	0.0916221	0.61836	-4.85944	CG42692	CG42692 gene product from transcript CG42692-RA
18138038	-0.0957213	1.93756	-1.06371	0.30435	0.582228	-6.23824	-0.00560002	1.93756	-0.0622309	0.951204	0.985615	-6.74241	-0.0901213	1.93756	-1.00148	0.332539	0.809918	-5.87672	CR42696	ncRNA
18138041	-0.0484343	8.97649	-1.07392	0.299897	0.578066	-6.22757	0.0219748	8.97649	0.487242	0.633159	0.869461	-6.62052	-0.0704091	8.97649	-1.56117	0.139415	0.678635	-5.21166	RpL37A	Ribosomal protein L37A
18138050	-0.0285868	4.37089	-0.351471	0.730143	0.880742	-6.74809	0.158393	4.37089	1.94742	0.0705312	0.327613	-4.96896	-0.18698	4.37089	-2.2989	0.0363655	0.509514	-4.0447	CG42713	CG42713 gene product from transcript CG42713-RA
18138053	-0.00940198	8.21925	-0.170102	0.867212	0.946735	-6.79771	0.0527102	8.21925	0.953639	0.355443	0.701008	-6.28008	-0.0621122	8.21925	-1.12374	0.278857	0.778836	-5.75178	Axud1	CG4272 gene product from transcript CG4272-RC
18138060	0.0988337	8.37506	1.88961	0.0783754	0.277855	-5.12749	0.0981627	8.37506	1.87678	0.0802189	0.350725	-5.08278	0.000671019	8.37506	0.0128293	0.989934	0.998807	-6.37943	tweek	CG42555 gene product from transcript CG42555-RJ
18138086	0.0921517	4.94343	0.882354	0.391562	0.659502	-6.41299	0.0766754	4.94343	0.734168	0.474213	0.784517	-6.46588	0.0154764	4.94343	0.148187	0.884177	0.977052	-6.36814	CR42735	ncRNA
18138088	0.256104	4.77917	2.43495	0.0279097	0.151393	-4.1866	0.250599	4.77917	2.3826	0.0309155	0.203551	-4.21865	0.00550559	4.77917	0.0523452	0.958947	0.992404	-6.37809	CR42746	ncRNA
18138091	0.185995	7.41554	2.29294	0.0367856	0.17769	-4.44299	0.117345	7.41554	1.44663	0.168657	0.504762	-5.71478	0.0686503	7.41554	0.846318	0.410727	0.841917	-6.01705	LanB1	CG7123 gene product from transcript CG7123-RA
18138098	0.112273	9.01534	1.51803	0.149883	0.400989	-5.68423	0.126127	9.01534	1.70535	0.108829	0.407129	-5.34795	-0.013854	9.01534	-0.187319	0.853931	0.970843	-6.36134	CG42748	CG42748 gene product from transcript CG42748-RJ
18138113	0.25325	6.40116	2.67208	0.0174518	0.114443	-3.74463	0.202977	6.40116	2.14165	0.0491157	0.267551	-4.64376	0.0502727	6.40116	0.530436	0.603606	0.912525	-6.23504	CG42751	CG42751 gene product from transcript CG42751-RA
18138119	0.224354	6.8231	3.50526	0.00320612	0.0392871	-2.10698	0.122611	6.8231	1.91566	0.0747494	0.337529	-5.02046	0.101742	6.8231	1.5896	0.132859	0.670071	-5.17201	CG34106	CG34106 gene product from transcript CG34106-RB
18138121	-0.00899073	10.9679	-0.248552	0.807092	0.921664	-6.78045	-0.040326	10.9679	-1.11483	0.282538	0.637399	-6.11658	0.0313353	10.9679	0.866275	0.400038	0.840032	-6.00019	Bsg	Basigin
18138140	0.00473068	10.1106	0.0572304	0.95512	0.984937	-6.81122	0.0413459	10.1106	0.50019	0.624228	0.865058	-6.6139	-0.0366152	10.1106	-0.44296	0.664142	0.928869	-6.27847	Msp300	Muscle-specific protein 300 kDa
18138188	-0.221917	2.95161	-1.85322	0.0837058	0.289001	-5.18549	-0.136687	2.95161	-1.14147	0.271642	0.625991	-6.08746	-0.0852298	2.95161	-0.711751	0.487586	0.877343	-6.12136	CR42791	ncRNA
18138191	0.0126673	5.7563	0.168271	0.868627	0.947127	-6.79803	0.0317986	5.7563	0.422408	0.678744	0.890909	-6.65112	-0.0191313	5.7563	-0.254137	0.802854	0.96166	-6.3461	mid	midline
18138197	-0.107958	7.49267	-1.39187	0.18434	0.448309	-5.85342	-0.130796	7.49267	-1.6863	0.112503	0.411627	-5.37638	0.0228375	7.49267	0.294436	0.772476	0.953719	-6.3347	l(2)gd1	lethal (2) giant discs 1
18138205	0.0548108	6.99182	0.914464	0.374997	0.646326	-6.38416	0.0892983	6.99182	1.48985	0.157071	0.485276	-5.65652	-0.0344875	6.99182	-0.57539	0.573593	0.907482	-6.2098	CG42809	CG42809 gene product from transcript CG42809-RA
18138207	-0.0104562	6.55437	-0.144192	0.887276	0.95509	-6.80199	0.144252	6.55437	1.98925	0.065306	0.313521	-4.90039	-0.154708	6.55437	-2.13344	0.049883	0.550501	-4.32813	CG42810	CG42810 gene product from transcript CG42810-RA
18138209	0.197848	7.45497	3.15562	0.00655778	0.062692	-2.80503	0.218859	7.45497	3.49076	0.00330279	0.0527329	-2.0788	-0.0210117	7.45497	-0.335132	0.742185	0.946145	-6.32151	CG42817	CG42817 gene product from transcript CG42817-RB
18138223	0.120038	3.11006	1.01637	0.325632	0.603288	-6.28661	0.177284	3.11006	1.50107	0.154174	0.481614	-5.64119	-0.057246	3.11006	-0.484705	0.634916	0.920896	-6.25869	CG42818	CG42818 gene product from transcript CG42818-RB
18138227	0.051202	5.35648	0.631026	0.537559	0.77026	-6.60582	0.113713	5.35648	1.40142	0.18152	0.522903	-5.77432	-0.0625106	5.35648	-0.770396	0.453077	0.863013	-6.07794	d	dachs
18138238	0.0253782	2.00835	0.221171	0.827954	0.930963	-6.7872	-0.150533	2.00835	-1.3119	0.209357	0.554176	-5.88792	0.175911	2.00835	1.53307	0.14616	0.683944	-5.25033	CG42847	CG42847 gene product from transcript CG42847-RA
18138241	0.0593596	3.55404	0.392456	0.700263	0.866639	-6.73217	0.0268621	3.55404	0.177599	0.861424	0.959279	-6.72787	0.0324975	3.55404	0.214858	0.832784	0.967431	-6.35562	CR42848	ncRNA
18138243	0.0638828	3.20694	0.830862	0.419133	0.682339	-6.45729	-0.0655533	3.20694	-0.852589	0.407348	0.739242	-6.37107	0.129436	3.20694	1.68345	0.113062	0.647862	-5.03767	CR42859	ncRNA
18138248	0.0763267	5.36034	0.673565	0.510875	0.750472	-6.57738	0.0164862	5.36034	0.145486	0.886272	0.964786	-6.73332	0.0598406	5.36034	0.528079	0.605201	0.912525	-6.23631	CR42874	ncRNA
18138251	-0.191199	3.61391	-1.66356	0.11703	0.350938	-5.47597	-0.278552	3.61391	-2.42359	0.0285372	0.196655	-4.14427	0.0873528	3.61391	0.76003	0.459064	0.863589	-6.08585	mir-375	mir-375 stem loop
18138253	-0.473133	1.85536	-1.79899	0.0922504	0.30579	-5.27062	-0.219544	1.85536	-0.834769	0.416998	0.744583	-6.38617	-0.253589	1.85536	-0.964218	0.350286	0.814958	-5.91233	mir-2497	mir-2497 stem loop
18138255	0.235027	2.76363	2.30709	0.0357946	0.175132	-4.41776	0.0518057	2.76363	0.50854	0.618501	0.861657	-6.60954	0.183221	2.76363	1.79855	0.0923224	0.61836	-4.86595	mir-2489	mir-2489 stem loop
18138257	-0.097347	1.82429	-0.963799	0.35049	0.625828	-6.33807	-0.0243731	1.82429	-0.241309	0.812596	0.944335	-6.71387	-0.0729739	1.82429	-0.722489	0.481152	0.875026	-6.11365	mir-962	mir-962 stem loop
18138259	0.0175693	4.46301	0.166549	0.869958	0.947617	-6.79834	-0.125018	4.46301	-1.18512	0.254482	0.607429	-6.03853	0.142587	4.46301	1.35166	0.196595	0.724252	-5.48744	mir-932	mir-932 stem loop
18138261	0.0193785	7.51506	0.313873	0.757958	0.897258	-6.76118	0.0533126	7.51506	0.8635	0.401514	0.735243	-6.36169	-0.0339341	7.51506	-0.549627	0.590698	0.910766	-6.22451	qtc	quick-to-court
18138263	-0.136248	1.8991	-1.10239	0.287733	0.566254	-6.19733	-0.145924	1.8991	-1.18068	0.256186	0.609543	-6.04356	0.009676	1.8991	0.0782893	0.938637	0.988389	-6.37633	mir-961	mir-961 stem loop
18138265	0.0762173	2.18302	0.643683	0.529539	0.764622	-6.59754	0.0546114	2.18302	0.461213	0.651289	0.87845	-6.63331	0.0216059	2.18302	0.18247	0.857667	0.971743	-6.36227	mir-964	mir-964 stem loop
18138267	0.132261	2.16707	1.02733	0.320611	0.599222	-6.27558	0.217607	2.16707	1.69026	0.111731	0.411387	-5.3705	-0.0853459	2.16707	-0.662921	0.517479	0.890483	-6.15506	mir-959	mir-959 stem loop
18138269	-0.224921	2.6182	-1.3223	0.205957	0.475309	-5.9419	-0.10999	2.6182	-0.646625	0.527685	0.816959	-6.52749	-0.114931	2.6182	-0.675674	0.509572	0.887542	-6.14647	mir-960	mir-960 stem loop
18138271	-0.0489478	1.66328	-0.480649	0.637729	0.830511	-6.6921	0.0578898	1.66328	0.568455	0.578171	0.842284	-6.57624	-0.106838	1.66328	-1.0491	0.310807	0.797822	-5.82952	mir-963	mir-963 stem loop
18138273	0.083786	2.95874	0.783894	0.445354	0.700633	-6.49558	-0.0917318	2.95874	-0.858233	0.404323	0.73731	-6.36623	0.175518	2.95874	1.64213	0.121441	0.658623	-5.09748	CG43050	CG43050 gene product from transcript CG43050-RA
18138279	0.252973	7.62982	1.41586	0.177328	0.439469	-5.8221	-0.21564	7.62982	-1.20691	0.246232	0.597887	-6.01353	0.468613	7.62982	2.62276	0.0192564	0.433474	-3.4638	CR43051	ncRNA
18138283	0.0788712	4.08991	0.681033	0.506271	0.747003	-6.57221	-0.0152202	4.08991	-0.131422	0.897195	0.968066	-6.73537	0.0940913	4.08991	0.812455	0.429288	0.850684	-6.04486	CG43052	CG43052 gene product from transcript CG43052-RB
18138286	0.0354857	2.73311	0.374285	0.713451	0.872849	-6.73944	-0.0243403	2.73311	-0.256729	0.80089	0.941359	-6.70985	0.059826	2.73311	0.631014	0.537567	0.896054	-6.17586	CG43054	CG43054 gene product from transcript CG43054-RA
18138288	-0.0186233	2.69801	-0.201385	0.843114	0.936529	-6.79159	0.0643505	2.69801	0.695862	0.497199	0.797673	-6.49374	-0.0829738	2.69801	-0.897247	0.383819	0.835347	-5.97331	CG43055	CG43055 gene product from transcript CG43055-RA
18138291	-0.0312478	4.97491	-0.222008	0.827314	0.930877	-6.78701	0.22491	4.97491	1.59793	0.130991	0.445286	-5.50543	-0.256158	4.97491	-1.81993	0.0888623	0.613745	-4.83325	CG43056	CG43056 gene product from transcript CG43056-RA
18138295	0.38049	5.39069	2.3786	0.0311575	0.161073	-4.28915	0.259106	5.39069	1.61978	0.126192	0.437306	-5.47397	0.121384	5.39069	0.758824	0.459764	0.863803	-6.08676	mir-1005	mir-1005 stem loop
18138297	-0.0184841	2.17526	-0.215271	0.832467	0.932647	-6.78855	-0.0708015	2.17526	-0.824577	0.422582	0.74962	-6.39467	0.0523174	2.17526	0.609306	0.551476	0.899752	-6.18946	mir-306	mir-306 stem loop
18138299	0.269263	4.40067	1.62938	0.124132	0.363552	-5.52609	0.233921	4.40067	1.41552	0.177426	0.517901	-5.75591	0.0353418	4.40067	0.213863	0.833545	0.967431	-6.35584	mir-1004	mir-1004 stem loop
18138301	0.00305481	4.20947	0.0505001	0.960393	0.987116	-6.8116	0.0074872	4.20947	0.123773	0.903145	0.969998	-6.73639	-0.00443239	4.20947	-0.0732732	0.942561	0.988916	-6.37673	mir-124	mir-124 stem loop
18138303	-0.038615	2.14396	-0.248368	0.807232	0.9217	-6.78049	-0.0461657	2.14396	-0.296933	0.770606	0.92997	-6.69819	0.00755067	2.14396	0.0485651	0.961909	0.993108	-6.37829	mir-287	mir-287 stem loop
18138305	0.0417027	1.97297	0.643604	0.529589	0.764622	-6.59759	0.00278893	1.97297	0.043042	0.966238	0.989642	-6.74348	0.0389137	1.97297	0.600562	0.557134	0.900796	-6.19481	let-7-C	let-7-Complex
18138307	0.0971946	4.45796	0.627548	0.539774	0.771831	-6.60807	-0.253789	4.45796	-1.63862	0.122177	0.428722	-5.44661	0.350984	4.45796	2.26617	0.0387326	0.517529	-4.10158	mir-9b	mir-9b stem loop
18138309	-0.0205907	5.60192	-0.132575	0.896299	0.95899	-6.80368	-0.214545	5.60192	-1.38136	0.187479	0.527048	-5.80028	0.193954	5.60192	1.24879	0.230957	0.748003	-5.61162	mir-9c	mir-9c stem loop
18138311	-0.0129004	3.22906	-0.141534	0.889339	0.95597	-6.80239	0.13046	3.22906	1.43131	0.172929	0.511424	-5.73512	-0.14336	3.22906	-1.57284	0.136691	0.676349	-5.19545	mir-133	mir-133 stem loop
18138313	-0.240308	2.31875	-1.70813	0.1083	0.335358	-5.40957	-0.0232973	2.31875	-0.1656	0.870692	0.960338	-6.73003	-0.217011	2.31875	-1.54253	0.143858	0.682478	-5.23736	mir-79	mir-79 stem loop
18138315	-0.134582	3.09596	-1.97002	0.0676634	0.25494	-4.99693	-0.159598	3.09596	-2.33621	0.0338332	0.213875	-4.30216	0.025016	3.09596	0.366185	0.719361	0.940204	-6.31031	mir-275	mir-275 stem loop
18138317	-0.062698	4.4271	-0.390582	0.701619	0.867188	-6.73294	-0.341138	4.4271	-2.12515	0.0506704	0.271913	-4.67204	0.27844	4.4271	1.73457	0.103396	0.633025	-4.96232	mir-1	mir-1 stem loop
18138319	0.00768678	6.41993	0.075317	0.940962	0.977705	-6.80995	-0.175206	6.41993	-1.71672	0.106686	0.404207	-5.33088	0.182893	6.41993	1.79203	0.0934	0.619396	-4.87587	let-7-C	let-7-Complex
18138321	-0.12556	4.8374	-1.4447	0.16919	0.428276	-5.78391	-0.0449953	4.8374	-0.517716	0.612238	0.859526	-6.60468	-0.080565	4.8374	-0.926981	0.368671	0.827753	-5.94672	mir-305	mir-305 stem loop
18138323	-0.221118	7.00979	-3.43985	0.00366576	0.0420349	-2.23823	-0.43846	7.00979	-6.82098	5.90844e-06	0.000810399	4.19813	0.217343	7.00979	3.38113	0.00413432	0.24809	-2.0206	let-7-C	let-7-Complex
18138325	-0.142957	7.32364	-1.72186	0.105729	0.331566	-5.38888	-0.0953269	7.32364	-1.14817	0.26895	0.622763	-6.08004	-0.0476299	7.32364	-0.573683	0.574718	0.90754	-6.21079	bru-2	bruno-2
18138342	-0.0252876	3.98651	-0.384362	0.706126	0.869343	-6.73545	0.0038319	3.98651	0.0582434	0.954327	0.986588	-6.74267	-0.0291195	3.98651	-0.442605	0.664392	0.928869	-6.27863	solo	sisters on the loose
18138355	-0.13913	5.34211	-1.5374	0.145102	0.394299	-5.65729	-0.157027	5.34211	-1.73517	0.103286	0.397507	-5.303	0.0178975	5.34211	0.19777	0.845891	0.969474	-6.35926	CG43129	CG43129 gene product from transcript CG43129-RE
18138363	-0.0597299	2.20612	-0.398955	0.695571	0.864011	-6.72949	-0.128731	2.20612	-0.859834	0.403468	0.737034	-6.36486	0.0690009	2.20612	0.460879	0.651523	0.925515	-6.27019	CR43144	ncRNA
18138366	0.012001	2.41143	0.0708156	0.944484	0.979926	-6.8103	0.128739	2.41143	0.759662	0.459277	0.773375	-6.44657	-0.116738	2.41143	-0.688846	0.501479	0.884497	-6.13745	CG43145	CG43145 gene product from transcript CG43145-RA
18138369	0.00766541	6.01	0.107437	0.915872	0.968004	-6.80686	-0.037974	6.01	-0.532236	0.602389	0.85391	-6.5968	0.0456394	6.01	0.639673	0.532073	0.89466	-6.17031	CR43148	ncRNA
18138372	0.0295649	6.60237	0.44961	0.659446	0.842807	-6.7071	0.0435964	6.60237	0.662994	0.517434	0.811215	-6.51653	-0.0140315	6.60237	-0.213385	0.833912	0.967431	-6.35594	Nup160	Nucleoporin 160kD
18138387	0.0705362	9.66677	1.54397	0.143511	0.391776	-5.6481	-0.0711475	9.66677	-1.55735	0.140315	0.459701	-5.56305	0.141684	9.66677	3.10132	0.00732634	0.298206	-2.56177	Fs(2)Ket	Female sterile (2) Ketel
18138402	0.154608	2.42078	1.31157	0.209466	0.479509	-5.95523	0.100831	2.42078	0.855369	0.405857	0.738341	-6.36869	0.0537769	2.42078	0.4562	0.654808	0.927438	-6.27238	CG43167	CG43167 gene product from transcript CG43167-RA
18138404	0.0256363	2.42326	0.452212	0.657613	0.841645	-6.70588	-0.0564189	2.42326	-0.995202	0.335485	0.684645	-6.24004	0.0820552	2.42326	1.44741	0.16844	0.702969	-5.36507	CG43185	CG43185 gene product from transcript CG43185-RD
18138407	-0.390667	4.75471	-1.85743	0.0830738	0.2877	-5.17882	-0.155037	4.75471	-0.737124	0.472466	0.783143	-6.46367	-0.235629	4.75471	-1.1203	0.280273	0.779627	-5.75546	CG43220	CG43220 gene product from transcript CG43220-RB
18138410	-0.116371	2.9664	-0.689295	0.501205	0.743223	-6.56643	0.254994	2.9664	1.51039	0.151804	0.478051	-5.6284	-0.371365	2.9664	-2.19968	0.0439904	0.535527	-4.2159	CG43221	CG43221 gene product from transcript CG43221-RA
18138413	0.145345	8.07703	2.54892	0.0222977	0.132283	-3.97615	0.132564	8.07703	2.32478	0.0345906	0.216366	-4.32261	0.0127808	8.07703	0.224137	0.825687	0.966352	-6.35351	milt	milton
18138427	-0.0516227	4.01305	-0.812226	0.429415	0.688972	-6.47273	-0.0843903	4.01305	-1.32779	0.20418	0.54777	-5.86819	0.0327676	4.01305	0.515562	0.613705	0.91585	-6.24296	CG43230	CG43230 gene product from transcript CG43230-RA
18138430	0.0035038	3.6056	0.0531152	0.958344	0.986509	-6.81146	-0.02928	3.6056	-0.443865	0.663502	0.883547	-6.64146	0.0327838	3.6056	0.49698	0.626437	0.918669	-6.25254	CG43231	CG43231 gene product from transcript CG43231-RA
18138435	0.0277698	4.14273	0.193189	0.849413	0.938997	-6.79329	0.0799832	4.14273	0.556427	0.586158	0.846335	-6.58322	-0.0522134	4.14273	-0.363238	0.721516	0.940204	-6.31142	CG43232	CG43232 gene product from transcript CG43232-RB
18138438	0.110993	2.19465	0.822489	0.423733	0.685032	-6.46426	0.171655	2.19465	1.27201	0.222815	0.570298	-5.93664	-0.0606614	2.19465	-0.449518	0.659511	0.928465	-6.27548	CG43235	CG43235 gene product from transcript CG43235-RA
18138442	-0.20666	6.2927	-2.36962	0.0317069	0.163152	-4.30539	-0.171833	6.2927	-1.97029	0.0676297	0.321261	-4.93158	-0.0348267	6.2927	-0.399333	0.695299	0.936319	-6.29729	CG42748	CG42748 gene product from transcript CG42748-RJ
18138448	-0.00615273	6.35516	-0.0740162	0.941979	0.978426	-6.81006	-0.0226169	6.35516	-0.272077	0.789287	0.936602	-6.70559	0.0164641	6.35516	0.19806	0.845668	0.969474	-6.3592	CR43242	ncRNA
18138451	-0.164267	2.27107	-1.21125	0.244613	0.519232	-6.07563	-0.108288	2.27107	-0.798478	0.437104	0.759468	-6.41601	-0.0559791	2.27107	-0.412771	0.685637	0.933401	-6.2917	CR43262	ncRNA
18138454	0.279627	2.32896	1.81104	0.0902869	0.302252	-5.25184	0.232534	2.32896	1.50603	0.152908	0.479885	-5.63439	0.0470935	2.32896	0.305007	0.764569	0.951093	-6.33144	CR43304	ncRNA
18138457	0.0375214	3.86566	0.25918	0.799033	0.917691	-6.77761	0.116615	3.86566	0.805523	0.433153	0.756465	-6.41031	-0.0790936	3.86566	-0.546342	0.592897	0.912346	-6.22633	CG43307	CG43307 gene product from transcript CG43307-RA
18138460	0.0904731	2.59058	0.597638	0.559033	0.784973	-6.6269	0.186014	2.59058	1.22875	0.238169	0.58802	-5.98809	-0.095541	2.59058	-0.631115	0.537502	0.896054	-6.1758	CG43321	CG43321 gene product from transcript CG43321-RA
18138462	-0.21786	5.92151	-2.55737	0.0219277	0.131052	-3.96039	-0.0544442	5.92151	-0.639098	0.532437	0.818674	-6.53244	-0.163416	5.92151	-1.91827	0.0743941	0.589852	-4.67982	CG43322	CG43322 gene product from transcript CG43322-RA
18138465	-0.0835049	6.90876	-0.948995	0.357723	0.632752	-6.35212	-0.19325	6.90876	-2.19619	0.044284	0.252287	-4.54947	0.109745	6.90876	1.2472	0.231523	0.748003	-5.61347	let-7-C	let-7-Complex
18138475	-0.087751	2.80931	-0.536601	0.599444	0.808382	-6.66262	-0.175403	2.80931	-1.0726	0.300473	0.655046	-6.16153	0.0876522	2.80931	0.535996	0.599851	0.912458	-6.23202	CG43348	CG43348 gene product from transcript CG43348-RB
18138477	-0.147681	3.42285	-1.55146	0.141715	0.389096	-5.63759	-0.117328	3.42285	-1.23258	0.236777	0.58709	-5.98359	-0.0303531	3.42285	-0.318874	0.754237	0.948694	-6.32698	CG43349	CG43349 gene product from transcript CG43349-RB
18138479	-0.0679482	2.466	-0.561261	0.582941	0.799345	-6.64863	-0.0524326	2.466	-0.433101	0.671129	0.887763	-6.64637	-0.0155156	2.466	-0.128161	0.899731	0.981186	-6.371	CG43350	CG43350 gene product from transcript CG43350-RB
18138482	0.00172058	2.84652	0.0171804	0.98652	0.995301	-6.81279	-0.0606814	2.84652	-0.60592	0.553663	0.830508	-6.55362	0.062402	2.84652	0.6231	0.542615	0.898432	-6.18087	sala	spalt-adjacent
18138490	-0.143082	2.59349	-1.45862	0.165374	0.423616	-5.76527	-0.0939317	2.59349	-0.957569	0.353521	0.699161	-6.27636	-0.0491499	2.59349	-0.501049	0.623638	0.918669	-6.25047	CR43357	ncRNA
18138493	0.16997	9.04491	3.33648	0.00453011	0.0484855	-2.44514	0.180376	9.04491	3.54076	0.00298131	0.0492441	-1.97868	-0.0104062	9.04491	-0.204273	0.840897	0.968554	-6.35791	Acn	Acinus
18138502	-0.053969	2.62618	-0.519951	0.610716	0.814189	-6.67172	0.118643	2.62618	1.14304	0.271011	0.624835	-6.08573	-0.172612	2.62618	-1.66299	0.117146	0.652023	-5.06741	CG43376	CG43376 gene product from transcript CG43376-RA
18138505	-0.0390367	4.79678	-0.511183	0.616694	0.817296	-6.6764	-0.170939	4.79678	-2.23844	0.0408495	0.240529	-4.47563	0.131903	4.79678	1.72726	0.104732	0.633037	-4.97319	Phae1	Phaedra 1
18138507	-0.0983027	3.79071	-0.801001	0.435686	0.692903	-6.48187	0.0760557	3.79071	0.619726	0.544775	0.826145	-6.54494	-0.174358	3.79071	-1.42073	0.175931	0.706116	-5.39981	Phae2	Phaedra 2
18138509	-0.0879593	6.39894	-1.00406	0.331336	0.608706	-6.29887	0.0717843	6.39894	0.819424	0.425425	0.750761	-6.39893	-0.159744	6.39894	-1.82349	0.0882992	0.613745	-4.82779	CG43394	CG43394 gene product from transcript CG43394-RC
18138521	0.0972441	6.91582	1.4397	0.170578	0.43032	-5.79057	-0.0440236	6.91582	-0.651769	0.524451	0.81516	-6.52407	0.141268	6.91582	2.09147	0.0539862	0.563764	-4.39833	Fic	Fic domain-containing protein
18138525	0.140477	2.60598	1.8262	0.0878712	0.297744	-5.22811	0.0410687	2.60598	0.533892	0.601271	0.853386	-6.59589	0.0994081	2.60598	1.2923	0.215884	0.737432	-5.56004	CG43400	CG43400 gene product from transcript CG43400-RA
18138528	-0.109253	2.67235	-1.05863	0.306587	0.584774	-6.24353	0.0559936	2.67235	0.542562	0.595434	0.850621	-6.59107	-0.165246	2.67235	-1.60119	0.130264	0.669723	-5.15572	CG43401	CG43401 gene product from transcript CG43401-RB
18138530	-0.891055	7.81929	-5.8672	3.14718e-05	0.00178362	2.49783	-0.777377	7.81929	-5.11868	0.000127542	0.00640534	1.14105	-0.113678	7.81929	-0.748516	0.465771	0.86636	-6.09451	CG43402	CG43402 gene product from transcript CG43402-RB
18138532	-0.0337466	3.54829	-0.260931	0.797709	0.917045	-6.77714	-0.0975994	3.54829	-0.754644	0.462194	0.775565	-6.45042	0.0638528	3.54829	0.493714	0.628688	0.918826	-6.25419	CG43403	CG43403 gene product from transcript CG43403-RA
18138534	-0.0806253	2.36136	-0.86351	0.401509	0.665863	-6.42948	0.0505376	2.36136	0.541266	0.596304	0.850621	-6.5918	-0.131163	2.36136	-1.40478	0.180539	0.711392	-5.42035	CR43404	ncRNA
18138537	-0.108262	2.97029	-0.567974	0.57849	0.796466	-6.64472	-0.258031	2.97029	-1.3537	0.195958	0.538637	-5.8356	0.149769	2.97029	0.78573	0.44431	0.858228	-6.06607	CR43406	ncRNA
18138541	0.149322	3.93854	1.17899	0.256839	0.534136	-6.11269	-0.000909783	3.93854	-0.0071833	0.994364	0.998119	-6.74442	0.150232	3.93854	1.18617	0.254077	0.764653	-5.68332	CR43408	ncRNA
18138543	0.102733	5.15859	1.14222	0.271339	0.548933	-6.15391	0.196558	5.15859	2.18539	0.0452041	0.255213	-4.56824	-0.0938245	5.15859	-1.04317	0.313456	0.798896	-5.8355	CR43411	ncRNA
18138545	-0.0792096	3.20793	-0.824948	0.422379	0.684546	-6.46222	-0.0846249	3.20793	-0.881347	0.39209	0.727112	-6.34611	0.0054153	3.20793	0.056399	0.955771	0.991764	-6.37786	CR43412	ncRNA
18138547	-0.263336	4.10394	-2.77943	0.0140711	0.0996826	-3.53982	-0.0283518	4.10394	-0.299245	0.768876	0.929229	-6.69747	-0.234984	4.10394	-2.48019	0.0255374	0.473662	-3.72328	CR43413	ncRNA
18138550	0.201578	4.30397	1.92611	0.073337	0.267667	-5.06863	0.0699486	4.30397	0.668371	0.514092	0.808653	-6.51287	0.131629	4.30397	1.25774	0.227792	0.746385	-5.60113	CR43419	ncRNA
18138552	-0.0513155	3.60264	-0.378737	0.710212	0.871323	-6.73769	-0.0308653	3.60264	-0.227803	0.822888	0.948565	-6.71719	-0.0204502	3.60264	-0.150934	0.882047	0.97666	-6.36771	CR43420	ncRNA
18138554	0.173933	9.76952	3.90169	0.00142622	0.0237323	-1.30907	0.0986558	9.76952	2.21306	0.0428818	0.247936	-4.52007	0.0752774	9.76952	1.68863	0.112047	0.646687	-5.0301	CG42784	CG42784 gene product from transcript CG42784-RF
18138567	0.0525872	8.17111	1.3284	0.203984	0.47347	-5.93428	0.0679122	8.17111	1.71552	0.10691	0.404399	-5.33268	-0.015325	8.17111	-0.387123	0.704124	0.93677	-6.30222	CG31688	CG31688 gene product from transcript CG31688-RD
18138576	0.043935	3.31864	0.474359	0.642103	0.832879	-6.69522	0.0786164	3.31864	0.848807	0.409384	0.740871	-6.3743	-0.0346813	3.31864	-0.374448	0.713333	0.939874	-6.30717	CG43438	CG43438 gene product from transcript CG43438-RA
18138579	0.107381	5.30887	0.925202	0.369566	0.642303	-6.37431	0.126384	5.30887	1.08893	0.29344	0.64846	-6.14432	-0.0190026	5.30887	-0.163728	0.87214	0.974768	-6.36563	CR43464	ncRNA
18138585	0.308309	8.88502	1.55589	0.140661	0.387416	-5.63135	-0.1515	8.88502	-0.764552	0.456446	0.771397	-6.4428	0.459809	8.88502	2.32044	0.034882	0.503949	-4.00706	snoRNA:CG43051-a	ncRNA
18138587	-0.0867759	6.21533	-1.04762	0.311468	0.589008	-6.2549	-0.173682	6.21533	-2.09681	0.0534472	0.279906	-4.72033	0.0869058	6.21533	1.04919	0.310769	0.797822	-5.82944	CR43604	ncRNA
18138589	-0.0761855	6.56375	-0.777654	0.448914	0.704109	-6.50051	-0.0539613	6.56375	-0.550803	0.589911	0.84814	-6.58643	-0.0222242	6.56375	-0.22685	0.823615	0.965643	-6.35288	mir-4970	mir-4970 stem loop
18138591	0.14453	7.70229	1.97282	0.0673155	0.25404	-4.99232	0.287456	7.70229	3.92372	0.0013637	0.0302834	-1.21033	-0.142925	7.70229	-1.95091	0.0700823	0.585271	-4.62784	mir-4973	mir-4973 stem loop
18138593	-0.0259029	4.77713	-0.171325	0.866267	0.94659	-6.79749	-0.23565	4.77713	-1.55862	0.140015	0.459178	-5.56126	0.209747	4.77713	1.3873	0.185701	0.716626	-5.44265	mir-4974	mir-4974 stem loop
18138595	-0.254878	7.40689	-1.49222	0.156455	0.410754	-5.71972	-0.230566	7.40689	-1.34989	0.197151	0.539653	-5.84042	-0.0243112	7.40689	-0.142334	0.888718	0.978064	-6.36902	mir-4914	mir-4914 stem loop
18138597	0.785809	5.99251	7.18961	3.20007e-06	0.000350547	4.78276	0.657092	5.99251	6.01193	2.42207e-05	0.00204835	2.79607	0.128718	5.99251	1.17768	0.257346	0.768178	-5.69282	CR43609	ncRNA
18138600	0.238575	1.90663	2.26487	0.0388294	0.183436	-4.49284	0.0206791	1.90663	0.196314	0.84701	0.954631	-6.7242	0.217896	1.90663	2.06855	0.0563549	0.570677	-4.43634	CR43610	ncRNA
18138603	-0.143815	7.74336	-2.31756	0.0350771	0.173146	-4.39904	-0.101869	7.74336	-1.64162	0.121547	0.42798	-5.44223	-0.0419451	7.74336	-0.675942	0.509407	0.887542	-6.14629	Vha68-2	Vacuolar H[+] ATPase 68 kDa subunit 2
18138612	0.0205814	3.07999	0.226396	0.823962	0.929209	-6.78597	0.312771	3.07999	3.44048	0.00366101	0.0563727	-2.17934	-0.29219	3.07999	-3.21409	0.00581934	0.290342	-2.34445	CR43620	ncRNA
18138616	0.396288	3.06371	2.78868	0.0138116	0.0989172	-3.52205	0.216497	3.06371	1.5235	0.14852	0.47282	-5.61031	0.17979	3.06371	1.26519	0.225183	0.745128	-5.59235	CR43639	ncRNA
18138619	-0.0419917	2.92445	-0.362539	0.722027	0.877151	-6.74396	-0.11786	2.92445	-1.01756	0.325084	0.674612	-6.21788	0.0758688	2.92445	0.655021	0.522413	0.891368	-6.1603	CG43645	CG43645 gene product from transcript CG43645-RA
18138622	-0.0113345	4.06175	-0.0967813	0.924186	0.971466	-6.80801	0.139989	4.06175	1.19532	0.250591	0.603001	-6.02686	-0.151324	4.06175	-1.2921	0.215952	0.737432	-5.56028	CR43648	ncRNA
18138624	-0.196836	4.09481	-1.01806	0.324852	0.603123	-6.28491	0.032437	4.09481	0.167769	0.869015	0.960338	-6.72965	-0.229273	4.09481	-1.18583	0.254207	0.764653	-5.6837	CR43682	ncRNA
18138627	0.032361	6.00949	0.516004	0.613404	0.815648	-6.67384	0.00369303	6.00949	0.0588863	0.953823	0.986588	-6.74263	0.028668	6.00949	0.457118	0.654163	0.927005	-6.27195	CR43683	ncRNA
18138629	0.0963565	4.51786	0.667961	0.514346	0.753082	-6.58123	0.240496	4.51786	1.66716	0.116303	0.418865	-5.40473	-0.14414	4.51786	-0.999201	0.333608	0.809918	-5.87894	CG43703	CG43703 gene product from transcript CG43703-RA
18138632	0.0960855	8.66676	1.41369	0.177951	0.440342	-5.82494	0.109792	8.66676	1.61536	0.12715	0.439504	-5.48036	-0.0137069	8.66676	-0.201668	0.842897	0.969256	-6.35846	CG43707	CG43707 gene product from transcript CG43707-RF
18138659	0.088518	5.98196	0.722004	0.481441	0.729085	-6.54289	0.00348684	5.98196	0.0284408	0.977687	0.993142	-6.74403	0.0850311	5.98196	0.693564	0.498598	0.88266	-6.13417	snRNA:LU	small nuclear RNA Like U
18138661	-0.213369	3.95103	-2.44843	0.0271815	0.148728	-4.1619	0.0273209	3.95103	0.313511	0.758227	0.923874	-6.6929	-0.24069	3.95103	-2.76195	0.0145749	0.391688	-3.20576	CR43713	ncRNA
18138663	0.0875714	3.00745	0.791403	0.441094	0.696693	-6.48959	0.036112	3.00745	0.326352	0.748685	0.920442	-6.68861	0.0514594	3.00745	0.46505	0.648602	0.92426	-6.26822	CR43714	ncRNA
18138665	0.0787592	5.19567	0.731993	0.4755	0.723984	-6.5355	0.123627	5.19567	1.149	0.268621	0.622634	-6.07913	-0.0448679	5.19567	-0.417005	0.682605	0.932186	-6.2899	CR43717	ncRNA
18138667	-0.130426	3.34849	-1.1221	0.279533	0.558518	-6.17602	-0.0539554	3.34849	-0.464195	0.6492	0.877626	-6.63188	-0.0764707	3.34849	-0.657901	0.520611	0.890528	-6.1584	CR43718	ncRNA
18138669	0.0669901	6.62086	1.01674	0.325461	0.603288	-6.28624	0.0914138	6.62086	1.38743	0.185661	0.525918	-5.79246	-0.0244237	6.62086	-0.37069	0.716072	0.940204	-6.30861	sick	sickie
18138699	-0.0296835	4.18755	-0.212258	0.834774	0.933744	-6.78923	0.177166	4.18755	1.26686	0.224599	0.572172	-5.94283	-0.20685	4.18755	-1.47912	0.159883	0.691472	-5.32316	CR43721	ncRNA
18138701	-0.295035	7.63051	-3.57054	0.00280494	0.0361344	-1.9758	-0.264515	7.63051	-3.20117	0.00597502	0.0769691	-2.65563	-0.0305207	7.63051	-0.369364	0.71704	0.940204	-6.30911	Ent2	Equilibrative nucleoside transporter 2
18138703	0.0446454	7.2982	0.766514	0.455313	0.708428	-6.50923	0.0310192	7.2982	0.532566	0.602166	0.853766	-6.59662	0.0136262	7.2982	0.233948	0.818201	0.964129	-6.35119	ebi	CG4063 gene product from transcript CG4063-RA
18138707	0.106843	2.53416	0.943217	0.360575	0.635287	-6.35755	-0.0355003	2.53416	-0.3134	0.75831	0.923874	-6.69294	0.142343	2.53416	1.25662	0.228187	0.746385	-5.60244	CG43725	CG43725 gene product from transcript CG43725-RA
18138709	0.0495768	3.61532	0.375312	0.712704	0.872478	-6.73904	0.176153	3.61532	1.33353	0.202334	0.545958	-5.86101	-0.126576	3.61532	-0.95822	0.353204	0.816352	-5.91795	CG43731	CG43731 gene product from transcript CG43731-RA
18138712	0.0777076	12.7597	2.10585	0.0525466	0.218736	-4.76936	0.047252	12.7597	1.28051	0.219889	0.567144	-5.92635	0.0304556	12.7597	0.825335	0.422165	0.847465	-6.0344	Ggamma30A	CG3694 gene product from transcript CG3694-RC
18138719	0.117544	3.86229	0.773747	0.451152	0.705634	-6.50358	0.308455	3.86229	2.03045	0.060506	0.30045	-4.83206	-0.190912	3.86229	-1.2567	0.228157	0.746385	-5.60235	CR43751	ncRNA
18138722	-0.0312868	4.10285	-0.315262	0.756923	0.896944	-6.76073	0.0209947	4.10285	0.211554	0.835314	0.951523	-6.72094	-0.0522815	4.10285	-0.526816	0.606056	0.913004	-6.23699	CR43752	ncRNA
18138724	-0.0543347	2.83645	-0.842335	0.412883	0.676953	-6.44763	0.0472262	2.83645	0.732135	0.475416	0.785352	-6.46739	-0.101561	2.83645	-1.57447	0.136314	0.675038	-5.19318	CR43761	ncRNA
18138731	0.127822	3.37976	1.46033	0.164908	0.423003	-5.76296	0.109179	3.37976	1.24735	0.231471	0.581062	-5.96615	0.0186426	3.37976	0.212988	0.834215	0.96748	-6.35603	CR43762	ncRNA
18138734	-0.135858	4.12332	-1.05899	0.306428	0.584774	-6.24316	-0.174026	4.12332	-1.3565	0.195086	0.537457	-5.83205	0.0381683	4.12332	0.297515	0.77017	0.953719	-6.33376	CR43763	ncRNA
18138736	0.014852	4.65379	0.105069	0.917719	0.968694	-6.80713	-0.000906263	4.65379	-0.00641129	0.994969	0.998272	-6.74443	0.0157582	4.65379	0.11148	0.91272	0.982801	-6.37307	CR43766	ncRNA
18138739	-0.0985544	4.98117	-0.872965	0.396497	0.662398	-6.42125	0.118806	4.98117	1.05235	0.309365	0.663136	-6.18256	-0.217361	4.98117	-1.92531	0.0734437	0.589852	-4.66864	CR43769	ncRNA
18138741	0.0126051	4.86073	0.156702	0.877578	0.950612	-6.80001	0.0455933	4.86073	0.5668	0.579267	0.842988	-6.57721	-0.0329882	4.86073	-0.410098	0.687555	0.933843	-6.29282	CG43773	CG43773 gene product from transcript CG43773-RA
18138743	-0.107857	4.02769	-0.693142	0.498855	0.74159	-6.56371	0.0664856	4.02769	0.427271	0.675276	0.889138	-6.64897	-0.174342	4.02769	-1.12041	0.280227	0.779627	-5.75534	CG43774	CG43774 gene product from transcript CG43774-RA
18138745	-0.0149052	4.2105	-0.18219	0.857883	0.94262	-6.79547	0.0148171	4.2105	0.181114	0.858712	0.9584	-6.72721	-0.0297223	4.2105	-0.363304	0.721467	0.940204	-6.31139	CG43796	CG43796 gene product from transcript CG43796-RA
18138747	0.0724905	2.10067	0.325791	0.749101	0.892659	-6.75719	0.191239	2.10067	0.859475	0.40366	0.737045	-6.36516	-0.118748	2.10067	-0.533684	0.601411	0.912525	-6.23328	CG43797	CG43797 gene product from transcript CG43797-RA
18138749	-0.0806711	2.13279	-0.576094	0.573129	0.793887	-6.63993	-0.185051	2.13279	-1.3215	0.206217	0.550791	-5.87602	0.10438	2.13279	0.745403	0.467595	0.867183	-6.09683	CG43798	CG43798 gene product from transcript CG43798-RA
18138753	0.152351	3.1027	0.89837	0.383239	0.654039	-6.39872	0.306237	3.1027	1.8058	0.0911367	0.372816	-5.19455	-0.153887	3.1027	-0.907426	0.378587	0.83335	-5.96429	CG43799	CG43799 gene product from transcript CG43799-RA
18138756	0.27191	3.23479	2.54702	0.0223818	0.132661	-3.97969	0.262548	3.23479	2.45932	0.026607	0.189808	-4.07902	0.00936241	3.23479	0.0876989	0.931281	0.987842	-6.37553	CR43803	ncRNA
18138760	-0.0591008	3.64032	-0.896088	0.384418	0.654697	-6.40077	-0.082715	3.64032	-1.25413	0.229065	0.578143	-5.95808	0.0236142	3.64032	0.35804	0.725322	0.94162	-6.31334	CG43815	CG43815 gene product from transcript CG43815-RA
18138762	0.385318	6.32791	4.48769	0.000437989	0.010881	-0.13635	0.339389	6.32791	3.95276	0.00128551	0.0297618	-1.1521	0.0459292	6.32791	0.534924	0.600575	0.912458	-6.23261	CG13245	CG13245 gene product from transcript CG13245-RB
18138766	0.0550528	4.61513	0.562438	0.58216	0.799215	-6.64795	0.0432079	4.61513	0.441425	0.665227	0.884608	-6.64259	0.011845	4.61513	0.121012	0.905294	0.982091	-6.37192	CR43819	ncRNA
18138769	-0.0159096	4.65494	-0.203043	0.841841	0.936014	-6.79124	-0.0216039	4.65494	-0.275715	0.786545	0.935917	-6.70455	0.00569429	4.65494	0.0726719	0.943031	0.988931	-6.37677	CR43821	ncRNA
18138771	0.00945233	4.59517	0.127821	0.899995	0.960489	-6.80434	-0.0993539	4.59517	-1.34353	0.199152	0.541819	-5.84845	0.108806	4.59517	1.47135	0.161945	0.696147	-5.33349	CR43822	ncRNA
18138773	0.48609	6.48301	5.41001	7.33336e-05	0.00321761	1.65046	0.312578	6.48301	3.47888	0.00338409	0.0537306	-2.10255	0.173512	6.48301	1.93113	0.0726674	0.589852	-4.6594	CR43825	ncRNA
18138777	0.0925735	4.14734	1.11826	0.281117	0.560143	-6.18019	-0.175422	4.14734	-2.11905	0.0512567	0.273776	-4.68246	0.267996	4.14734	3.23731	0.00554953	0.284831	-2.29956	CR43827	ncRNA
18138781	0.0703641	5.88385	0.926462	0.368932	0.641767	-6.37314	0.138635	5.88385	1.82536	0.0880032	0.366647	-5.16401	-0.0682705	5.88385	-0.898897	0.382967	0.835008	-5.97186	CR43828	ncRNA
18138783	0.124881	9.41071	2.50373	0.0243801	0.139045	-4.06004	0.0532927	9.41071	1.06846	0.302274	0.656921	-6.16586	0.0715884	9.41071	1.43527	0.171815	0.704527	-5.38094	CG43850	CG43850 gene product from transcript CG43850-RA
18138786	0.31831	2.30649	2.82771	0.0127668	0.0945031	-3.4469	0.0903175	2.30649	0.802337	0.434937	0.75812	-6.41289	0.227992	2.30649	2.02537	0.0610794	0.572624	-4.50735	CG43851	CG43851 gene product from transcript CG43851-RA
18138788	0.0160817	4.15499	0.135042	0.894381	0.958132	-6.80334	-0.00890734	4.15499	-0.0747973	0.941368	0.982104	-6.74151	0.024989	4.15499	0.209839	0.836628	0.967539	-6.35672	CR43852	ncRNA
18138790	-0.169705	4.01054	-2.13156	0.050061	0.212694	-4.72536	0.0431138	4.01054	0.541525	0.59613	0.850621	-6.59165	-0.212819	4.01054	-2.67308	0.0174169	0.423666	-3.371	CR43853	ncRNA
18138793	-0.0122607	4.75167	-0.179883	0.859662	0.943642	-6.79591	-0.102063	4.75167	-1.49742	0.155112	0.482603	-5.64619	0.0898026	4.75167	1.31754	0.207507	0.730083	-5.52949	CR43854	ncRNA
18138795	0.0458964	5.6398	0.493096	0.629114	0.825301	-6.68581	0.307349	5.6398	3.30206	0.0048609	0.067696	-2.45541	-0.261453	5.6398	-2.80896	0.0132587	0.377915	-3.11768	CR43857	ncRNA
18138801	0.028767	4.11151	0.289446	0.776218	0.906563	-6.7689	0.167265	4.11151	1.68297	0.113156	0.413093	-5.38133	-0.138498	4.11151	-1.39352	0.183848	0.714127	-5.43472	CR43858	ncRNA
18138803	-0.0125837	8.81929	-0.188524	0.853003	0.940859	-6.79423	0.00866297	8.81929	0.129785	0.898468	0.96874	-6.73559	-0.0212467	8.81929	-0.318309	0.754657	0.948694	-6.32717	ab	abrupt
18138819	-0.0455745	5.26848	-0.429293	0.673837	0.851863	-6.7164	-0.00827127	5.26848	-0.0779119	0.938932	0.981708	-6.74126	-0.0373032	5.26848	-0.351381	0.730209	0.943164	-6.31577	CR43865	ncRNA
18138822	0.238009	5.52015	2.56374	0.0216524	0.130172	-3.94849	0.118406	5.52015	1.27542	0.221637	0.569335	-5.93251	0.119603	5.52015	1.28832	0.217231	0.73924	-5.56482	CR43866	ncRNA
18138827	-0.232288	8.90792	-3.39927	0.00398349	0.0442905	-2.31954	-0.280009	8.90792	-4.09762	0.00095828	0.0252577	-0.861999	0.0477215	8.90792	0.698351	0.495685	0.882095	-6.13083	CG17646	CG17646 gene product from transcript CG17646-RB
18138841	-0.216082	5.90559	-1.93181	0.0725768	0.265486	-5.05937	0.0464385	5.90559	0.415168	0.68392	0.892858	-6.65428	-0.262521	5.90559	-2.34698	0.0331335	0.503036	-3.96048	abo	abnormal oocyte
18138844	0.0332767	6.80414	0.406883	0.689864	0.859867	-6.72616	0.195771	6.80414	2.39374	0.0302515	0.20129	-4.1985	-0.162494	6.80414	-1.98686	0.0655957	0.584344	-4.56999	ade2	adenosine 2
18138851	-0.0594047	7.72152	-0.570775	0.576638	0.79546	-6.64307	-0.0363412	7.72152	-0.349175	0.731831	0.912633	-6.68056	-0.0230635	7.72152	-0.2216	0.827626	0.966867	-6.3541	ade3	adenosine 3
18138860	0.0551108	8.13931	0.932791	0.365759	0.639053	-6.36728	0.0893712	8.13931	1.51267	0.151227	0.477296	-5.62526	-0.0342604	8.13931	-0.579883	0.570636	0.906516	-6.20717	aop	anterior open
18138870	-0.253078	4.07508	-2.30466	0.0359633	0.175589	-4.42211	-0.157127	4.07508	-1.43088	0.17305	0.511562	-5.73569	-0.095951	4.07508	-0.873778	0.396068	0.838305	-5.99375	aub	aubergine
18138881	0.132542	8.6387	2.53199	0.0230569	0.135275	-4.00764	0.0113907	8.6387	0.2176	0.830685	0.950562	-6.71957	0.121151	8.6387	2.31439	0.0352928	0.506323	-4.01764	BicD	Bicaudal D
18138893	0.0155167	3.78682	0.108652	0.914925	0.96744	-6.80672	0.0751712	3.78682	0.526367	0.60636	0.856143	-6.60001	-0.0596545	3.78682	-0.417715	0.682097	0.931947	-6.28959	Bsg25A	Blastoderm-specific gene 25A
18138896	-0.0382872	7.08788	-0.65997	0.519319	0.757085	-6.58666	-0.0289306	7.08788	-0.498687	0.625262	0.865434	-6.61468	-0.00935661	7.08788	-0.161283	0.874031	0.974768	-6.36604	Bsg25D	Blastoderm-specific gene 25D
18138911	0.208221	8.73901	3.43355	0.00371338	0.0423549	-2.25086	0.0974416	8.73901	1.60681	0.129022	0.442584	-5.49268	0.110779	8.73901	1.82675	0.0877849	0.612792	-4.82278	bsk	basket
18138926	-0.257577	9.22943	-4.03122	0.00109624	0.020187	-1.04852	-0.247965	9.22943	-3.88077	0.00148828	0.0324687	-1.29649	-0.00961259	9.22943	-0.150442	0.882428	0.976913	-6.36779	bur	burgundy
18138937	-0.124794	9.58592	-2.1605	0.0473931	0.205786	-4.67549	-0.0426773	9.58592	-0.738852	0.471447	0.782616	-6.46238	-0.0821166	9.58592	-1.42165	0.175669	0.706116	-5.39862	cact	cactus
18138948	0.00788985	7.88164	0.159368	0.875514	0.950016	-6.79957	0.0682087	7.88164	1.37775	0.188569	0.528291	-5.80492	-0.0603188	7.88164	-1.21839	0.24197	0.755354	-5.64681	capu	cappuccino
18138965	0.104339	10.8915	2.61724	0.0194693	0.1226	-3.8482	0.0498028	10.8915	1.24926	0.230791	0.580558	-5.96388	0.0545361	10.8915	1.36798	0.191543	0.719034	-5.46703	Pka-C1	Protein kinase, cAMP-dependent, catalytic subunit 1
18138970	0.0262689	8.87393	0.397125	0.696891	0.864533	-6.73025	0.0658554	8.87393	0.995582	0.335306	0.684449	-6.23967	-0.0395865	8.87393	-0.598457	0.5585	0.901204	-6.19609	Cf2	Chorion factor 2
18138978	0.0717752	6.72907	1.31857	0.207172	0.476464	-5.94654	0.0378723	6.72907	0.695744	0.497271	0.797673	-6.49382	0.0339029	6.72907	0.622822	0.542793	0.898432	-6.18105	chif	chiffon
18138986	-0.00844362	9.85601	-0.244346	0.810287	0.922538	-6.78153	0.00200114	9.85601	0.0579103	0.954588	0.986588	-6.74269	-0.0104448	9.85601	-0.302257	0.766624	0.95256	-6.3323	chic	chickadee
18138997	0.0716103	7.58441	1.25659	0.228195	0.50037	-6.02217	0.0261993	7.58441	0.459736	0.652325	0.878907	-6.63402	0.045411	7.58441	0.796857	0.438016	0.855076	-6.05731	ck	crinkled
18139010	-0.0420317	8.23622	-0.892949	0.386043	0.655466	-6.40358	-0.0871882	8.23622	-1.85228	0.0838472	0.358167	-5.12166	0.0451565	8.23622	0.959335	0.35266	0.816211	-5.91691	eya	eyes absent
18139018	0.033804	8.04906	0.497295	0.62622	0.823284	-6.68366	-0.0255792	8.04906	-0.376299	0.711985	0.904952	-6.67029	0.0593832	8.04906	0.873593	0.396165	0.838305	-5.99391	cni	cornichon
18139025	-0.232488	4.68534	-2.4694	0.0260852	0.145005	-4.1234	-0.170768	4.68534	-1.81383	0.0898383	0.369773	-5.18203	-0.0617203	4.68534	-0.655568	0.52207	0.891156	-6.15994	cort	cortex
18139032	-0.578534	11.1583	-5.52772	5.88242e-05	0.00276694	1.87129	-0.473733	11.1583	-4.52637	0.000405573	0.0145246	-0.00987828	-0.104801	11.1583	-1.00134	0.332605	0.809918	-5.87686	Cyt-b5-r	Cytochrome b5-related
18139037	0.486739	10.1009	9.67605	7.97228e-08	2.76859e-05	8.42292	0.178247	10.1009	3.54343	0.00296504	0.0491824	-1.97333	0.308493	10.1009	6.13263	1.95118e-05	0.00758267	3.09781	Ddc	Dopa decarboxylase
18139044	0.0233622	5.26663	0.23412	0.81807	0.926373	-6.7841	0.0663208	5.26663	0.664622	0.516421	0.810517	-6.51542	-0.0429586	5.26663	-0.430502	0.672977	0.931093	-6.28404	Pkg21D	Protein kinase, cGMP-dependent at 21D
18139050	0.0553084	6.54854	0.738225	0.471816	0.721674	-6.53084	0.0665442	6.54854	0.888194	0.388513	0.725219	-6.34005	-0.0112358	6.54854	-0.149969	0.882795	0.976913	-6.36786	ds	dachsous
18139063	-0.0672903	6.72281	-1.11156	0.283899	0.562875	-6.18746	-0.0377592	6.72281	-0.623737	0.542208	0.824909	-6.54238	-0.0295311	6.72281	-0.487818	0.63276	0.920039	-6.25714	bsh	brain-specific homeobox
18139070	-0.0560025	12.2847	-1.49515	0.155698	0.409426	-5.71572	-0.00941899	12.2847	-0.251467	0.804879	0.942751	-6.71125	-0.0465835	12.2847	-1.24368	0.23278	0.748003	-5.61758	EF2	Elongation factor 2
18139077	0.222746	7.03481	4.63304	0.000328347	0.00885984	0.15105	0.243384	7.03481	5.0623	0.000142136	0.00679021	1.03314	-0.020638	7.03481	-0.429263	0.673858	0.931093	-6.28458	Eno	Enolase
18139090	-0.0851542	8.10803	-1.16001	0.264249	0.542184	-6.13411	-0.0747541	8.10803	-1.01833	0.324728	0.674612	-6.21711	-0.0104001	8.10803	-0.141674	0.88923	0.978231	-6.36911	esc	extra sexcombs
18139095	-0.0587313	8.27725	-1.22044	0.241213	0.515393	-6.06493	-0.0741332	8.27725	-1.54049	0.144352	0.466729	-5.58668	0.0154019	8.27725	0.320053	0.753361	0.948694	-6.32659	for	foraging
18139117	0.0755332	5.68902	0.579502	0.570887	0.792214	-6.6379	-0.103259	5.68902	-0.792216	0.440634	0.761311	-6.42103	0.178792	5.68902	1.37172	0.190402	0.718947	-5.46234	ft	fat
18139127	-0.00103733	3.30876	-0.0213721	0.983232	0.994317	-6.8127	0.0513499	3.30876	1.05797	0.306878	0.660886	-6.17676	-0.0523872	3.30876	-1.07934	0.297554	0.788896	-5.79857	fy	fuzzy
18139132	0.306705	6.28065	2.81535	0.0130891	0.0957107	-3.47073	0.22101	6.28065	2.02872	0.0607007	0.300833	-4.83494	0.0856958	6.28065	0.786629	0.443799	0.857444	-6.06536	Gal	beta galactosidase
18139139	-0.0697291	8.12426	-1.16785	0.26117	0.53843	-6.1253	-0.157706	8.12426	-2.6413	0.0185578	0.153679	-3.74079	0.0879765	8.12426	1.47346	0.161385	0.695201	-5.33069	Got2	Glutamate oxaloacetate transaminase 2
18139148	-0.0529726	6.67216	-0.825035	0.422331	0.684536	-6.46215	-0.0277309	6.67216	-0.431901	0.671982	0.888027	-6.64691	-0.0252417	6.67216	-0.393134	0.699774	0.936626	-6.29981	grk	gurken
18139153	-0.0819732	5.40775	-0.654034	0.523031	0.759647	-6.59066	0.000905746	5.40775	0.00722661	0.99433	0.998119	-6.74442	-0.082879	5.40775	-0.661261	0.518514	0.890483	-6.15617	H2.0	Homeodomain protein 2.0
18139157	0.0623583	4.13226	0.629429	0.538575	0.771079	-6.60685	0.119658	4.13226	1.2078	0.245898	0.597522	-6.01249	-0.0572997	4.13226	-0.578369	0.571631	0.906599	-6.20806	halo	CG7428 gene product from transcript CG7428-RB
18139160	0.205958	8.03888	3.85115	0.00158087	0.0252475	-1.41084	0.120778	8.03888	2.25839	0.0393153	0.235229	-4.44051	0.08518	8.03888	1.59276	0.132149	0.669729	-5.16759	hook	CG10653 gene product from transcript CG10653-RA
18139168	0.105163	7.5233	2.18825	0.0449591	0.199624	-4.62735	0.0650657	7.5233	1.3539	0.195897	0.53856	-5.83535	0.0400973	7.5233	0.834351	0.417226	0.845691	-6.027	kel	kelch
18139175	0.166716	8.27288	3.45938	0.00352201	0.0411153	-2.19906	-0.0014254	8.27288	-0.0295773	0.976796	0.992846	-6.74399	0.168141	8.27288	3.48896	0.00331497	0.22615	-1.8107	Arpc1	Actin-related protein 2
18139180	-0.0284763	5.67885	-0.220342	0.828588	0.931034	-6.78739	0.116722	5.67885	0.903164	0.380771	0.719347	-6.32667	-0.145198	5.67885	-1.12351	0.278953	0.778836	-5.75203	NimC3	Nimrod C3
18139182	0.0164235	7.97968	0.196705	0.846709	0.938539	-6.79257	-0.00701109	7.97968	-0.0839722	0.934193	0.980699	-6.74074	0.0234346	7.97968	0.280677	0.782808	0.956531	-6.33878	CIAPIN1	CIAPIN1 ortholog
18139187	-0.191542	3.96268	-1.33746	0.20108	0.469592	-5.92292	-0.0652661	3.96268	-0.455727	0.65514	0.879715	-6.63592	-0.126275	3.96268	-0.881731	0.391888	0.837047	-5.98688	wor	worniu
18139190	0.068074	7.1392	0.839748	0.414287	0.677894	-6.44982	0.0503979	7.1392	0.621699	0.543511	0.825715	-6.54368	0.017676	7.1392	0.218048	0.830342	0.967304	-6.3549	Gli	Gliotactin
18139202	0.167284	8.5918	2.41022	0.0292937	0.156354	-4.23174	0.167241	8.5918	2.4096	0.0293292	0.198388	-4.16974	4.30151e-05	8.5918	0.000619758	0.999514	0.999792	-6.37951	ND-B17	NADH dehydrogenase (ubiquinone) B17 subunit
18139207	0.126327	6.91902	1.38184	0.187336	0.451388	-5.86639	0.166015	6.91902	1.81598	0.0894939	0.36955	-5.17868	-0.0396885	6.91902	-0.434137	0.670393	0.92964	-6.28243	wek	weckle
18139213	-0.124014	9.3165	-1.87843	0.0799796	0.281221	-5.14538	-0.0993268	9.3165	-1.5045	0.153298	0.480533	-5.6365	-0.0246867	9.3165	-0.37393	0.71371	0.939874	-6.30737	crp	cropped
18139217	-0.003767	6.51357	-0.0481698	0.962219	0.987633	-6.81172	0.0620477	6.51357	0.793422	0.439952	0.760931	-6.42007	-0.0658147	6.51357	-0.841592	0.413286	0.843417	-6.021	mRpL4	mitochondrial ribosomal protein L4
18139220	-0.0442434	6.93263	-0.663492	0.517124	0.755302	-6.58427	-0.197793	6.93263	-2.96619	0.00964567	0.104888	-3.11752	0.15355	6.93263	2.30269	0.0360999	0.508389	-4.03808	l(2)37Bb	lethal (2) 37Bb
18139223	0.0410571	6.82277	0.713705	0.486411	0.732655	-6.54896	0.0790256	6.82277	1.37372	0.189792	0.529117	-5.8101	-0.0379685	6.82277	-0.660014	0.519292	0.890483	-6.15699	Lim3	CG10699 gene product from transcript CG10699-RF
18139237	0.128914	7.69998	2.02029	0.0616582	0.242089	-4.91369	-0.0301396	7.69998	-0.472338	0.643512	0.875005	-6.62793	0.159053	7.69998	2.49263	0.0249194	0.470557	-3.70085	l(2)37Cc	lethal (2) 37Cc
18139242	0.0872437	8.77325	1.72621	0.104924	0.329848	-5.3823	-0.000312774	8.77325	-0.00618858	0.995144	0.998386	-6.74443	0.0875565	8.77325	1.7324	0.10379	0.633037	-4.96555	l(2)gl	lethal (2) giant larvae
18139257	0.0894905	6.30613	1.2796	0.220201	0.491207	-5.99443	0.171057	6.30613	2.4459	0.0273169	0.192266	-4.10357	-0.0815664	6.30613	-1.1663	0.261776	0.771727	-5.70545	robo2	roundabout 2
18139272	-0.203237	4.51961	-1.74285	0.101899	0.324463	-5.35703	-0.119033	4.51961	-1.02076	0.323615	0.673549	-6.21468	-0.0842046	4.51961	-0.722091	0.481389	0.875148	-6.11393	twe	twine
18139278	0.0325609	1.9081	0.310526	0.760451	0.89884	-6.76228	0.0549303	1.9081	0.523859	0.608062	0.857284	-6.60137	-0.0223694	1.9081	-0.213333	0.833952	0.967431	-6.35595	Acp26Aa	Accessory gland protein 26Aa
18139281	0.0817763	1.69719	0.950723	0.356874	0.631904	-6.35049	0.187246	1.69719	2.1769	0.0459399	0.258035	-4.58295	-0.10547	1.69719	-1.22618	0.239108	0.753425	-5.63785	Acp26Ab	Accessory gland protein 26Ab
18139285	-0.150059	6.27172	-1.99422	0.0647092	0.24769	-4.95701	-0.138486	6.27172	-1.84042	0.0856563	0.36222	-5.14037	-0.011573	6.27172	-0.1538	0.879826	0.976175	-6.36726	net	CG11450 gene product from transcript CG11450-RB
18139289	0.0717556	5.35352	0.632821	0.536417	0.7693	-6.60465	0.178363	5.35352	1.57301	0.136652	0.453526	-5.54094	-0.106608	5.35352	-0.940186	0.362077	0.822292	-5.93466	odd	odd skipped
18139292	-0.124671	5.10195	-1.96767	0.067956	0.255769	-5.00078	-0.140421	5.10195	-2.21626	0.0426209	0.24695	-4.51449	0.0157499	5.10195	0.24858	0.80707	0.962954	-6.34754	okr	okra
18139299	0.0346021	8.64873	0.758884	0.459728	0.712357	-6.51513	0.0130549	8.64873	0.286318	0.778567	0.933897	-6.70143	0.0215472	8.64873	0.472567	0.643352	0.923142	-6.26462	osp	outspread
18139312	-0.18311	10.0124	-2.14837	0.048495	0.208812	-4.69644	-0.0986427	10.0124	-1.15734	0.265304	0.618856	-6.06985	-0.0844677	10.0124	-0.991028	0.337453	0.810698	-5.88683	pr	purple
18139318	0.11749	3.43213	0.89586	0.384536	0.654697	-6.40098	0.0949832	3.43213	0.724246	0.480104	0.78765	-6.47323	0.0225068	3.43213	0.171614	0.866044	0.973706	-6.36426	prd	paired
18139322	-0.150093	4.08889	-0.983526	0.34101	0.616917	-6.31904	-0.0366185	4.08889	-0.239953	0.813628	0.945107	-6.71421	-0.113474	4.08889	-0.743573	0.468669	0.867618	-6.09819	qua	quail
18139331	-0.252402	8.78162	-4.57548	0.000367938	0.00959343	0.0374474	-0.285715	8.78162	-5.17937	0.000113553	0.00592146	1.25678	0.033313	8.78162	0.603889	0.554977	0.899816	-6.19278	raw	CG12437 gene product from transcript CG12437-RB
18139343	0.401235	6.07727	5.51277	6.04883e-05	0.0028053	1.84335	0.168937	6.07727	2.32111	0.0348368	0.217191	-4.32916	0.232297	6.07727	3.19165	0.00609243	0.293133	-2.38778	rk	rickets
18139361	0.306719	4.25671	2.80435	0.0133824	0.0968952	-3.49191	0.141104	4.25671	1.29012	0.21662	0.562989	-5.91466	0.165615	4.25671	1.51423	0.150836	0.685622	-5.27598	amos	absent MD neurons and olfactory sensilla
18139363	-0.00711298	8.97014	-0.144867	0.886752	0.954723	-6.80189	0.00408329	8.97014	0.0831628	0.934826	0.981024	-6.74081	-0.0111963	8.97014	-0.22803	0.822714	0.965373	-6.3526	S	Star
18139371	-0.118363	4.56425	-0.613929	0.548498	0.777985	-6.61675	0.0383879	4.56425	0.199111	0.84486	0.95385	-6.72362	-0.156751	4.56425	-0.81304	0.428963	0.850575	-6.04438	sna	snail
18139373	0.0690501	7.41593	1.69183	0.111426	0.341154	-5.434	0.0547388	7.41593	1.34118	0.199898	0.543065	-5.85141	0.0143114	7.41593	0.350649	0.730747	0.943406	-6.31604	Btk29A	Btk family kinase at 29A
18139396	-0.0255037	8.90194	-0.442105	0.664746	0.845587	-6.71059	0.012451	8.90194	0.215838	0.832033	0.950562	-6.71998	-0.0379547	8.90194	-0.657943	0.520585	0.890528	-6.15837	Su(var)205	Suppressor of variegation 205
18139403	-0.0612143	8.42168	-0.898286	0.383282	0.654045	-6.3988	-0.0128039	8.42168	-0.18789	0.853491	0.956135	-6.7259	-0.0484104	8.42168	-0.710396	0.488401	0.877833	-6.12232	tkv	thickveins
18139411	0.0364677	6.50422	0.466308	0.647722	0.835775	-6.69915	0.0207324	6.50422	0.265103	0.794553	0.938469	-6.70756	0.0157353	6.50422	0.201206	0.843251	0.969256	-6.35855	Top2	Topoisomerase 2
18139419	-0.0564711	4.50794	-0.746279	0.467081	0.717457	-6.52476	0.0598941	4.50794	0.791516	0.44103	0.761388	-6.42159	-0.116365	4.50794	-1.5378	0.145007	0.682898	-5.24386	trk	trunk
18139421	0.164093	8.1289	2.87887	0.011513	0.0885978	-3.34792	0.137597	8.1289	2.41402	0.0290764	0.198115	-4.16169	0.0264958	8.1289	0.464846	0.648745	0.92427	-6.26831	tup	tailup
18139432	0.00865181	13.0681	0.160185	0.874881	0.949645	-6.79943	-0.0340112	13.0681	-0.629705	0.5384	0.822972	-6.53855	0.0426631	13.0681	0.789889	0.44195	0.85703	-6.06281	snRNA:U1:21D	small nuclear RNA U1 at 21D
18139434	0.921089	7.8259	8.12101	7.35743e-07	0.000130994	6.24228	0.779218	7.8259	6.87017	5.43844e-06	0.000765226	4.2803	0.141871	7.8259	1.25084	0.230229	0.748003	-5.60922	snRNA:U2:38ABa	small nuclear RNA U2 at 38ABa
18139436	0.221876	9.66758	1.79031	0.0936869	0.308595	-5.28409	0.136907	9.66758	1.1047	0.286765	0.64179	-6.12749	0.0849689	9.66758	0.685611	0.50346	0.884836	-6.13968	snRNA:U4:39B	small nuclear RNA U4 at 39B
18139438	0.157577	5.91236	1.13251	0.27527	0.55355	-6.16462	-0.0289991	5.91236	-0.208417	0.837718	0.952109	-6.72163	0.186576	5.91236	1.34093	0.199978	0.725566	-5.50076	snRNA:U5:35D	small nuclear RNA U5 at 35EF
18139440	-0.0893176	6.08951	-1.2138	0.243665	0.518235	-6.07267	-0.170892	6.08951	-2.32238	0.0347517	0.216992	-4.32691	0.0815746	6.08951	1.10858	0.285141	0.781556	-5.76794	vls	valois
18139444	-0.0588715	5.36649	-0.411844	0.686302	0.857786	-6.72404	-0.0438128	5.36649	-0.306498	0.763455	0.926923	-6.69517	-0.0150588	5.36649	-0.105346	0.917503	0.984128	-6.37376	Vm26Aa	Vitelline membrane 26Aa
18139446	-0.194618	2.9914	-1.92967	0.0728611	0.266228	-5.06285	-0.0675038	2.9914	-0.669311	0.513509	0.8084	-6.51223	-0.127114	2.9914	-1.26036	0.226871	0.7461	-5.59804	Vm34Ca	Vitelline membrane 34Ca
18139448	0.257024	3.71338	2.40003	0.0298826	0.158115	-4.25028	0.200226	3.71338	1.86966	0.0812584	0.353021	-5.09411	0.0567976	3.71338	0.530362	0.603656	0.912525	-6.23508	Cdk1	Cyclin-dependent kinase 1
18139452	0.927629	8.52686	9.97947	5.32772e-08	2.17398e-05	8.8141	0.72526	8.52686	7.80237	1.20151e-06	0.000266742	5.77135	0.202369	8.52686	2.17709	0.0459234	0.540809	-4.25437	snRNA:U2:34ABa	small nuclear RNA U2 at 34ABa
18139454	0.0193248	11.1648	0.486002	0.634017	0.828755	-6.68942	-0.0158842	11.1648	-0.399474	0.695197	0.897998	-6.66093	0.035209	11.1648	0.885476	0.38993	0.83667	-5.98363	Syt1	Synaptotagmin 1
18139473	0.112095	10.6924	2.35949	0.032338	0.164841	-4.3237	0.04116	10.6924	0.866375	0.399985	0.734371	-6.3592	0.0709353	10.6924	1.49311	0.156225	0.687767	-5.30445	porin	CG6647 gene product from transcript CG6647-RB
18139484	0.0856118	4.75006	0.684017	0.504438	0.745391	-6.57013	0.257714	4.75006	2.05907	0.0573628	0.290679	-4.78411	-0.172102	4.75006	-1.37505	0.189387	0.718947	-5.45814	tam	tamas
18139488	0.0433916	9.07882	0.808057	0.431737	0.690864	-6.47614	-0.00616768	9.07882	-0.114857	0.910088	0.972576	-6.73751	0.0495592	9.07882	0.922914	0.370718	0.828791	-5.9504	DNApol-gamma35	DNA polymerase gamma 35kD
18139491	0.168733	5.63283	2.73029	0.0155316	0.106663	-3.6339	0.0958681	5.63283	1.55126	0.141763	0.462711	-5.57161	0.0728646	5.63283	1.17903	0.256823	0.768104	-5.69131	Rrp1	Recombination repair protein 1
18139498	-0.176894	6.7768	-1.91124	0.0753533	0.272874	-5.09269	-0.0903038	6.7768	-0.975682	0.344757	0.691626	-6.25903	-0.08659	6.7768	-0.935557	0.364379	0.825264	-5.9389	fs(2)ltoPP43	female sterile (2) ltoPP43
18139506	0.0743934	8.34657	1.40266	0.181157	0.444538	-5.83938	0.113566	8.34657	2.14125	0.0491528	0.267551	-4.64445	-0.0391727	8.34657	-0.738587	0.471603	0.869447	-6.10189	elB	elbow B
18139510	-0.279574	6.89279	-5.32904	8.5433e-05	0.00357683	1.49752	-0.217965	6.89279	-4.1547	0.000853878	0.0232283	-0.747925	-0.0616089	6.89279	-1.17434	0.258638	0.769008	-5.69653	RpS2	Ribosomal protein S2
18139514	0.0580053	9.93383	1.14253	0.271214	0.548818	-6.15357	-0.0547683	9.93383	-1.07877	0.2978	0.652173	-6.15505	0.112774	9.93383	2.2213	0.0422117	0.530009	-4.1789	Gdi	GDP dissociation inhibitor
18139519	-0.110933	3.73871	-1.39207	0.184278	0.448253	-5.85315	-0.189229	3.73871	-2.37459	0.0314016	0.205261	-4.23312	0.0782958	3.73871	0.982518	0.34149	0.811797	-5.89499	piwi	CG6122 gene product from transcript CG6122-RA
18139528	0.172176	5.13165	2.1996	0.0439978	0.196962	-4.60757	0.0854383	5.13165	1.0915	0.292345	0.647939	-6.1416	0.0867378	5.13165	1.1081	0.285341	0.781556	-5.76845	sob	sister of odd and bowl
18139531	0.000335627	8.43359	0.00840574	0.993404	0.997683	-6.81291	0.00153895	8.43359	0.0385429	0.969765	0.990782	-6.74367	-0.00120332	8.43359	-0.0301371	0.976357	0.996134	-6.37904	Hnf4	Hepatocyte nuclear factor 4
18139543	-0.259088	8.08333	-4.19637	0.000785041	0.0159003	-0.717145	-0.244289	8.08333	-3.95668	0.00127533	0.0296946	-1.14426	-0.0147987	8.08333	-0.239691	0.813828	0.963002	-6.34979	nmd	no mitochondrial derivative
18139546	-0.321513	3.50187	-2.09418	0.0537123	0.221891	-4.78924	-0.0124793	3.50187	-0.081284	0.936295	0.981578	-6.74098	-0.309033	3.50187	-2.01289	0.0625106	0.575671	-4.52772	scw	screw
18139548	0.0607439	7.14537	1.37744	0.188665	0.453185	-5.87206	0.0502096	7.14537	1.13856	0.272816	0.627226	-6.09067	0.0105343	7.14537	0.238876	0.814447	0.963004	-6.34999	msl-2	male-specific lethal 2
18139555	0.163177	7.72971	2.76217	0.0145683	0.102185	-3.57293	0.0775066	7.72971	1.31199	0.209327	0.554176	-5.88781	0.08567	7.72971	1.45018	0.167679	0.701999	-5.36144	msl-1	male-specific lethal 1
18139558	-0.211458	5.35792	-1.34914	0.197388	0.465169	-5.90818	-0.0807133	5.35792	-0.514963	0.614113	0.859923	-6.60614	-0.130745	5.35792	-0.834172	0.417323	0.845691	-6.02714	Ets21C	Ets at 21C
18139563	0.0262102	9.1235	0.469144	0.64574	0.834914	-6.69778	0.0339843	9.1235	0.608296	0.552128	0.829819	-6.55214	-0.00777416	9.1235	-0.139152	0.891188	0.978508	-6.36948	spi	spitz
18139569	0.0305533	7.243	0.641084	0.531181	0.765298	-6.59925	-0.0269641	7.243	-0.565773	0.579948	0.843225	-6.57781	0.0575174	7.243	1.20686	0.24625	0.758694	-5.65997	dac	dachshund
18139584	0.288841	4.09602	1.88634	0.078842	0.27836	-5.13273	0.523073	4.09602	3.41603	0.00384905	0.0584955	-2.2282	-0.234231	4.09602	-1.52969	0.146989	0.685133	-5.25494	pie	pineapple eye
18139587	-0.000994452	2.33735	-0.0100936	0.99208	0.997186	-6.81289	-0.0557215	2.33735	-0.565567	0.580084	0.843261	-6.57793	0.0547271	2.33735	0.555473	0.586794	0.909738	-6.22123	gammaTub37C	gamma-Tubulin at 37C
18139593	-0.145672	4.66352	-2.39385	0.0302449	0.158988	-4.2615	-0.226874	4.66352	-3.72824	0.00203157	0.0395727	-1.60265	0.0812012	4.66352	1.33439	0.202061	0.727721	-5.50883	Gyc32E	Guanyl cyclase at 32E
18139617	-0.259837	11.9147	-7.06229	3.94681e-06	0.000400123	4.57373	-0.0676856	11.9147	-1.83968	0.085771	0.362401	-5.14154	-0.192151	11.9147	-5.22261	0.000104561	0.0275265	1.49922	RpS13	Ribosomal protein S13
18139621	0.0790414	7.27354	0.920708	0.371832	0.643786	-6.37844	0.052006	7.27354	0.605788	0.553749	0.830508	-6.5537	0.0270354	7.27354	0.31492	0.757178	0.948874	-6.32827	Uch	Ubiquitin carboxy-terminal hydrolase
18139627	-0.0881905	5.25789	-1.07271	0.300425	0.578724	-6.22884	-0.0636746	5.25789	-0.774509	0.450715	0.767829	-6.43505	-0.0245159	5.25789	-0.2982	0.769658	0.953716	-6.33355	Gsc	Goosecoid
18139633	0.125665	5.03385	1.59345	0.131992	0.374087	-5.57798	0.0635411	5.03385	0.805715	0.433045	0.756358	-6.41015	0.0621236	5.03385	0.78774	0.443169	0.857037	-6.06449	CycE	Cyclin E
18139644	-0.0265587	6.86216	-0.611521	0.550048	0.779128	-6.61827	-0.0814354	6.86216	-1.87507	0.0804681	0.350945	-5.08551	0.0548767	6.86216	1.26355	0.225755	0.745128	-5.59428	TfIIS	RNA polymerase II elongation factor
18139648	0.0544025	7.21356	0.885697	0.389815	0.657901	-6.41003	0.089019	7.21356	1.44927	0.167929	0.504219	-5.71126	-0.0346165	7.21356	-0.563572	0.581407	0.908946	-6.21663	Wnt4	Wnt oncogene analog 4
18139653	0.0298735	5.91386	0.364362	0.720694	0.876355	-6.74327	-0.0271836	5.91386	-0.331554	0.744831	0.919114	-6.68682	0.0570571	5.91386	0.695916	0.497166	0.882297	-6.13253	lwr	lesswright
18139659	-0.0716942	5.7564	-0.505588	0.620523	0.819764	-6.67935	-0.142764	5.7564	-1.00677	0.330074	0.679613	-6.22863	0.0710695	5.7564	0.501183	0.623546	0.918669	-6.2504	l(2)05714	lethal (2) 05714
18139665	-0.0473202	6.56172	-0.484943	0.634751	0.828841	-6.68995	0.0130629	6.56172	0.13387	0.895292	0.967297	-6.73503	-0.060383	6.56172	-0.618813	0.545361	0.898451	-6.18356	ATPsynG	ATP synthase
18139671	0.0497465	9.08671	0.744611	0.46806	0.717946	-6.52602	0.0187729	9.08671	0.280995	0.782569	0.934932	-6.70301	0.0309736	9.08671	0.463616	0.649606	0.924803	-6.2689	poe	purity of essence
18139685	-0.0865549	9.01895	-1.6891	0.111955	0.34207	-5.43806	-0.109379	9.01895	-2.1345	0.0497833	0.269169	-4.65602	0.0228237	9.01895	0.4454	0.662417	0.928764	-6.27736	Dif	Dorsal-related immunity factor
18139696	-0.39933	7.77273	-3.25443	0.00535852	0.0547663	-2.60881	-0.717447	7.77273	-5.84698	3.26516e-05	0.00256221	2.49864	0.318116	7.77273	2.59256	0.0204489	0.43955	-3.51922	Obp28a	Odorant-binding protein 28a
18139698	-0.0684455	6.04589	-0.681452	0.506012	0.746822	-6.57192	0.0458447	6.04589	0.456436	0.654642	0.879715	-6.63559	-0.11429	6.04589	-1.13789	0.273088	0.77681	-5.73654	Taf11	TBP-associated factor 11
18139701	0.0819184	8.88502	1.73051	0.104135	0.328125	-5.37578	0.0385007	8.88502	0.813322	0.428806	0.753376	-6.40395	0.0434176	8.88502	0.917191	0.373613	0.830804	-5.95556	Rsf1	Repressor splicing factor 1
18139703	0.0162477	3.62665	0.121488	0.904924	0.962947	-6.80517	0.120662	3.62665	0.902214	0.38126	0.719347	-6.32753	-0.104414	3.62665	-0.780726	0.447159	0.859727	-6.06996	Acp36DE	Accessory gland protein 36DE
18139706	-0.012638	8.15235	-0.210827	0.835871	0.934169	-6.78955	0.0746459	8.15235	1.24524	0.23222	0.581549	-5.96864	-0.0872839	8.15235	-1.45607	0.166066	0.700396	-5.35369	ine	inebriated
18139722	-0.183545	5.83312	-1.76745	0.0975674	0.315721	-5.31939	-0.252463	5.83312	-2.43109	0.0281215	0.19507	-4.13061	0.0689178	5.83312	0.663644	0.51703	0.890483	-6.15458	La	La autoantigen-like
18139729	0.0385901	7.19328	0.738736	0.471515	0.721513	-6.53045	0.0353792	7.19328	0.677269	0.508588	0.805627	-6.50676	0.00321089	7.19328	0.0614665	0.951802	0.991284	-6.37755	Mad	Mothers against dpp
18139736	0.208678	6.85132	2.65243	0.0181504	0.117065	-3.78183	0.0844131	6.85132	1.07295	0.300322	0.654803	-6.16117	0.124265	6.85132	1.57948	0.135161	0.673207	-5.18618	Nos	Nitric oxide synthase
18139764	-0.295347	3.43528	-2.59607	0.0203066	0.12569	-3.88798	-0.18317	3.43528	-1.61004	0.128311	0.441619	-5.48802	-0.112178	3.43528	-0.986028	0.33982	0.811042	-5.89163	RnrL	Ribonucleoside diphosphate reductase large subunit
18139769	-0.25354	8.17437	-2.69017	0.0168319	0.111633	-3.71031	-0.257836	8.17437	-2.73575	0.0153624	0.139691	-3.56188	0.0042958	8.17437	0.0455803	0.964248	0.993402	-6.37843	rost	rolling stone
18139777	-0.307483	7.51307	-3.81256	0.00171027	0.02651	-1.48855	-0.412953	7.51307	-5.12032	0.000127142	0.00640534	1.14418	0.10547	7.51307	1.30776	0.210723	0.7326	-5.54139	Tig	Tiggrin
18139784	0.04001	8.05253	0.702549	0.493139	0.73719	-6.55701	-0.029131	8.05253	-0.51152	0.616464	0.86095	-6.60797	0.069141	8.05253	1.21407	0.243565	0.755733	-5.65175	Wee1	Wee1 kinase
18139791	0.471092	4.87412	5.43505	6.99635e-05	0.00313397	1.69758	0.268302	4.87412	3.09543	0.00741485	0.0882107	-2.86436	0.20279	4.87412	2.33961	0.0336103	0.503036	-3.97343	Ret	Ret oncogene
18139801	0.000446796	2.92475	0.00444525	0.996512	0.998869	-6.81293	0.297182	2.92475	2.95672	0.00983289	0.106245	-3.13597	-0.296735	2.92475	-2.95227	0.009922	0.343195	-2.84677	Ser12	Serine protease 12
18139807	0.141968	1.67496	1.42986	0.173336	0.434013	-5.80363	0.0318468	1.67496	0.320753	0.75284	0.922255	-6.6905	0.110121	1.67496	1.10911	0.284918	0.781556	-5.76738	ProtA	Protamine A
18139811	0.0433444	1.70165	0.36222	0.722261	0.877269	-6.74409	0.130377	1.70165	1.08954	0.293181	0.648189	-6.14368	-0.087033	1.70165	-0.727317	0.478276	0.873486	-6.11015	ProtB	Protamine B
18139815	-0.300909	4.62545	-2.68747	0.0169228	0.112009	-3.71543	-0.232056	4.62545	-2.07253	0.0559368	0.287469	-4.76143	-0.0688532	4.62545	-0.614941	0.547847	0.899593	-6.18597	Ptth	Prothoracicotropic hormone
18139819	0.386453	6.33882	3.73692	0.00199583	0.0291899	-1.6409	0.43753	6.33882	4.23083	0.000732392	0.0206461	-0.596022	-0.0510773	6.33882	-0.493907	0.628554	0.918726	-6.25409	MED20	Mediator complex subunit 20
18139821	-0.136533	5.77988	-1.77559	0.0961687	0.313374	-5.30685	-0.0402992	5.77988	-0.524087	0.607907	0.85714	-6.60125	-0.0962334	5.77988	-1.25151	0.229992	0.748003	-5.60844	alien	CG9556 gene product from transcript CG9556-RD
18139831	-0.250617	8.67514	-3.00414	0.00892973	0.0751681	-3.10361	-0.238414	8.67514	-2.85786	0.0120126	0.119628	-3.32766	-0.0122032	8.67514	-0.14628	0.885656	0.977528	-6.36843	Hf	Helical Factor
18139834	0.0882337	9.85058	2.01455	0.0623191	0.243576	-4.92326	0.0428732	9.85058	0.97888	0.343226	0.690154	-6.25594	0.0453605	9.85058	1.03567	0.316832	0.800019	-5.84303	Rab5	CG3664 gene product from transcript CG3664-RC
18139850	-0.0913518	6.76725	-1.33526	0.20178	0.470533	-5.92568	-0.023008	6.76725	-0.336301	0.741321	0.917916	-6.68516	-0.0683438	6.76725	-0.998963	0.333719	0.809918	-5.87917	Vm32E	Vitelline membrane 32E
18139852	-0.192687	5.44866	-2.01136	0.062689	0.244028	-4.92858	0.0177037	5.44866	0.1848	0.855871	0.957062	-6.7265	-0.21039	5.44866	-2.19616	0.0442872	0.536101	-4.22192	barr	barren
18139858	-0.0361557	4.64447	-0.381773	0.708005	0.870447	-6.73649	0.157454	4.64447	1.66258	0.117229	0.42127	-5.41149	-0.19361	4.64447	-2.04435	0.0589596	0.570861	-4.47624	gcm	glial cells missing
18139863	-0.177322	7.33116	-2.12805	0.0503937	0.213366	-4.73138	-0.0490038	7.33116	-0.588096	0.565253	0.836924	-6.56456	-0.128319	7.33116	-1.53995	0.144483	0.682478	-5.2409	Hel25E	Helicase at 25E
18139874	0.903861	10.1606	3.37779	0.00416269	0.0456609	-2.36255	1.17971	10.1606	4.40867	0.000512712	0.0164088	-0.242562	-0.275853	10.1606	-1.03088	0.318999	0.802018	-5.84781	tim	timeless
18139895	-0.0253114	4.96208	-0.277403	0.785273	0.910508	-6.77248	0.00546313	4.96208	0.0598737	0.95305	0.986472	-6.74256	-0.0307745	4.96208	-0.337277	0.7406	0.945674	-6.32077	CG13397	CG13397 gene product from transcript CG13397-RB
18139900	0.643632	6.74495	1.42574	0.174503	0.43531	-5.80907	-0.00149196	6.74495	-0.00330493	0.997407	0.999193	-6.74445	0.645124	6.74495	1.42905	0.173566	0.706116	-5.38903	Acp1	Adult cuticle protein 1
18139903	0.164509	7.7493	1.32566	0.204868	0.474306	-5.93771	-0.0396365	7.7493	-0.319403	0.753844	0.922633	-6.69095	0.204145	7.7493	1.64506	0.120829	0.657608	-5.09326	Hr38	Hormone receptor-like in 38
18139914	0.654121	6.44891	2.61256	0.0196513	0.123081	-3.857	0.274059	6.44891	1.09459	0.291029	0.646371	-6.1383	0.380062	6.44891	1.51797	0.149897	0.685522	-5.27091	Cyp4e3	Cytochrome P450-4e3
18139921	-0.0359828	7.38164	-0.589129	0.564578	0.788255	-6.6321	-0.0196317	7.38164	-0.32142	0.752345	0.922044	-6.69028	-0.0163511	7.38164	-0.267709	0.792584	0.959437	-6.34245	Ubc2	Ubiquitin conjugating enzyme 2
18139927	0.0140476	7.79415	0.201856	0.842752	0.93644	-6.79149	-0.0630292	7.79415	-0.905693	0.379474	0.718753	-6.32439	0.0770768	7.79415	1.10755	0.285571	0.781556	-5.76903	CG5861	CG5861 gene product from transcript CG5861-RA
18139932	-0.105019	4.6269	-1.33845	0.200766	0.469515	-5.92168	-0.164114	4.6269	-2.09159	0.0539734	0.281419	-4.72919	0.0590947	4.6269	0.753148	0.463066	0.86525	-6.09104	cutlet	CG33122 gene product from transcript CG33122-RA
18139945	-0.129268	5.15555	-1.38568	0.186183	0.450204	-5.86143	0.00436403	5.15555	0.0467799	0.963308	0.988558	-6.7433	-0.133633	5.15555	-1.43246	0.172604	0.705384	-5.38459	glu	gluon
18139951	0.124014	9.01961	2.7208	0.0158301	0.108283	-3.65201	0.0221432	9.01961	0.485811	0.63415	0.870055	-6.62124	0.101871	9.01961	2.23499	0.0411208	0.527237	-4.1554	kek1	kekkon-1
18139953	0.084383	4.89837	1.62091	0.125948	0.366064	-5.5384	-0.0181245	4.89837	-0.348152	0.732583	0.912633	-6.68093	0.102507	4.89837	1.96906	0.0677828	0.584644	-4.5987	tos	tosca
18139956	0.0537507	2.09532	0.419897	0.680537	0.854071	-6.72055	0.0125676	2.09532	0.0981772	0.923097	0.977031	-6.73938	0.0411831	2.09532	0.321719	0.752123	0.948458	-6.32604	Acp29AB	Accessory gland protein 29AB
18139958	0.105962	8.74764	2.36056	0.0322704	0.164691	-4.32176	0.103536	8.74764	2.30651	0.0358344	0.220429	-4.35521	0.00242622	8.74764	0.0540498	0.957612	0.991915	-6.378	toc	toucan
18139977	0.0932715	9.03351	2.03297	0.0602229	0.238178	-4.89252	0.0330855	9.03351	0.72114	0.481957	0.788622	-6.47551	0.060186	9.03351	1.31183	0.20938	0.731405	-5.53644	CadN	Cadherin-N
18140007	-0.00546693	7.02894	-0.079329	0.937824	0.976533	-6.80963	-0.0750325	7.02894	-1.08877	0.293507	0.64852	-6.14449	0.0695655	7.02894	1.00944	0.328833	0.808371	-5.86897	Dref	DNA replication-related element factor
18140014	-0.175345	10.3885	-3.72791	0.00203294	0.0295737	-1.65906	-0.0459149	10.3885	-0.976169	0.344524	0.69142	-6.25856	-0.12943	10.3885	-2.75174	0.014877	0.394833	-3.22483	RpL9	Ribosomal protein L9
18140020	0.0482157	9.49532	0.773195	0.451469	0.705787	-6.50401	0.167112	9.49532	2.67984	0.0171831	0.147534	-3.66804	-0.118897	9.49532	-1.90665	0.075986	0.589852	-4.6982	Nak	Numb-associated kinase
18140030	-0.156221	10.9225	-3.34127	0.0044859	0.048107	-2.43557	-0.188359	10.9225	-4.02863	0.00110201	0.0272118	-1.00008	0.0321373	10.9225	0.687354	0.502392	0.884836	-6.13848	nrv1	nervana 1
18140036	0.0493303	9.87965	1.05739	0.307134	0.585155	-6.24482	0.0101982	9.87965	0.218597	0.829922	0.950434	-6.71935	0.0391321	9.87965	0.838791	0.414807	0.84388	-6.02332	nrv2	nervana 2
18140051	-0.121705	8.74483	-2.15413	0.047969	0.207294	-4.6865	-0.100005	8.74483	-1.77004	0.0971193	0.386159	-5.2498	-0.0217	8.74483	-0.384082	0.706329	0.937737	-6.30342	Rab6	CG6601 gene product from transcript CG6601-RB
18140053	-0.0955542	6.9946	-2.50831	0.024161	0.138524	-4.05157	0.0400393	6.9946	1.05104	0.309947	0.663208	-6.18391	-0.135594	6.9946	-3.55935	0.00286996	0.210508	-1.67348	Slh	SLY-1 homologous
18140060	-0.0302491	9.7631	-0.56197	0.58247	0.799215	-6.64822	0.0762172	9.7631	1.41597	0.177296	0.517679	-5.75532	-0.106466	9.7631	-1.97794	0.0666836	0.584644	-4.5844	Trip1	CG8882 gene product from transcript CG8882-RA
18140064	0.0713825	8.92125	1.57517	0.136153	0.381639	-5.60407	-0.0355003	8.92125	-0.783373	0.44565	0.764037	-6.42807	0.106883	8.92125	2.35854	0.0323974	0.499461	-3.94011	crq	croquemort
18140075	0.118584	2.91257	0.868302	0.398963	0.664428	-6.42532	0.0732056	2.91257	0.536028	0.59983	0.852751	-6.59471	0.0453789	2.91257	0.332275	0.744298	0.94673	-6.32249	phr6-4	(6-4)-photolyase
18140081	0.0861886	7.9144	0.84084	0.413694	0.677398	-6.44889	0.0105509	7.9144	0.102932	0.919386	0.976204	-6.73888	0.0756377	7.9144	0.737908	0.472003	0.869628	-6.10239	vkg	viking
18140091	0.19651	5.06113	1.64924	0.119961	0.356389	-5.49705	0.221334	5.06113	1.85758	0.0830506	0.356804	-5.11328	-0.0248237	5.06113	-0.208337	0.837779	0.967752	-6.35704	nompB	no mechanoreceptor potential B
18140100	-0.168427	10.0885	-2.67239	0.017441	0.114418	-3.74404	-0.056409	10.0885	-0.895028	0.384966	0.721817	-6.33397	-0.112018	10.0885	-1.77736	0.0958669	0.623465	-4.89811	Pino	Pinocchio
18140108	0.326528	9.7683	4.02224	0.00111638	0.0203139	-1.06656	0.393128	9.7683	4.84264	0.000217586	0.00947049	0.609218	-0.0666002	9.7683	-0.820396	0.424888	0.849463	-6.03843	Dyrk2	Dual-specificity tyrosine phosphorylation-regulated kinase 2
18140122	0.215048	6.92812	3.68004	0.00224192	0.0311983	-1.75546	0.112295	6.92812	1.92166	0.0739351	0.335409	-5.01076	0.102753	6.92812	1.75838	0.0991456	0.628212	-4.92672	snRNP-U1-70K	small ribonucleoprotein particle U1 subunit 70K
18140128	0.103129	7.69061	1.50016	0.15441	0.407972	-5.70886	0.0481953	7.69061	0.701065	0.494038	0.795672	-6.49004	0.0549341	7.69061	0.79909	0.436759	0.854155	-6.05554	U2af38	U2 small nuclear riboprotein auxiliary factor 38
18140131	-0.216481	8.77203	-3.08694	0.00754433	0.0681831	-2.94079	-0.0542501	8.77203	-0.773587	0.451243	0.768125	-6.43577	-0.162231	8.77203	-2.31335	0.0353638	0.506323	-4.01946	colt	congested-like trachea
18140133	0.0489138	8.57582	1.05723	0.307205	0.585155	-6.24498	-0.0279173	8.57582	-0.603407	0.55529	0.831348	-6.55518	0.0768311	8.57582	1.66063	0.117624	0.652792	-5.07082	Smg5	CG8954 gene product from transcript CG8954-RB
18140141	0.0536704	7.54505	0.776223	0.449733	0.704375	-6.50164	0.086422	7.54505	1.2499	0.230561	0.580118	-5.96311	-0.0327517	7.54505	-0.47368	0.642576	0.923142	-6.26408	Gs1l	GS1-like
18140147	0.131691	8.62341	2.27687	0.037943	0.180766	-4.47156	0.143627	8.62341	2.48324	0.0253845	0.184885	-4.0351	-0.0119362	8.62341	-0.20637	0.839288	0.968093	-6.35746	Mcr	Macroglobulin complement-related
18140155	-0.156627	4.80066	-2.41711	0.0289015	0.155123	-4.21917	-0.117686	4.80066	-1.81616	0.0894643	0.36955	-5.17839	-0.038941	4.80066	-0.600948	0.556883	0.90057	-6.19458	ppk	pickpocket
18140163	-0.0048013	9.45012	-0.107131	0.91611	0.968004	-6.8069	0.00767426	9.45012	0.171235	0.866336	0.960338	-6.72904	-0.0124756	9.45012	-0.278367	0.784547	0.956665	-6.33945	drongo	CG3365 gene product from transcript CG3365-RH
18140173	-0.0418602	7.06287	-0.527968	0.605276	0.810287	-6.66737	0.0226093	7.06287	0.285163	0.779434	0.933897	-6.70178	-0.0644695	7.06287	-0.813131	0.428912	0.850575	-6.04431	dbe	dribble
18140175	0.0197803	9.50264	0.386972	0.704233	0.868092	-6.7344	-0.0139132	9.50264	-0.272192	0.7892	0.936602	-6.70556	0.0336935	9.50264	0.659164	0.519822	0.890483	-6.15756	crol	crooked legs
18140188	0.198736	10.2742	3.87438	0.00150778	0.0244567	-1.36405	0.106941	10.2742	2.08483	0.0546628	0.28369	-4.74065	0.091795	10.2742	1.78955	0.0938132	0.619442	-4.87964	Vha68-1	Vacuolar H[+] ATPase 68kD subunit 1
18140194	0.0227971	6.78598	0.424517	0.677239	0.853737	-6.71852	-0.0243682	6.78598	-0.453771	0.656516	0.880313	-6.63685	0.0471653	6.78598	0.878288	0.393694	0.837598	-5.98986	E23	Early gene at 23
18140206	-0.116165	8.50371	-1.95812	0.0691605	0.258368	-5.01645	-0.0215496	8.50371	-0.363247	0.721509	0.908406	-6.67533	-0.0946157	8.50371	-1.59487	0.131674	0.669729	-5.16461	Rack1	Receptor of activated protein kinase C 1
18140212	-0.0337719	4.13473	-0.37148	0.715495	0.873436	-6.74054	0.107707	4.13473	1.18475	0.254623	0.607596	-6.03894	-0.141479	4.13473	-1.55623	0.140581	0.680476	-5.21849	CG7179	CG7179 gene product from transcript CG7179-RB
18140214	-0.00964891	5.11894	-0.0818864	0.935824	0.976156	-6.80941	0.0173789	5.11894	0.147488	0.884719	0.964189	-6.73301	-0.0270278	5.11894	-0.229374	0.821689	0.964624	-6.35229	Jon25Bi	Jonah 25Bi
18140216	-0.128674	5.14836	-1.44926	0.167932	0.42648	-5.77782	-0.159334	5.14836	-1.79458	0.0929775	0.376575	-5.21196	0.03066	5.14836	0.345324	0.734665	0.944561	-6.31794	Nle	Notchless
18140221	0.00490694	10.5411	0.090594	0.929019	0.973888	-6.80862	5.11746e-05	10.5411	0.000944807	0.999259	0.999749	-6.74445	0.00485576	10.5411	0.0896492	0.929757	0.987842	-6.37535	RFeSP	Rieske iron-sulfur protein
18140226	-0.0764473	8.31845	-1.28072	0.219819	0.490885	-5.99307	0.0414748	8.31845	0.694826	0.497829	0.798189	-6.49447	-0.117922	8.31845	-1.97555	0.0669781	0.584644	-4.58825	Fatp	Fatty acid (long chain) transport protein
18140234	-0.112731	10.4681	-2.71827	0.0159105	0.108476	-3.65682	-0.0347412	10.4681	-0.837707	0.415397	0.743696	-6.3837	-0.0779903	10.4681	-1.88057	0.0796711	0.600748	-4.73922	eIF-3p40	Eukaryotic initiation factor 3 p40 subunit
18140239	-0.188983	7.0703	-2.31946	0.0349489	0.172859	-4.39565	-0.160597	7.0703	-1.97107	0.0675331	0.320988	-4.93031	-0.0283858	7.0703	-0.348389	0.732409	0.943739	-6.31685	Nnp-1	CG12396 gene product from transcript CG12396-RA
18140241	-0.122124	7.01833	-1.41592	0.17731	0.439469	-5.82202	-0.0214936	7.01833	-0.249199	0.8066	0.942992	-6.71184	-0.10063	7.01833	-1.16672	0.261611	0.771727	-5.70498	Cas	CAS
18140249	-0.128927	6.19151	-1.50443	0.153318	0.406468	-5.70299	-0.0909527	6.19151	-1.06131	0.305407	0.659633	-6.1733	-0.0379747	6.19151	-0.443119	0.664029	0.928869	-6.2784	Rpp30	RNaseP protein p30
18140255	0.115923	10.3442	2.26996	0.0384512	0.18223	-4.48383	0.0414345	10.3442	0.811354	0.4299	0.753904	-6.40556	0.0744884	10.3442	1.4586	0.165378	0.69984	-5.35036	Df31	Decondensation factor 31
18140262	-0.12277	4.32373	-0.893884	0.385559	0.65512	-6.40274	-0.174675	4.32373	-1.2718	0.222885	0.570387	-5.93688	0.0519054	4.32373	0.377921	0.710805	0.939413	-6.30583	btv	beethoven
18140288	0.234579	8.3422	3.87543	0.00150458	0.0244567	-1.36195	0.239384	8.3422	3.9548	0.0012802	0.0297618	-1.14802	-0.00480435	8.3422	-0.0793716	0.937791	0.988389	-6.37625	Dap160	Dynamin associated protein 160
18140304	0.0725888	8.79197	1.43363	0.172274	0.432262	-5.79863	0.0644221	8.79197	1.27234	0.222699	0.570185	-5.93623	0.00816665	8.79197	0.161292	0.874024	0.974768	-6.36604	B4	CG9239 gene product from transcript CG9239-RC
18140314	-0.126852	4.44176	-1.19132	0.252113	0.528233	-6.09863	-0.0339242	4.44176	-0.318595	0.754445	0.922735	-6.69122	-0.0929282	4.44176	-0.872722	0.396625	0.838466	-5.99466	Lip1	Lipase 1
18140320	-0.00797907	9.37176	-0.194403	0.848479	0.938992	-6.79305	-0.0114837	9.37176	-0.27979	0.783476	0.934932	-6.70337	0.00350458	9.37176	0.0853862	0.933088	0.987842	-6.37573	vig	vasa intronic gene
18140329	-0.13961	4.07185	-1.49058	0.156882	0.411354	-5.72197	0.00164412	4.07185	0.0175538	0.986227	0.99701	-6.74429	-0.141254	4.07185	-1.50813	0.152375	0.686277	-5.28423	aurB	aurora B
18140333	-0.123469	8.05463	-2.04127	0.0592994	0.235774	-4.87861	-0.167728	8.05463	-2.77299	0.0142547	0.133333	-3.49078	0.0442591	8.05463	0.73172	0.475662	0.871559	-6.10693	Hs2st	Heparan sulfate 2-O-sulfotransferase
18140339	0.112238	6.59427	2.13567	0.049674	0.211526	-4.7183	0.0243991	6.59427	0.464267	0.64915	0.877626	-6.63185	0.0878385	6.59427	1.6714	0.115452	0.649125	-5.05522	dnt	doughnut on 2
18140344	-0.0819624	9.07577	-1.2965	0.214474	0.484451	-5.9738	0.0162424	9.07577	0.256926	0.800741	0.941349	-6.70979	-0.0982049	9.07577	-1.55342	0.141247	0.680787	-5.22237	chico	CG5686 gene product from transcript CG5686-RB
18140355	-0.0276622	6.0587	-0.496911	0.626484	0.823373	-6.68386	-0.101845	6.0587	-1.8295	0.0873528	0.365302	-5.15753	0.0741827	6.0587	1.33259	0.202638	0.728301	-5.51105	Plap	Phospholipase A2 activator protein
18140361	0.133247	8.90011	3.63092	0.00247887	0.033328	-1.85433	0.0815723	8.90011	2.22281	0.0420905	0.245165	-4.50303	0.0516746	8.90011	1.40811	0.179568	0.710715	-5.41607	Npc1a	Niemann-Pick type C-1a
18140377	-0.0242234	6.68026	-0.326188	0.748807	0.892574	-6.75706	-0.0631325	6.68026	-0.85013	0.408671	0.740408	-6.37317	0.038909	6.68026	0.523942	0.608005	0.913046	-6.23852	E2f2	E2F transcription factor 2
18140383	0.0378934	6.14489	0.6773	0.508569	0.7485	-6.5748	0.0138172	6.14489	0.246966	0.808296	0.943371	-6.71242	0.0240762	6.14489	0.430334	0.673096	0.931093	-6.28411	fws	four way stop
18140389	0.225589	10.3943	4.69513	0.000290518	0.00812327	0.273253	0.159055	10.3943	3.31039	0.00477871	0.0671818	-2.43883	0.0665333	10.3943	1.38474	0.186464	0.718189	-5.44588	PRL-1	PRL-1 phosphatase
18140400	-0.0509008	3.73229	-0.568698	0.578011	0.796278	-6.6443	-0.0117736	3.73229	-0.131542	0.897102	0.968066	-6.73535	-0.0391273	3.73229	-0.437156	0.668252	0.929579	-6.28108	Lip2	Lipase 2
18140407	-0.125491	4.11691	-1.05597	0.30776	0.585529	-6.24628	-0.0736816	4.11691	-0.620012	0.544592	0.826139	-6.54476	-0.0518091	4.11691	-0.43596	0.6691	0.92964	-6.28162	Ts	Thymidylate synthase
18140409	0.064564	7.28523	1.31695	0.207698	0.477044	-5.94855	0.0978012	7.28523	1.99492	0.0646261	0.311881	-4.89105	-0.0332372	7.28523	-0.677961	0.508162	0.886987	-6.14492	NTPase	CG3059 gene product from transcript CG3059-RD
18140418	0.131234	7.84483	1.41009	0.178993	0.441717	-5.82967	0.00906105	7.84483	0.0973596	0.923735	0.977168	-6.73946	0.122173	7.84483	1.31273	0.209083	0.731232	-5.53535	AkhR	Adipokinetic hormone receptor
18140429	-0.131208	8.83644	-2.92708	0.0104422	0.083019	-3.25422	-0.062119	8.83644	-1.38579	0.186152	0.526716	-5.79458	-0.0690895	8.83644	-1.54129	0.144159	0.682478	-5.23907	Faf2	Fas-associated factor
18140433	-0.354586	6.6083	-4.46299	0.000460061	0.0112919	-0.185355	-0.263793	6.6083	-3.32023	0.00468343	0.0664071	-2.41925	-0.0907932	6.6083	-1.14277	0.27112	0.776222	-5.73125	CycK	Cyclin K
18140437	-0.256719	6.16513	-2.67729	0.0172711	0.113577	-3.73475	-0.194093	6.16513	-2.02417	0.0612155	0.301952	-4.84251	-0.0626257	6.16513	-0.653115	0.523607	0.89182	-6.16156	CaBP1	calcium-binding protein 1
18140440	-0.139339	10.142	-2.20169	0.0438223	0.196556	-4.60391	-0.152363	10.142	-2.40748	0.0294509	0.198388	-4.17359	0.0130235	10.142	0.205783	0.839738	0.968252	-6.35759	CG3164	CG3164 gene product from transcript CG3164-RA
18140452	0.186903	7.49316	3.47443	0.00341513	0.0407469	-2.16888	0.113186	7.49316	2.10408	0.052722	0.277987	-4.70798	0.0737163	7.49316	1.37035	0.19082	0.718947	-5.46406	MFS18	Major Facilitator Superfamily Transporter 18
18140456	0.143553	4.63445	1.13333	0.274935	0.553395	-6.16371	0.0669392	4.63445	0.528478	0.60493	0.855382	-6.59886	0.0766136	4.63445	0.604857	0.554351	0.899816	-6.19219	Amnionless	Amnionless ortholog
18140459	-0.560011	6.74057	-5.25404	9.84907e-05	0.00389846	1.3551	-0.399337	6.74057	-3.74659	0.0019568	0.0387608	-1.5658	-0.160674	6.74057	-1.50745	0.15255	0.686644	-5.28516	LKRSDH	Lysine ketoglutarate reductase
18140468	0.0707795	9.51163	1.2191	0.241706	0.515905	-6.06649	0.152801	9.51163	2.63183	0.0189117	0.155192	-3.75862	-0.0820213	9.51163	-1.41273	0.178229	0.7078	-5.41013	santa-maria	scavenger receptor acting in neural tissue and majority of rhodopsin is absent
18140474	-0.327682	8.31822	-3.84531	0.0015998	0.0253514	-1.4226	-0.296194	8.31822	-3.4758	0.00340555	0.0539635	-2.10873	-0.0314884	8.31822	-0.369513	0.716931	0.940204	-6.30906	CG5885	CG5885 gene product from transcript CG5885-RB
18140477	-0.0106691	8.22236	-0.157638	0.876853	0.95039	-6.79986	0.00414115	8.22236	0.061186	0.952022	0.986034	-6.74248	-0.0148103	8.22236	-0.218824	0.829749	0.967304	-6.35473	mtm	myotubularin
18140480	-0.000817317	9.19738	-0.0192399	0.984904	0.994911	-6.81275	-0.153288	9.19738	-3.60843	0.00259559	0.0461495	-1.84303	0.15247	9.19738	3.58919	0.00269984	0.209842	-1.61526	homer	CG11324 gene product from transcript CG11324-RD
18140491	0.510185	6.16767	3.19726	0.00602298	0.0590433	-2.72246	0.386894	6.16767	2.42462	0.0284801	0.196472	-4.14241	0.123291	6.16767	0.772646	0.451783	0.863013	-6.07621	snoRNA:Me18S-A1576	ncRNA
18140493	0.143112	3.66888	1.46818	0.162793	0.420314	-5.75239	0.142672	3.66888	1.46367	0.164007	0.497193	-5.69196	0.000439952	3.66888	0.00451346	0.996459	0.999038	-6.3795	ApepP	Aminopeptidase P
18140497	-0.173827	8.59216	-3.61348	0.0025689	0.0341724	-1.88941	-0.118851	8.59216	-2.47065	0.0260211	0.187513	-4.05823	-0.0549763	8.59216	-1.14283	0.271092	0.776222	-5.73117	smt3	CG4494 gene product from transcript CG4494-RA
18140500	-0.473585	6.01167	-6.42718	1.16097e-05	0.000861334	3.49613	-0.332481	6.01167	-4.51222	0.000417138	0.014769	-0.0378003	-0.141104	6.01167	-1.91496	0.0748436	0.589852	-4.68505	nop5	CG10206 gene product from transcript CG10206-RA
18140503	0.0108235	6.12135	0.189565	0.852201	0.940545	-6.79402	0.0629198	6.12135	1.10199	0.287902	0.64286	-6.13039	-0.0520963	6.12135	-0.912429	0.376032	0.831653	-5.95983	Taf10b	TBP-associated factor 10b
18140506	0.130024	8.44819	1.82541	0.0879945	0.298038	-5.22934	0.0524064	8.44819	0.735739	0.473284	0.783859	-6.46471	0.0776171	8.44819	1.08967	0.293122	0.786316	-5.78783	Pten	Phosphatase and tensin homolog
18140524	-0.183417	4.02465	-1.60119	0.130264	0.372431	-5.56687	-0.128546	4.02465	-1.12218	0.2795	0.633254	-6.1086	-0.0548711	4.02465	-0.479013	0.638865	0.922295	-6.26149	Or24a	Odorant receptor 24a
18140530	0.312308	10.3087	6.84723	5.65259e-06	0.000506932	4.21535	0.151383	10.3087	3.31901	0.00469513	0.0664071	-2.42168	0.160925	10.3087	3.52822	0.00305886	0.217072	-1.73418	Eaat2	Excitatory amino acid transporter 2
18140541	-0.00816337	8.43673	-0.16705	0.869571	0.947472	-6.79825	0.0133658	8.43673	0.27351	0.788207	0.936475	-6.70519	-0.0215292	8.43673	-0.44056	0.66584	0.928869	-6.27955	Drp1	Dynamin related protein 1
18140550	0.0407494	5.32583	0.52031	0.610473	0.813997	-6.67153	-0.0777661	5.32583	-0.992957	0.336543	0.685773	-6.24224	0.118516	5.32583	1.51327	0.151078	0.685622	-5.27729	fu12	CG17608 gene product from transcript CG17608-RA
18140556	0.307637	3.88434	1.83152	0.087036	0.296453	-5.21974	0.300231	3.88434	1.78743	0.0941683	0.378692	-5.22302	0.00740635	3.88434	0.0440938	0.965414	0.993514	-6.3785	Ugt37a1	UDP-glycosyltransferase 37a1
18140559	-0.0571206	5.24975	-0.796553	0.438187	0.694782	-6.48546	-0.0519216	5.24975	-0.724052	0.480219	0.78765	-6.47337	-0.00519899	5.24975	-0.0725004	0.943165	0.988931	-6.37679	Sws1	SWIM domain containing Srs2 interacting protein 1
18140563	0.0348789	8.30289	0.763945	0.456797	0.709809	-6.51122	0.0448015	8.30289	0.981278	0.342081	0.689485	-6.25362	-0.00992259	8.30289	-0.217332	0.83089	0.967304	-6.35506	Nhe1	Na[+]
18140569	-0.262229	6.66167	-4.0774	0.000998322	0.0188159	-0.955741	-0.180148	6.66167	-2.80111	0.0134702	0.12846	-3.4369	-0.0820819	6.66167	-1.27629	0.221339	0.742899	-5.57919	Aats-ala	Alanyl-tRNA synthetase
18140574	0.0184784	8.34858	0.252014	0.804464	0.92008	-6.77954	0.126825	8.34858	1.72969	0.104286	0.400132	-5.31131	-0.108347	8.34858	-1.47767	0.160267	0.692396	-5.32509	Dnz1	DNZDHHC
18140578	0.111677	5.85089	1.19114	0.252179	0.528242	-6.09882	0.214238	5.85089	2.28507	0.0373485	0.226735	-4.39333	-0.102562	5.85089	-1.09392	0.291314	0.785693	-5.78338	D12	CG13400 gene product from transcript CG13400-RA
18140581	0.185364	8.90123	3.11339	0.00714814	0.0660656	-2.88857	0.194913	8.90123	3.27377	0.00515066	0.0701745	-2.51165	-0.0095483	8.90123	-0.160374	0.874735	0.974768	-6.36619	Cdk5alpha	Cdk5 activator-like protein
18140588	0.0250986	6.85308	0.313185	0.75847	0.897542	-6.76141	0.0962058	6.85308	1.20047	0.248647	0.600898	-6.02095	-0.0711071	6.85308	-0.887286	0.388986	0.83667	-5.98205	Rab3-GAP	Rab3 GTPase activating protein
18140597	0.0751967	7.00987	0.801407	0.435458	0.692879	-6.48154	0.0031718	7.00987	0.0338033	0.973481	0.991783	-6.74385	0.0720249	7.00987	0.767603	0.454685	0.863013	-6.08008	Pol32	CG3975 gene product from transcript CG3975-RB
18140599	-0.0199393	7.83269	-0.466902	0.647306	0.835775	-6.69887	-0.0165425	7.83269	-0.387361	0.703952	0.901811	-6.66589	-0.00339686	7.83269	-0.0795414	0.937658	0.988389	-6.37623	Cand1	Cullin-associated and neddylation-dissociated 1
18140608	-0.0532361	8.20357	-0.913471	0.375502	0.646786	-6.38506	-0.146482	8.20357	-2.51346	0.0239165	0.178412	-3.97936	0.0932459	8.20357	1.59999	0.130531	0.669723	-5.1574	CG6230	CG6230 gene product from transcript CG6230-RA
18140616	0.089449	7.47615	1.64289	0.121282	0.358877	-5.50637	0.0880069	7.47615	1.6164	0.126924	0.438909	-5.47885	0.00144213	7.47615	0.0264872	0.979219	0.996775	-6.37915	CG17712	CG17712 gene product from transcript CG17712-RA
18140618	0.0431398	7.21746	0.658456	0.520264	0.757854	-6.58768	0.112139	7.21746	1.71161	0.107644	0.405103	-5.33856	-0.0689988	7.21746	-1.05315	0.309008	0.797538	-5.82542	morgue	modifier of rpr and grim, ubiquitously expressed
18140621	0.201425	10.0602	4.30878	0.000626201	0.0138473	-0.492375	0.190647	10.0602	4.07822	0.000996668	0.0257399	-0.900821	0.0107783	10.0602	0.230563	0.820782	0.964562	-6.352	VhaSFD	Vacuolar H[+]-ATPase SFD subunit
18140630	-0.144111	7.24342	-2.59174	0.0204822	0.126396	-3.89611	-0.140701	7.24342	-2.53041	0.0231292	0.175146	-3.948	-0.00341013	7.24342	-0.0613286	0.95191	0.991312	-6.37756	U26	CG13401 gene product from transcript CG13401-RA
18140637	-0.0829391	5.67359	-1.27897	0.220419	0.491219	-5.9952	-0.0561863	5.67359	-0.866423	0.39996	0.734371	-6.35916	-0.0267528	5.67359	-0.412543	0.685801	0.933401	-6.29179	Nup107	Nucleoporin 107kD
18140640	0.072751	10.3252	1.45526	0.166289	0.424619	-5.76979	0.00496878	10.3252	0.0993917	0.922149	0.976519	-6.73925	0.0677823	10.3252	1.35586	0.195285	0.722284	-5.48221	Aac11	CG6582 gene product from transcript CG6582-RA
18140648	0.129022	7.14786	1.96267	0.0685847	0.256965	-5.009	0.11607	7.14786	1.76564	0.0978794	0.38722	-5.25655	0.012952	7.14786	0.197025	0.846464	0.969474	-6.35941	heix	heixuedian
18140651	0.0583798	8.4529	1.24	0.234099	0.507597	-6.04191	-0.097732	8.4529	-2.07585	0.0555903	0.286467	-4.75583	0.156112	8.4529	3.31585	0.00472554	0.268925	-2.14737	Drep4	DNA fragmentation factor-related protein 4
18140655	0.128203	3.65963	0.913848	0.37531	0.646524	-6.38472	0.112651	3.65963	0.802993	0.434569	0.757749	-6.41236	0.0155517	3.65963	0.110855	0.913207	0.982816	-6.37314	Mst33A	CG6541 gene product from transcript CG6541-RB
18140660	-0.34498	7.35349	-4.60793	0.000345048	0.00912784	0.101535	-0.331423	7.35349	-4.42685	0.000494438	0.0160761	-0.206554	-0.0135572	7.35349	-0.181086	0.858734	0.971914	-6.36253	JhI-21	CG12317 gene product from transcript CG12317-RE
18140672	-0.285658	4.46558	-2.6086	0.0198069	0.12344	-3.86445	-0.327235	4.46558	-2.98828	0.00922237	0.102122	-3.07442	0.041577	4.46558	0.379677	0.709528	0.938714	-6.30515	He	Hemese
18140675	-0.252518	8.67317	-3.57633	0.0027719	0.0359071	-1.96416	-0.244343	8.67317	-3.46055	0.00351362	0.0550906	-2.13923	-0.00817508	8.67317	-0.115781	0.909368	0.982189	-6.37257	Mtpalpha	Mitochondrial trifunctional protein alpha subunit
18140683	-0.255695	7.46161	-3.65583	0.00235567	0.0322291	-1.80418	-0.141696	7.46161	-2.02592	0.0610172	0.30143	-4.8396	-0.113999	7.46161	-1.62991	0.124018	0.661851	-5.11496	CG31705	CG31705 gene product from transcript CG31705-RE
18140689	-0.0427288	3.98951	-0.481023	0.637469	0.830511	-6.69192	-0.0698864	3.98951	-0.786752	0.443729	0.763579	-6.42539	0.0271576	3.98951	0.305729	0.76403	0.950707	-6.33121	CG9254	CG9254 gene product from transcript CG9254-RA
18140691	-0.097129	4.2911	-0.888014	0.388607	0.657631	-6.40798	0.0068793	4.2911	0.0628948	0.950684	0.985523	-6.74237	-0.104008	4.2911	-0.950908	0.356783	0.818098	-5.92476	ZnT35C	Zinc transporter 35C
18140702	-0.0398358	7.12092	-0.592706	0.562243	0.787044	-6.62993	-0.0604125	7.12092	-0.898862	0.382986	0.720935	-6.33054	0.0205768	7.12092	0.306156	0.763711	0.950674	-6.33107	CG5888	CG5888 gene product from transcript CG5888-RA
18140707	-0.599057	9.67756	-3.6797	0.00224344	0.0311983	-1.75613	-0.288069	9.67756	-1.76946	0.0972193	0.386191	-5.25069	-0.310987	9.67756	-1.91024	0.0754909	0.589852	-4.69253	CG15293	CG15293 gene product from transcript CG15293-RC
18140710	-0.111954	6.92687	-1.08427	0.295434	0.574613	-6.21666	-0.12477	6.92687	-1.2084	0.245675	0.59732	-6.0118	0.0128164	6.92687	0.124126	0.90287	0.981364	-6.37153	mTTF	mitochondrial transcription termination factor
18140714	-0.0564904	4.06457	-0.747982	0.466084	0.716912	-6.52347	0.0313059	4.06457	0.414517	0.684386	0.892858	-6.65456	-0.0877963	4.06457	-1.1625	0.263267	0.772157	-5.70964	CG31775	CG31775 gene product from transcript CG31775-RA
18140718	-0.11606	8.0788	-1.58996	0.132779	0.375602	-5.58299	-0.126666	8.0788	-1.73526	0.10327	0.397507	-5.30287	0.0106063	8.0788	0.145301	0.886415	0.977659	-6.36857	CG9008	CG9008 gene product from transcript CG9008-RA
18140727	-0.254785	6.22015	-3.6999	0.0021527	0.0304929	-1.71546	-0.152013	6.22015	-2.20748	0.0433409	0.249376	-4.52981	-0.102772	6.22015	-1.49242	0.156405	0.687913	-5.30539	NimB4	Nimrod B4
18140731	-0.452662	8.70729	-5.18817	0.00011166	0.00418943	1.22945	-0.379326	8.70729	-4.34763	0.000579285	0.0177394	-0.363641	-0.0733361	8.70729	-0.840539	0.413857	0.84343	-6.02187	NimB2	Nimrod B2
18140735	0.752799	8.10712	1.07978	0.297364	0.576254	-6.2214	-0.0424036	8.10712	-0.0608219	0.952307	0.986079	-6.7425	0.795202	8.10712	1.1406	0.271991	0.776697	-5.73359	CG16884	CG16884 gene product from transcript CG16884-RA
18140739	-0.0304214	6.67818	-0.549305	0.590913	0.803694	-6.65549	0.0820103	6.67818	1.48082	0.159435	0.488695	-5.6688	-0.112432	6.67818	-2.03013	0.0605421	0.571304	-4.49957	ics	icarus
18140745	-0.00810129	6.67889	-0.0807728	0.936695	0.976381	-6.80951	0.085198	6.67889	0.849455	0.409035	0.740655	-6.37375	-0.0932993	6.67889	-0.930228	0.367042	0.827332	-5.94377	x16	CG10203 gene product from transcript CG10203-RB
18140749	-0.271861	2.54826	-1.617	0.126794	0.367265	-5.54406	-0.190028	2.54826	-1.13027	0.276183	0.630171	-6.09977	-0.081832	2.54826	-0.486728	0.633515	0.920154	-6.25768	robl22E	CG10838 gene product from transcript CG10838-RB
18140753	0.238499	7.74873	3.23943	0.0055255	0.0558435	-2.63866	0.129345	7.74873	1.75683	0.0994162	0.389955	-5.27004	0.109154	7.74873	1.48259	0.158969	0.690444	-5.31853	beat-Ib	beaten path Ib
18140761	-0.0731603	5.79375	-0.815971	0.427336	0.687449	-6.46965	-0.0444799	5.79375	-0.496093	0.627048	0.866979	-6.61601	-0.0286804	5.79375	-0.319878	0.753491	0.948694	-6.32665	Adat1	Adenosine deaminase, tRNA-specific 1
18140766	0.0736081	5.09935	1.07682	0.298644	0.5776	-6.22452	0.238307	5.09935	3.48621	0.00333369	0.0531372	-2.0879	-0.164699	5.09935	-2.40939	0.0293409	0.487887	-3.85003	Sur	Sulfonylurea receptor
18140791	0.0793342	7.88606	0.659522	0.519599	0.757223	-6.58696	-0.084018	7.88606	-0.698459	0.49562	0.796368	-6.4919	0.163352	7.88606	1.35798	0.194627	0.721904	-5.47956	Rpn11	Regulatory particle non-ATPase 11
18140795	0.0745211	4.98641	0.601001	0.556849	0.783745	-6.62483	0.114602	4.98641	0.924245	0.370048	0.711248	-6.30749	-0.0400805	4.98641	-0.323243	0.750991	0.948454	-6.32554	RfC38	Replication factor C 38kD subunit
18140798	0.154512	9.47568	3.8945	0.00144726	0.0238518	-1.32355	0.0907995	9.47568	2.28861	0.0370945	0.22589	-4.38705	0.063713	9.47568	1.60589	0.129224	0.669158	-5.14908	Nhe3	Na[+]
18140815	0.0105895	10.7092	0.194289	0.848567	0.938992	-6.79307	-0.00115782	10.7092	-0.0212429	0.983333	0.995655	-6.74421	0.0117473	10.7092	0.215532	0.832267	0.967392	-6.35547	Nckx30C	CG18660 gene product from transcript CG18660-RF
18140828	-0.223147	3.45215	-2.50583	0.0242796	0.138709	-4.05617	-0.066483	3.45215	-0.746569	0.466911	0.779793	-6.45657	-0.156664	3.45215	-1.75926	0.0989912	0.628212	-4.9254	CG15283	CG15283 gene product from transcript CG15283-RB
18140830	-0.132895	4.44724	-1.01734	0.325185	0.603212	-6.28564	-0.102597	4.44724	-0.785403	0.444496	0.763939	-6.42646	-0.0302981	4.44724	-0.231939	0.819732	0.964519	-6.35167	CG9014	CG9014 gene product from transcript CG9014-RA
18140834	0.0177872	3.53069	0.161439	0.873911	0.949412	-6.79922	-0.0159107	3.53069	-0.144408	0.887109	0.964967	-6.73349	0.0336979	3.53069	0.305847	0.763942	0.950676	-6.33117	CG15260	CG15260 gene product from transcript CG15260-RB
18140836	0.0983602	9.20435	2.02834	0.0607437	0.239725	-4.90026	0.015243	9.20435	0.314334	0.757614	0.923583	-6.69263	0.0831172	9.20435	1.714	0.107194	0.637562	-4.99281	CG4587	CG4587 gene product from transcript CG4587-RM
18140857	0.075337	3.27567	0.561936	0.582493	0.799215	-6.64824	0.00150334	3.27567	0.0112134	0.991202	0.99777	-6.74438	0.0738337	3.27567	0.550722	0.589965	0.910567	-6.22389	CG18420	CG18420 gene product from transcript CG18420-RA
18140862	-0.028352	4.12158	-0.172502	0.865358	0.94644	-6.79727	0.280183	4.12158	1.70471	0.108949	0.407392	-5.3489	-0.308535	4.12158	-1.87722	0.0801558	0.602072	-4.74447	Cpr35B	Cuticular protein 35B
18140864	1.61545	5.10751	10.9385	1.58038e-08	8.59832e-06	9.98379	1.38026	5.10751	9.34604	1.24928e-07	4.55024e-05	7.9783	0.235182	5.10751	1.59246	0.132215	0.669729	-5.168	CG18095	CG18095 gene product from transcript CG18095-RB
18140870	0.00660943	6.37961	0.0862958	0.932377	0.97528	-6.80902	-0.120818	6.37961	-1.57745	0.135628	0.452392	-5.53464	0.127427	6.37961	1.66375	0.116992	0.652023	-5.06631	CG15279	CG15279 gene product from transcript CG15279-RB
18140880	0.212907	8.51821	3.20321	0.00595019	0.0585407	-2.71065	0.124624	8.51821	1.87499	0.0804796	0.350945	-5.08564	0.0882825	8.51821	1.32822	0.20404	0.728679	-5.51641	CG4168	CG4168 gene product from transcript CG4168-RC
18140889	0.0435223	7.04551	0.520579	0.61029	0.813926	-6.67138	-0.107425	7.04551	-1.28493	0.218383	0.565516	-5.92099	0.150947	7.04551	1.80551	0.0911838	0.618005	-4.85534	GMF	Glia maturation factor
18140894	0.0580886	4.19058	0.467468	0.646911	0.835685	-6.69859	0.237513	4.19058	1.91139	0.0753332	0.338904	-5.02734	-0.179424	4.19058	-1.44392	0.169406	0.703178	-5.36964	CG31817	CG31817 gene product from transcript CG31817-RB
18140898	-0.00369856	2.82003	-0.0309029	0.975756	0.991686	-6.81244	0.158904	2.82003	1.32771	0.204206	0.54777	-5.86829	-0.162603	2.82003	-1.35861	0.194432	0.721904	-5.47878	CG18518	CG18518 gene product from transcript CG18518-RA
18140900	-0.844083	3.89197	-2.69216	0.0167648	0.111415	-3.70652	-0.375987	3.89197	-1.19919	0.249129	0.600898	-6.02242	-0.468096	3.89197	-1.49297	0.156262	0.687767	-5.30465	osp	outspread
18140902	-0.0697711	3.62982	-0.708877	0.489316	0.734807	-6.55246	0.0821844	3.62982	0.834996	0.416874	0.744525	-6.38598	-0.151956	3.62982	-1.54387	0.143535	0.682478	-5.23552	CG3473	CG3473 gene product from transcript CG3473-RB
18140904	-0.186727	3.0636	-1.73899	0.102594	0.325787	-5.36291	0.109323	3.0636	1.01813	0.324822	0.674612	-6.21731	-0.29605	3.0636	-2.75712	0.014717	0.393717	-3.21478	CG8997	CG8997 gene product from transcript CG8997-RB
18140907	0.129113	5.96978	1.68119	0.113506	0.345223	-5.44985	0.13239	5.96978	1.72386	0.105359	0.402638	-5.32012	-0.00327656	5.96978	-0.0426643	0.966534	0.993562	-6.37857	CG16890	CG16890 gene product from transcript CG16890-RD
18140911	0.105372	3.01736	0.845028	0.411425	0.675585	-6.44534	0.131131	3.01736	1.0516	0.309695	0.663136	-6.18333	-0.0257594	3.01736	-0.206577	0.83913	0.968003	-6.35742	CG7653	CG7653 gene product from transcript CG7653-RB
18140916	0.2908	7.26642	1.74785	0.101004	0.322684	-5.3494	0.169191	7.26642	1.01692	0.325377	0.674646	-6.21852	0.121609	7.26642	0.730932	0.476129	0.871895	-6.10751	CG16886	CG16886 gene product from transcript CG16886-RB
18140922	-0.0477609	5.01636	-0.357568	0.725668	0.878698	-6.74584	0.0202683	5.01636	0.151741	0.881421	0.963265	-6.73234	-0.0680293	5.01636	-0.50931	0.617975	0.917371	-6.24622	CG15638	CG15638 gene product from transcript CG15638-RA
18140924	-0.0809229	3.0793	-0.613388	0.548846	0.778302	-6.61709	0.0772517	3.0793	0.585561	0.566912	0.837809	-6.56609	-0.158175	3.0793	-1.19895	0.24922	0.762042	-5.66894	Semp1	Seminal metalloprotease-1
18140927	0.260387	3.49788	2.75524	0.0147725	0.103086	-3.58619	-0.0143586	3.49788	-0.151933	0.881272	0.963265	-6.73231	0.274746	3.49788	2.90718	0.0108719	0.350695	-2.93238	Or35a	Odorant receptor 35a
18140932	0.207765	2.70981	2.19613	0.0442897	0.197891	-4.61362	-0.0251489	2.70981	-0.26583	0.794003	0.938159	-6.70735	0.232914	2.70981	2.46196	0.0264694	0.478066	-3.75606	CG15253	CG15253 gene product from transcript CG15253-RA
18140935	0.121038	3.91055	1.38866	0.185294	0.449085	-5.85758	0.176817	3.91055	2.02862	0.0607122	0.300833	-4.83511	-0.0557796	3.91055	-0.639957	0.531893	0.894545	-6.17013	CG15254	CG15254 gene product from transcript CG15254-RB
18140938	0.0074008	3.13273	0.0547114	0.957093	0.985828	-6.81137	0.371727	3.13273	2.74804	0.0149879	0.137434	-3.53845	-0.364326	3.13273	-2.69333	0.0167257	0.416789	-3.33351	CG15255	CG15255 gene product from transcript CG15255-RB
18140940	-0.0908737	6.30494	-1.57467	0.136268	0.38175	-5.60478	-0.000951722	6.30494	-0.0164916	0.98706	0.997046	-6.74431	-0.089922	6.30494	-1.55818	0.140119	0.679652	-5.2158	A16	CG9933 gene product from transcript CG9933-RA
18140944	-0.0692011	2.36119	-0.682962	0.505085	0.745861	-6.57087	-0.0810225	2.36119	-0.79963	0.436456	0.759066	-6.41508	0.0118214	2.36119	0.116669	0.908677	0.982091	-6.37246	Spn38F	Serpin 38F
18140949	-0.0358354	2.05162	-0.261816	0.797039	0.916727	-6.77689	0.0892799	2.05162	0.652285	0.524128	0.815147	-6.52373	-0.125115	2.05162	-0.9141	0.375182	0.831192	-5.95833	Spn28F	Serpin 28F
18140954	-0.0197879	9.55454	-0.186567	0.85451	0.941559	-6.79462	0.165375	9.55454	1.55921	0.139877	0.459178	-5.56044	-0.185163	9.55454	-1.74577	0.101375	0.632733	-4.9456	Spn27A	Serpin 27A
18140956	-0.0117458	7.20214	-0.224122	0.825699	0.930382	-6.78651	0.0494322	7.20214	0.943213	0.360576	0.704577	-6.28989	-0.061178	7.20214	-1.16733	0.26137	0.771443	-5.7043	aru	arouser
18140965	0.0152275	7.03265	0.314885	0.757204	0.897001	-6.76085	-0.0802185	7.03265	-1.65881	0.117996	0.42263	-5.41704	0.095446	7.03265	1.97369	0.067207	0.584644	-4.59124	Patsas	CG6618 gene product from transcript CG6618-RA
18140968	0.0616711	6.56259	0.769382	0.45366	0.707292	-6.50699	0.0305414	6.56259	0.381022	0.708551	0.903434	-6.66843	0.0311297	6.56259	0.388361	0.703228	0.936626	-6.30172	slmo	slowmo
18140976	0.56399	4.59536	4.40435	0.000517152	0.0121494	-0.301902	0.356347	4.59536	2.78281	0.0139758	0.131553	-3.47198	0.207643	4.59536	1.62154	0.125812	0.66297	-5.12689	Ir21a	Ionotropic receptor 21a
18140982	-0.417558	4.94085	-3.16212	0.0064714	0.0621954	-2.79217	-0.428138	4.94085	-3.24224	0.00549385	0.072903	-2.57425	0.0105798	4.94085	0.0801198	0.937205	0.988389	-6.37618	CG13694	CG13694 gene product from transcript CG13694-RA
18140984	-0.15786	7.9079	-2.39319	0.0302841	0.159091	-4.26271	-0.253148	7.9079	-3.83776	0.00162461	0.0339524	-1.3828	0.0952877	7.9079	1.44458	0.169224	0.703178	-5.36878	CG4822	CG4822 gene product from transcript CG4822-RE
18141005	-0.178491	5.82869	-1.67671	0.114394	0.346859	-5.45651	-0.256181	5.82869	-2.40652	0.0295061	0.198516	-4.17533	0.0776905	5.82869	0.72981	0.476795	0.872115	-6.10833	CG3709	CG3709 gene product from transcript CG3709-RA
18141008	-0.0317463	5.75645	-0.333427	0.743446	0.888976	-6.75456	-0.141699	5.75645	-1.48824	0.157491	0.485653	-5.65872	0.109952	5.75645	1.15482	0.266304	0.774891	-5.71809	CG11617	CG11617 gene product from transcript CG11617-RA
18141014	-0.142778	6.76474	-2.17435	0.0461634	0.202548	-4.6515	-0.088433	6.76474	-1.34674	0.198141	0.54045	-5.8444	-0.0543447	6.76474	-0.827611	0.420915	0.846811	-6.03254	CG3645	CG3645 gene product from transcript CG3645-RA
18141020	-0.0855851	8.14806	-1.63003	0.123993	0.363341	-5.52514	-0.0799192	8.14806	-1.52212	0.148862	0.472986	-5.61221	-0.00566588	8.14806	-0.107911	0.915502	0.983483	-6.37348	CG17075	CG17075 gene product from transcript CG17075-RB
18141023	-0.097508	7.53766	-1.35241	0.196362	0.463221	-5.90404	0.00340286	7.53766	0.0471967	0.962982	0.988558	-6.74328	-0.100911	7.53766	-1.39961	0.182053	0.712807	-5.42696	CG11601	CG11601 gene product from transcript CG11601-RC
18141026	0.139276	8.70404	1.82815	0.0875642	0.297321	-5.22504	0.14358	8.70404	1.88464	0.0790856	0.34784	-5.07025	-0.00430343	8.70404	-0.0564872	0.955702	0.991764	-6.37786	CG3625	CG3625 gene product from transcript CG3625-RE
18141034	-0.144984	4.66811	-0.857674	0.404622	0.668849	-6.43452	-0.159573	4.66811	-0.943982	0.360196	0.704081	-6.28917	0.0145897	4.66811	0.0863077	0.932368	0.987842	-6.37565	CG11912	CG11912 gene product from transcript CG11912-RA
18141036	0.0941506	4.38247	0.831698	0.418675	0.68193	-6.45659	-0.119524	4.38247	-1.05584	0.307819	0.662126	-6.17896	0.213675	4.38247	1.88754	0.0786709	0.599751	-4.72829	CG11911	CG11911 gene product from transcript CG11911-RA
18141038	-0.0955081	8.16244	-1.11245	0.283528	0.562712	-6.1865	-0.1383	8.16244	-1.61087	0.12813	0.441212	-5.48684	0.0427916	8.16244	0.498421	0.625445	0.918669	-6.25181	Ent1	Equilibrative nucleoside transporter 1
18141045	0.156902	4.96347	1.2128	0.244038	0.518532	-6.07384	-0.0498913	4.96347	-0.385642	0.705198	0.902441	-6.66658	0.206793	4.96347	1.59844	0.130877	0.669723	-5.1596	CG4213	CG4213 gene product from transcript CG4213-RA
18141052	-0.266033	4.09511	-1.93819	0.0717344	0.263919	-5.04899	-0.285655	4.09511	-2.08115	0.0550413	0.284938	-4.74687	0.0196221	4.09511	0.142957	0.888234	0.978064	-6.36892	CG13690	CG13690 gene product from transcript CG13690-RA
18141054	-0.00856804	4.68202	-0.0886311	0.930552	0.97475	-6.8088	-0.266977	4.68202	-2.76171	0.0145818	0.135098	-3.51234	0.258409	4.68202	2.67308	0.017417	0.423666	-3.37101	CG11885	CG11885 gene product from transcript CG11885-RA
18141056	0.00304753	7.00412	0.0740528	0.941951	0.978426	-6.81005	-0.0615648	7.00412	-1.49598	0.155483	0.483207	-5.64816	0.0646123	7.00412	1.57003	0.137342	0.67697	-5.19935	CG4297	CG4297 gene product from transcript CG4297-RC
18141060	-0.347281	8.00095	-5.41004	7.33299e-05	0.00321761	1.65051	-0.209399	8.00095	-3.26207	0.00527537	0.0708507	-2.53488	-0.137882	8.00095	-2.14797	0.0485319	0.548222	-4.30367	Spp	Signal peptide peptidase
18141064	-0.118967	5.22527	-1.55289	0.141375	0.388688	-5.63558	-0.0461295	5.22527	-0.602131	0.556116	0.832016	-6.55597	-0.0728376	5.22527	-0.950756	0.356858	0.818098	-5.9249	CG11835	CG11835 gene product from transcript CG11835-RD
18141068	-0.27038	6.56518	-2.87504	0.0116026	0.0889935	-3.35535	-0.168584	6.56518	-1.79261	0.0933044	0.377052	-5.21501	-0.101796	6.56518	-1.08243	0.296224	0.78813	-5.79537	Ipk2	CG13688 gene product from transcript CG13688-RA
18141070	-0.146842	6.10186	-1.6007	0.130373	0.372447	-5.56758	-0.0853108	6.10186	-0.929957	0.367178	0.709095	-6.30222	-0.0615314	6.10186	-0.670742	0.512622	0.888304	-6.14981	Saf6	SAGA factor-like TAF6
18141076	-0.205791	3.85154	-1.79319	0.0932087	0.307799	-5.27963	-0.217355	3.85154	-1.89395	0.0777605	0.344891	-5.05535	0.0115641	3.85154	0.100765	0.921077	0.985913	-6.37425	CG15880	CG15880 gene product from transcript CG15880-RA
18141080	0.0386743	7.95218	0.734981	0.473732	0.722591	-6.53327	0.0349055	7.95218	0.663358	0.517208	0.811094	-6.51628	0.00376876	7.95218	0.0716229	0.943852	0.988994	-6.37685	CG3876	CG3876 gene product from transcript CG3876-RA
18141084	-0.102516	5.97912	-1.66654	0.116427	0.350226	-5.47157	-0.0673521	5.97912	-1.0949	0.290898	0.646256	-6.13797	-0.0351641	5.97912	-0.571641	0.576065	0.90754	-6.21198	CG3862	CG3862 gene product from transcript CG3862-RA
18141086	-0.022387	5.14042	-0.239239	0.814172	0.924639	-6.78283	-0.0619425	5.14042	-0.661949	0.518085	0.811379	-6.51724	0.0395555	5.14042	0.42271	0.678528	0.931381	-6.28744	CG4291	CG4291 gene product from transcript CG4291-RB
18141091	-0.124107	4.20466	-0.965147	0.349836	0.625327	-6.33678	-0.00758997	4.20466	-0.0590253	0.953714	0.986588	-6.74262	-0.116517	4.20466	-0.906122	0.379254	0.833786	-5.96545	CG15824	CG15824 gene product from transcript CG15824-RC
18141107	0.238295	11.4262	6.13165	1.95458e-05	0.00125601	2.97484	0.122306	11.4262	3.1471	0.00667296	0.0823889	-2.76254	0.115989	11.4262	2.98455	0.00929247	0.331161	-2.78529	IA-2	IA-2 protein tyrosine phosphatase
18141123	-0.409009	5.67672	-3.47321	0.00342367	0.0408189	-2.17132	-0.636871	5.67672	-5.40817	7.35888e-05	0.0045113	1.689	0.227863	5.67672	1.93496	0.0721602	0.589852	-4.6533	CG4375	CG4375 gene product from transcript CG4375-RA
18141127	-0.0605476	7.90174	-1.08252	0.296187	0.575225	-6.21851	-0.0741689	7.90174	-1.32605	0.204742	0.548556	-5.87036	0.0136213	7.90174	0.243532	0.810906	0.963002	-6.34883	CG4629	CG4629 gene product from transcript CG4629-RE
18141138	-0.567139	8.20895	-5.59136	5.22537e-05	0.00258813	1.98994	-0.561122	8.20895	-5.53203	5.83525e-05	0.00385599	1.92018	-0.00601767	8.20895	-0.0593275	0.953478	0.991379	-6.37769	Iris	CG4715 gene product from transcript CG4715-RA
18141140	-0.038644	5.69453	-0.316891	0.755711	0.896608	-6.76019	0.222525	5.69453	1.82476	0.0880971	0.366723	-5.16495	-0.261169	5.69453	-2.14166	0.0491148	0.549805	-4.31431	Tfb4	TFB4 ortholog (S. cerevisiae)
18141146	-0.0421675	7.44823	-0.375803	0.712346	0.872478	-6.73885	-0.0202952	7.44823	-0.180874	0.858898	0.9584	-6.72725	-0.0218723	7.44823	-0.194929	0.848075	0.970085	-6.35984	CG5080	CG5080 gene product from transcript CG5080-RB
18141154	-0.564805	7.4678	-6.07621	2.15811e-05	0.00133407	2.87566	-0.531818	7.4678	-5.72133	4.10965e-05	0.00301416	2.26949	-0.0329873	7.4678	-0.354879	0.72764	0.942258	-6.3145	CG5118	CG5118 gene product from transcript CG5118-RA
18141159	-0.427837	6.90756	-4.94465	0.000178417	0.00589499	0.760494	-0.3973	6.90756	-4.59173	0.000356285	0.0134125	0.118832	-0.0305365	6.90756	-0.35292	0.729078	0.942874	-6.31522	CG5126	CG5126 gene product from transcript CG5126-RA
18141162	-0.00735324	2.88876	-0.0365329	0.971341	0.990473	-6.81224	0.0677973	2.88876	0.336835	0.740926	0.917779	-6.68498	-0.0751505	2.88876	-0.373368	0.714119	0.939946	-6.30759	CG5139	CG5139 gene product from transcript CG5139-RA
18141164	0.00598694	3.70592	0.0457722	0.964098	0.988319	-6.81184	0.148674	3.70592	1.13667	0.273583	0.628135	-6.09275	-0.142687	3.70592	-1.09089	0.292602	0.786316	-5.78655	CG5556	CG5556 gene product from transcript CG5556-RA
18141167	-0.169098	3.39125	-1.1441	0.270583	0.548425	-6.15184	0.0330206	3.39125	0.223414	0.826239	0.949442	-6.71823	-0.202119	3.39125	-1.36751	0.191687	0.719244	-5.46762	CG5561	CG5561 gene product from transcript CG5561-RA
18141170	0.0860991	3.563	0.767349	0.454832	0.707997	-6.50858	-0.189659	3.563	-1.69032	0.111719	0.411387	-5.3704	0.275758	3.563	2.45767	0.0266933	0.478066	-3.76376	CG5565	CG5565 gene product from transcript CG5565-RA
18141173	-0.0596591	3.85874	-0.418753	0.681355	0.854481	-6.72105	0.00846592	3.85874	0.0594231	0.953403	0.986588	-6.74259	-0.0681251	3.85874	-0.478176	0.639447	0.92274	-6.26189	CG18131	CG18131 gene product from transcript CG18131-RG
18141180	-0.0240773	5.95573	-0.461427	0.65114	0.837766	-6.70151	-0.0200213	5.95573	-0.383697	0.706609	0.902441	-6.66736	-0.00405594	5.95573	-0.0777296	0.939075	0.988389	-6.37638	CG7420	CG7420 gene product from transcript CG7420-RB
18141185	-0.0578768	2.71929	-0.375537	0.71254	0.872478	-6.73895	0.0485033	2.71929	0.314716	0.75733	0.923583	-6.69251	-0.10638	2.71929	-0.690253	0.500619	0.884222	-6.13647	CG18132	CG18132 gene product from transcript CG18132-RA
18141187	-0.0797217	3.8807	-0.534294	0.600999	0.80892	-6.66389	-0.0980289	3.8807	-0.656989	0.521181	0.813369	-6.52058	0.0183072	3.8807	0.122695	0.903984	0.981992	-6.37171	CG10869	CG10869 gene product from transcript CG10869-RA
18141190	-0.0309175	7.57696	-0.469717	0.64534	0.83483	-6.6975	0.0142123	7.57696	0.215921	0.831969	0.950562	-6.71996	-0.0451297	7.57696	-0.685639	0.503442	0.884836	-6.13966	CG17660	CG17660 gene product from transcript CG17660-RA
18141201	0.170206	8.90959	2.32462	0.0346012	0.171557	-4.3864	0.277019	8.90959	3.78343	0.00181503	0.0368927	-1.49186	-0.106812	8.90959	-1.45881	0.165323	0.69984	-5.35009	Rim2	Rim2 ortholog (S. cerevisiae)
18141211	-0.105536	6.7128	-1.22271	0.240378	0.514955	-6.06227	-0.194965	6.7128	-2.25882	0.039283	0.235122	-4.43975	0.0894295	6.7128	1.03611	0.316632	0.799884	-5.84259	CG17652	CG17652 gene product from transcript CG17652-RB
18141215	0.0276257	3.47418	0.289094	0.776483	0.906563	-6.76901	0.00602997	3.47418	0.0631016	0.950522	0.985523	-6.74236	0.0215957	3.47418	0.225992	0.82427	0.965774	-6.35308	CG17650	CG17650 gene product from transcript CG17650-RA
18141218	0.430336	2.60477	3.80398	0.00174047	0.0267508	-1.50583	0.306952	2.60477	2.71332	0.0160693	0.142386	-3.60457	0.123385	2.60477	1.09067	0.292699	0.786316	-5.78679	c-cup	calcutta cup
18141223	0.0426118	4.9288	0.352586	0.729324	0.88028	-6.74768	-0.0291125	4.9288	-0.240888	0.812917	0.944574	-6.71398	0.0717243	4.9288	0.593474	0.561743	0.903149	-6.19909	CG15358	CG15358 gene product from transcript CG15358-RC
18141226	0.000284745	6.90764	0.00417146	0.996727	0.998869	-6.81293	-0.0286237	6.90764	-0.419331	0.680942	0.891935	-6.65247	0.0289084	6.90764	0.423503	0.677963	0.931381	-6.2871	erm	earmuff
18141230	-0.193777	7.61411	-3.34522	0.0044498	0.0478457	-2.42768	-0.147151	7.61411	-2.5403	0.0226811	0.173315	-3.92965	-0.0466261	7.61411	-0.804916	0.433492	0.852482	-6.05091	CG15356	CG15356 gene product from transcript CG15356-RA
18141236	0.0089818	6.51236	0.0571626	0.955173	0.984937	-6.81122	0.148532	6.51236	0.945296	0.359547	0.703829	-6.28794	-0.13955	6.51236	-0.888133	0.388545	0.836322	-5.98131	CG4259	CG4259 gene product from transcript CG4259-RB
18141239	-0.061455	8.26844	-1.1663	0.261775	0.539209	-6.12704	-0.0765502	8.26844	-1.45278	0.166966	0.502769	-5.70657	0.0150951	8.26844	0.286477	0.778447	0.9559	-6.33708	tho2	CG31671 gene product from transcript CG31671-RA
[truncated: 13,006 more rows]
