# Supplementary material for: Transcriptome analysis of chloride intracellular channel knockdown in Drosophila identifies oxidation-reduction function as possible mechanism of altered sensitivity to ethanol sedation
Source: PLoS One. 2021 Jul 6;16(7):e0246224. doi: 10.1371/journal.pone.0246224 (PMC8259981; doi:10.1371/journal.pone.0246224)
Supplement: S2 Table — Results of Limma analysis for only full knockdown vs. elav/+ controls, filtered for FDR ≤ 0.05. This gene set was used for analyses in Figs 2–4. (XLSX) [file pone.0246224.s004.xlsx]

## Sheet: Differential Gene Expression
probeset_id	logFC	AveExpr	t	P.Value	adj.P.Val	LogOddsRatio	transcript_cluster_id	seqname	strand	start	stop	total_probes	mrna_assignment	Genbank_Accession	Gene_Symbol	Gene_Name
18212607	3.98835	9.57931	70.3021	6.73588e-16	1.09943e-11	18.8644	18212607	chrX	-	2684632	2690499	25	NM_057439 // RefSeq // Drosophila melanogaster white (w), mRNA. // chrX // 100 // 100 // 25 // 25 // 0 /// FBtr0070490 // ENSEMBL // white [gene_biotype:protein_coding transcript_biotype:protein_coding] // chrX // 100 // 100 // 25 // 25 // 0 /// FBtr0070490 // Flybase // white [gene_biotype:protein_coding transcript_biotype:protein_coding] // chrX // 100 // 100 // 25 // 25 // 0 /// GENSCAN0000004…	NM_057439	w	white
18187709	1.80525	7.23223	29.1278	9.93366e-12	8.10686e-08	15.4621	18187709	chr3R	+	18749074	18750247	23	NM_142847 // RefSeq // Drosophila melanogaster CG6660 (CG6660), mRNA. // chr3R // 100 // 100 // 23 // 23 // 0 /// FBtr0084338 // ENSEMBL // cdna:known chromosome:BDGP6:3R:22923352:22924525:1 gene:FBgn0039030 transcript:FBtr0084338 // chr3R // 100 // 100 // 23 // 23 // 0 /// FBtr0084338 // Flybase // type=mRNA; loc=3R:join(18749074..18749579,18749642..18750247); ID=FBtr0084338; name=CG6660-RA; dbx…	NM_142847	CG6660	CG6660 gene product from transcript CG6660-RA
18137376	3.39287	3.7108	27.9445	1.55597e-11	8.46553e-08	15.2003	18137376	chr2L	+	20418834	20418967	24	NR_003767 // RefSeq // Drosophila melanogaster snoRNA:Psi18S-525c (snoRNA:Psi18S-525c), snoRNA. // chr2L // 100 // 100 // 24 // 24 // 0 /// FBtr0113542 // ENSEMBL // snoRNA:Psi18S-525c [gene_biotype:snoRNA transcript_biotype:snoRNA] // chr2L // 100 // 100 // 24 // 24 // 0 /// FBtr0113542 // Flybase // snoRNA:Psi18S-525c [gene_biotype:snoRNA transcript_biotype:snoRNA] // chr2L // 100 // 100 // 24 …	NR_003767	snoRNA:Psi18S-525c	ncRNA
18154342	2.62529	7.28499	26.4399	2.82985e-11	1.15472e-07	14.8358	18154342	chr2R	+	17214244	17214375	23	NR_003811 // RefSeq // Drosophila melanogaster snoRNA:Psi28S-3316a (snoRNA:Psi28S-3316a), snoRNA. // chr2R // 100 // 100 // 23 // 23 // 0 /// FBtr0113516 // ENSEMBL // snoRNA:Psi28S-3316a [gene_biotype:snoRNA transcript_biotype:snoRNA] // chr2R // 100 // 100 // 23 // 23 // 0 /// FBtr0113516 // Flybase // snoRNA:Psi28S-3316a [gene_biotype:snoRNA transcript_biotype:snoRNA] // chr2R // 100 // 100 //…	NR_003811	snoRNA:Psi28S-3316a	ncRNA
18156154	2.52035	8.05209	22.6172	1.52182e-10	4.96784e-07	13.719	18156154	chr2R	-	2667254	2668996	19	NM_078904 // RefSeq // Drosophila melanogaster cytochrome P450-6a2 (Cyp6a2), mRNA. // chr2R // 100 // 100 // 19 // 19 // 0 /// FBtr0086133 // ENSEMBL // Cytochrome P450-6a2 [gene_biotype:protein_coding transcript_biotype:protein_coding] // chr2R // 100 // 100 // 19 // 19 // 0 /// BT015971 // GenBank // Drosophila melanogaster RH09818 full insert cDNA. // chr2R // 100 // 100 // 19 // 19 // 0 /// F…	NM_078904	Cyp6a2	Cytochrome P450-6a2
18183694	0.747701	8.55775	17.1141	2.98358e-09	7.11266e-06	11.4393	18183694	chr3R	+	18725024	18787456	32	NM_079730 // RefSeq // Drosophila melanogaster klingon (klg), mRNA. // chr3R // 100 // 100 // 32 // 32 // 0 /// FBtr0084337 // ENSEMBL // klingon [gene_biotype:protein_coding transcript_biotype:protein_coding] // chr3R // 100 // 100 // 32 // 32 // 0 /// AY060363 // GenBank // Drosophila melanogaster LD10776 full length cDNA. // chr3R // 100 // 100 // 32 // 32 // 0 /// FBtr0084337 // Flybase // kl…	NM_079730	klg	klingon
18203018	0.893176	7.80077	17.0783	3.0504e-09	7.11266e-06	11.4211	18203018	chr3R	-	6608285	6609813	27	NM_079582 // RefSeq // Drosophila melanogaster mitochondrial ribosomal protein L37 (mRpL37), mRNA. // chr3R // 100 // 100 // 27 // 27 // 0 /// FBtr0302273 // ENSEMBL // mitochondrial ribosomal protein L37 [gene_biotype:protein_coding transcript_biotype:protein_coding] // chr3R // 100 // 100 // 27 // 27 // 0 /// BT030992 // GenBank // Drosophila melanogaster LD25118 full insert cDNA. // chr3R // 9…	NM_079582	mRpL37	mitochondrial ribosomal protein L37
18149111	1.30526	9.41337	15.6358	7.74299e-09	1.2123e-05	10.6372	18149111	chr2R	+	2061189	2062936	24	NM_001299216 // RefSeq // Drosophila melanogaster Cyp6w1, transcript variant B (Cyp6w1), mRNA. // chr2R // 100 // 100 // 24 // 24 // 0 /// NM_136362 // RefSeq // Drosophila melanogaster Cyp6w1, transcript variant A (Cyp6w1), mRNA. // chr2R // 100 // 100 // 24 // 24 // 0 /// FBtr0085987 // ENSEMBL // Cyp6w1 [gene_biotype:protein_coding transcript_biotype:protein_coding] // chr2R // 100 // 100 // 2…	NM_001299216	Cyp6w1	CG8345 gene product from transcript CG8345-RB
18161213	1.47718	5.88111	15.5562	8.17013e-09	1.2123e-05	10.5911	18161213	chr2R	-	15891124	15892492	26	NM_137608 // RefSeq // Drosophila melanogaster CG16898 (CG16898), mRNA. // chr2R // 100 // 100 // 26 // 26 // 0 /// FBtr0086325 // ENSEMBL // cdna:known chromosome:BDGP6:2R:20003620:20005003:-1 gene:FBgn0034480 transcript:FBtr0086325 // chr2R // 100 // 100 // 26 // 26 // 0 /// FBtr0086325 // Flybase // type=mRNA; loc=2R:complement(15891124..15891392,15891452..15892492); ID=FBtr0086325; name=CG168…	NM_137608	CG16898	CG16898 gene product from transcript CG16898-RA
18164948	1.92452	6.43026	15.869	6.62546e-09	1.2123e-05	10.7704	18164948	chr2R	-	6424640	6424775	19	NR_048085 // RefSeq // Drosophila melanogaster snoRNA:lola-d (snoRNA:lola-d), snoRNA. // chr2R // 100 // 100 // 19 // 19 // 0 /// FBtr0309782 // ENSEMBL // ncrna:known chromosome:BDGP6:2R:10537135:10537270:-1 gene:FBgn0263483 transcript:FBtr0309782 // chr2R // 100 // 100 // 19 // 19 // 0 /// FBtr0309782 // Flybase // type=snoRNA; loc=2R:complement(6424640..6424775); ID=FBtr0309782; name=snoRNA:lo…	NR_048085	snoRNA:lola-d	ncRNA
18171670	-0.860448	6.91624	-15.7945	6.96245e-09	1.2123e-05	10.7281	18171670	chr3L	+	22428	26308	32	NM_001274253 // RefSeq // Drosophila melanogaster methuselah-like 8 (mthl8), transcript variant B, mRNA. // chr3L // 100 // 100 // 32 // 32 // 0 /// NM_138154 // RefSeq // Drosophila melanogaster methuselah-like 8 (mthl8), transcript variant A, mRNA. // chr3L // 100 // 69 // 22 // 22 // 0 /// FBtr0072462 // ENSEMBL // methuselah-like 8 [gene_biotype:protein_coding transcript_biotype:protein_codin…	NM_001274253	mthl8	methuselah-like 8
18137374	1.88791	5.47635	15.3596	9.33894e-09	1.27025e-05	10.476	18137374	chr2L	+	20419145	20419281	13	NR_003769 // RefSeq // Drosophila melanogaster snoRNA:Psi18S-525d (snoRNA:Psi18S-525d), snoRNA. // chr2L // 100 // 100 // 13 // 13 // 0 /// FBtr0113544 // ENSEMBL // snoRNA:Psi18S-525d [gene_biotype:snoRNA transcript_biotype:snoRNA] // chr2L // 100 // 100 // 13 // 13 // 0 /// FBtr0113544 // Flybase // snoRNA:Psi18S-525d [gene_biotype:snoRNA transcript_biotype:snoRNA] // chr2L // 100 // 100 // 13 …	NR_003769	snoRNA:Psi18S-525d	ncRNA
18150198	1.31779	9.44027	15.0862	1.1277e-08	1.41587e-05	10.3127	18150198	chr2R	+	8026307	8026781	24	NM_001273982 // RefSeq // Drosophila melanogaster CG18343, transcript variant B (CG18343), mRNA. // chr2R // 100 // 100 // 24 // 24 // 0 /// NM_136884 // RefSeq // Drosophila melanogaster CG18343, transcript variant A (CG18343), mRNA. // chr2R // 100 // 100 // 24 // 24 // 0 /// FBtr0087982 // ENSEMBL // cdna:known chromosome:BDGP6:2R:12138787:12139235:1 gene:FBgn0033683 transcript:FBtr0087982 // …	NM_001273982	CG18343	CG18343 gene product from transcript CG18343-RB
18131052	0.614593	8.415	13.9841	2.49238e-08	2.71204e-05	9.61395	18131052	chr2L	+	9437469	9463787	26	NM_001273362 // RefSeq // Drosophila melanogaster numb, transcript variant D (numb), mRNA. // chr2L // 100 // 73 // 19 // 19 // 0 /// NM_078799 // RefSeq // Drosophila melanogaster numb, transcript variant A (numb), mRNA. // chr2L // 100 // 54 // 14 // 14 // 0 /// NM_164855 // RefSeq // Drosophila melanogaster numb, transcript variant B (numb), mRNA. // chr2L // 100 // 54 // 14 // 14 // 0 /// FBt…	NM_001273362	numb	CG3779 gene product from transcript CG3779-RB
18136867	2.902	6.21284	13.8635	2.7277e-08	2.7826e-05	9.5333	18136867	chr2L	+	7257512	7258205	9	NM_001169429 // RefSeq // Drosophila melanogaster CG31909, transcript variant C (CG31909), mRNA. // chr2L // 100 // 100 // 9 // 9 // 0 /// NM_164745 // RefSeq // Drosophila melanogaster CG31909, transcript variant B (CG31909), mRNA. // chr2L // 100 // 22 // 2 // 2 // 0 /// FBtr0300459 // ENSEMBL // cdna:known chromosome:BDGP6:2L:7257512:7258198:1 gene:FBgn0051909 transcript:FBtr0300459 // chr2L /…	NM_001169429	CG31909	CG31909 gene product from transcript CG31909-RC
18191725	0.833494	8.66312	13.2873	4.23923e-08	4.07016e-05	9.13593	18191725	chr3R	+	6610104	6612187	23	NM_079583 // RefSeq // Drosophila melanogaster RNA-binding protein 1 (Rbp1), transcript variant A, mRNA. // chr3R // 100 // 65 // 15 // 15 // 0 /// NM_169364 // RefSeq // Drosophila melanogaster RNA-binding protein 1 (Rbp1), transcript variant D, mRNA. // chr3R // 100 // 100 // 23 // 23 // 0 /// FBtr0082275 // ENSEMBL // RNA-binding protein 1 [gene_biotype:protein_coding transcript_biotype:protei…	NM_079583	Rbp1	RNA-binding protein 1
18202278	-1.49524	6.6553	-12.7745	6.3689e-08	5.47122e-05	8.76455	18202278	chr3R	-	22251045	22251503	19	NM_001104468 // RefSeq // Drosophila melanogaster CG34291 (CG34291), mRNA. // chr3R // 100 // 100 // 19 // 19 // 0 /// FBtr0112487 // ENSEMBL // cdna:known chromosome:BDGP6:3R:26425290:26425781:-1 gene:FBgn0085320 transcript:FBtr0112487 // chr3R // 100 // 100 // 19 // 19 // 0 /// FBtr0112487 // Flybase // type=mRNA; loc=3R:complement(22251045..22251242,22251468..22251503); ID=FBtr0112487; name=CG…	NM_001104468	CG34291	CG34291 gene product from transcript CG34291-RA
18161478	-1.37796	5.81922	-12.5765	7.48173e-08	5.95507e-05	8.61647	18161478	chr2R	-	17234380	17235356	23	NM_137737 // RefSeq // Drosophila melanogaster CG9822 (CG9822), mRNA. // chr2R // 100 // 100 // 23 // 23 // 0 /// FBtr0071612 // ENSEMBL // cdna:known chromosome:BDGP6:2R:21346875:21347883:-1 gene:FBgn0034623 transcript:FBtr0071612 // chr2R // 100 // 100 // 23 // 23 // 0 /// FBtr0071612 // Flybase // type=mRNA; loc=2R:complement(17234380..17234695,17234765..17235159,17235217..17235356); ID=FBtr00…	NM_137737	CG9822	CG9822 gene product from transcript CG9822-RA
18163328	2.10607	2.9344	12.4909	8.02668e-08	5.95507e-05	8.55162	18163328	chr2R	-	7011159	7013119	10	NM_206090 // RefSeq // Drosophila melanogaster Cyp12d1-d (Cyp12d1-d), mRNA. // chr2R // 100 // 100 // 10 // 10 // 0 /// FBtr0089418 // ENSEMBL // Cyp12d1-d [gene_biotype:protein_coding transcript_biotype:protein_coding] // chr2R // 100 // 100 // 10 // 10 // 0 /// FBtr0089418 // Flybase // Cyp12d1-d [gene_biotype:protein_coding transcript_biotype:protein_coding] // chr2R // 100 // 100 // 10 // 10 …	NM_206090	Cyp12d1-d	CG33503 gene product from transcript CG33503-RA
18201537	-0.713257	8.65387	-12.4948	8.00092e-08	5.95507e-05	8.55459	18201537	chr3R	-	10043858	10045927	26	NM_142087 // RefSeq // Drosophila melanogaster CG31326 (CG31326), mRNA. // chr3R // 100 // 100 // 26 // 26 // 0 /// FBtr0082901 // ENSEMBL // cdna:known chromosome:BDGP6:3R:14218136:14220205:-1 gene:FBgn0051326 transcript:FBtr0082901 // chr3R // 100 // 100 // 26 // 26 // 0 /// FBtr0082901 // Flybase // type=mRNA; loc=3R:complement(10043858..10044462,10044525..10045293,10045351..10045516,10045707.…	NM_142087	CG31326	CG31326 gene product from transcript CG31326-RA
18178217	0.578833	10.6879	12.4153	8.54396e-08	6.06324e-05	8.49391	18178217	chr3L	-	15985753	15997835	27	NM_001274983 // RefSeq // Drosophila melanogaster CG5830, transcript variant B (CG5830), mRNA. // chr3L // 100 // 100 // 27 // 27 // 0 /// NM_140568 // RefSeq // Drosophila melanogaster CG5830, transcript variant A (CG5830), mRNA. // chr3L // 100 // 100 // 27 // 27 // 0 /// FBtr0075521 // ENSEMBL // cdna:known chromosome:BDGP6:3L:15992669:16004736:-1 gene:FBgn0036556 transcript:FBtr0075521 // chr…	NM_001274983	CG5830	CG5830 gene product from transcript CG5830-RA
18215417	-0.736566	8.77167	-12.3577	8.96227e-08	6.09509e-05	8.44968	18215417	chrX	-	13707165	13716357	26	NM_001272608 // RefSeq // Drosophila melanogaster chloride intracellular channel, transcript variant C (Clic), mRNA. // chrX // 94 // 69 // 17 // 18 // 0 /// NM_132700 // RefSeq // Drosophila melanogaster chloride intracellular channel, transcript variant A (Clic), mRNA. // chrX // 95 // 85 // 21 // 22 // 0 /// FBtr0073835 // ENSEMBL // Chloride intracellular channel [gene_biotype:protein_coding …	NM_001272608	Clic	Chloride intracellular channel
18132768	-1.00618	8.72509	-12.2099	1.01416e-07	6.36659e-05	8.33505	18132768	chr2L	+	13977303	13979573	29	NM_135850 // RefSeq // Drosophila melanogaster Cyp28a5 (Cyp28a5), mRNA. // chr2L // 100 // 100 // 29 // 29 // 0 /// FBtr0080587 // ENSEMBL // Cyp28a5 [gene_biotype:protein_coding transcript_biotype:protein_coding] // chr2L // 100 // 100 // 29 // 29 // 0 /// AY051533 // GenBank // Drosophila melanogaster GH18601 full length cDNA. // chr2L // 96 // 97 // 27 // 28 // 0 /// FBtr0080587 // Flybase // …	NM_135850	Cyp28a5	CG8864 gene product from transcript CG8864-RA
18157159	-0.755368	9.01765	-12.2246	1.00166e-07	6.36659e-05	8.34656	18157159	chr2R	-	3017782	3019640	20	NM_078922 // RefSeq // Drosophila melanogaster cytochrome P450-9b2 (Cyp9b2), mRNA. // chr2R // 100 // 100 // 20 // 20 // 0 /// FBtr0089055 // ENSEMBL // Cytochrome P450-9b2 [gene_biotype:protein_coding transcript_biotype:protein_coding] // chr2R // 100 // 100 // 20 // 20 // 0 /// AY059439 // GenBank // Drosophila melanogaster GH08116 full length cDNA. // chr2R // 100 // 100 // 20 // 20 // 0 /// F…	NM_078922	Cyp9b2	Cytochrome P450-9b2
18143895	-1.94377	8.17455	-12.16	1.05765e-07	6.39368e-05	8.29603	18143895	chr2L	-	19383387	19386202	23	NM_001169542 // RefSeq // Drosophila melanogaster fondue (fon), transcript variant C, mRNA. // chr2L // 100 // 78 // 18 // 18 // 0 /// NM_001273641 // RefSeq // Drosophila melanogaster fondue (fon), transcript variant D, mRNA. // chr2L // 100 // 78 // 18 // 18 // 0 /// NM_136115 // RefSeq // Drosophila melanogaster fondue (fon), transcript variant B, mRNA. // chr2L // 100 // 100 // 23 // 23 // 0 …	NM_001169542	fon	fondue
18217102	-0.919792	8.83142	-11.9355	1.28012e-07	7.20489e-05	8.11811	18217102	chrX	-	2225526	2228691	24	NM_001201609 // RefSeq // Drosophila melanogaster Insulin-like peptide 6 (Ilp6), transcript variant B, mRNA. // chrX // 100 // 54 // 13 // 13 // 0 /// NM_001201610 // RefSeq // Drosophila melanogaster Insulin-like peptide 6 (Ilp6), transcript variant C, mRNA. // chrX // 100 // 71 // 17 // 17 // 0 /// NM_001272256 // RefSeq // Drosophila melanogaster Insulin-like peptide 6 (Ilp6), transcript varia…	NM_001201609	Ilp6	Insulin-like peptide 6
18161197	0.609613	11.6424	11.8904	1.33072e-07	7.23999e-05	8.08189	18161197	chr2R	-	15590635	15591300	24	NM_001299690 // RefSeq // Drosophila melanogaster Odorant-binding protein 56d (Obp56d), transcript variant B, mRNA. // chr2R // 100 // 100 // 24 // 24 // 0 /// NM_137600 // RefSeq // Drosophila melanogaster Odorant-binding protein 56d (Obp56d), transcript variant A, mRNA. // chr2R // 100 // 100 // 24 // 24 // 0 /// FBtr0086477 // ENSEMBL // Odorant-binding protein 56d [gene_biotype:protein_coding…	NM_001299690	Obp56d	Odorant-binding protein 56d
18208312	-1.0189	8.31405	-11.5013	1.8687e-07	9.839e-05	7.76318	18208312	chrX	+	9772455	9773312	24	NM_132357 // RefSeq // Drosophila melanogaster CG1468 (CG1468), mRNA. // chrX // 100 // 100 // 24 // 24 // 0 /// FBtr0071388 // ENSEMBL // cdna:known chromosome:BDGP6:X:9878422:9879279:1 gene:FBgn0030157 transcript:FBtr0071388 // chrX // 100 // 100 // 24 // 24 // 0 /// FBtr0071388 // Flybase // type=mRNA; loc=X:join(9772455..9772729,9772853..9773312); ID=FBtr0071388; name=CG1468-RA; dbxref=FlyBas…	NM_132357	CG1468	CG1468 gene product from transcript CG1468-RA
18173915	-0.964456	6.47135	-11.2972	2.24176e-07	0.000114344	7.59129	18173915	chr3L	-	4224699	4236147	22	NM_001274480 // RefSeq // Drosophila melanogaster Ecdysone-inducible gene L2 (ImpL2), transcript variant D, mRNA. // chr3L // 100 // 59 // 13 // 13 // 0 /// NM_079197 // RefSeq // Drosophila melanogaster Ecdysone-inducible gene L2 (ImpL2), transcript variant A, mRNA. // chr3L // 100 // 55 // 12 // 12 // 0 /// NM_168069 // RefSeq // Drosophila melanogaster Ecdysone-inducible gene L2 (ImpL2), trans…	NM_001274480	ImpL2	Ecdysone-inducible gene L2
18134545	-0.708393	9.80608	-11.2127	2.41916e-07	0.000119653	7.51918	18134545	chr2L	+	9634201	9656026	39	NM_205948 // RefSeq // Drosophila melanogaster apolipoprotein lipid transfer particle (Apoltp), mRNA. // chr2L // 100 // 100 // 39 // 39 // 0 /// FBtr0303874 // ENSEMBL // Apolipoprotein lipid transfer particle [gene_biotype:protein_coding transcript_biotype:protein_coding] // chr2L // 100 // 100 // 39 // 39 // 0 /// FBtr0303874 // Flybase // Apolipoprotein lipid transfer particle [gene_biotype:p…	NM_205948	Apoltp	Apolipoprotein lipid transfer particle
18206606	-0.693201	7.88013	-10.965	3.03346e-07	0.000145624	7.3042	18206606	chrX	+	2035522	2038970	27	NM_130626 // RefSeq // Drosophila melanogaster CG3835, transcript variant A (CG3835), mRNA. // chrX // 100 // 70 // 19 // 19 // 0 /// NM_166929 // RefSeq // Drosophila melanogaster CG3835, transcript variant B (CG3835), mRNA. // chrX // 100 // 70 // 19 // 19 // 0 /// NM_166930 // RefSeq // Drosophila melanogaster CG3835, transcript variant C (CG3835), mRNA. // chrX // 100 // 85 // 23 // 23 // 0 /…	NM_130626	CG3835	CG3835 gene product from transcript CG3835-RC
18185768	-0.574333	7.93358	-10.8394	3.40765e-07	0.000158914	7.1933	18185768	chr3R	+	7499941	7500645	24	NM_141844 // RefSeq // Drosophila melanogaster CG14715 (CG14715), mRNA. // chr3R // 100 // 100 // 24 // 24 // 0 /// FBtr0082423 // ENSEMBL // cdna:known chromosome:BDGP6:3R:11674221:11674923:1 gene:FBgn0037930 transcript:FBtr0082423 // chr3R // 100 // 100 // 24 // 24 // 0 /// AY075550 // GenBank // Drosophila melanogaster RH50927 full length cDNA. // chr3R // 100 // 100 // 24 // 24 // 0 /// FBtr0…	NM_141844	CG14715	CG14715 gene product from transcript CG14715-RA
18200901	-0.736991	8.71346	-10.7907	3.56606e-07	0.000161681	7.1499	18200901	chr3R	-	21148876	21155024	29	NM_001104448 // RefSeq // Drosophila melanogaster CHKov1 (CHKov1), mRNA. // chr3R // 100 // 90 // 26 // 26 // 0 /// FBtr0113352 // ENSEMBL // CHKov1 [gene_biotype:protein_coding transcript_biotype:protein_coding] // chr3R // 100 // 90 // 26 // 26 // 0 /// FBtr0113352 // Flybase // CHKov1 [gene_biotype:protein_coding transcript_biotype:protein_coding] // chr3R // 100 // 79 // 23 // 23 // 0 /// GEN…	NM_001104448	CHKov1	CG10618 gene product from transcript CG10618-RE
18139452	0.932353	8.44249	10.6146	4.20876e-07	0.000185663	6.99132	18139452	chr2L	-	13211925	13212116	25	NR_001645 // RefSeq // Drosophila melanogaster small nuclear RNA U2 at 34ABa (snRNA:U2:34ABa), snRNA. // chr2L // 100 // 100 // 25 // 25 // 0 /// FBtr0080486 // ENSEMBL // small nuclear RNA U2 at 34ABa [gene_biotype:snRNA transcript_biotype:snRNA] // chr2L // 100 // 100 // 25 // 25 // 0 /// FBtr0080486 // Flybase // small nuclear RNA U2 at 34ABa [gene_biotype:snRNA transcript_biotype:snRNA] // ch…	NR_001645	snRNA:U2:34ABa	small nuclear RNA U2 at 34ABa
18211834	1.40653	4.67813	10.4744	4.81067e-07	0.000206631	6.86303	18211834	chrX	+	247100	247350	21	NM_001258517 // RefSeq // Drosophila melanogaster CG43182 (CG43182), mRNA. // chrX // 100 // 100 // 21 // 21 // 0 /// FBtr0306055 // ENSEMBL // cdna:known chromosome:BDGP6:X:353067:353317:1 gene:FBgn0262811 transcript:FBtr0306055 // chrX // 100 // 100 // 21 // 21 // 0 /// FBtr0306055 // Flybase // type=mRNA; loc=X:247100..247350; ID=FBtr0306055; name=CG43182-RA; dbxref=REFSEQ:NM_001258517,FlyBase…	NM_001258517	CG43182	CG43182 gene product from transcript CG43182-RA
18179432	-0.999844	7.18076	-10.3331	5.51201e-07	0.000230685	6.73208	18179432	chr3L	-	21730806	21731530	20	NM_141100 // RefSeq // Drosophila melanogaster CG14567 (CG14567), mRNA. // chr3L // 100 // 100 // 20 // 20 // 0 /// FBtr0078454 // ENSEMBL // cdna:known chromosome:BDGP6:3L:21737706:21738430:-1 gene:FBgn0037126 transcript:FBtr0078454 // chr3L // 100 // 100 // 20 // 20 // 0 /// FBtr0078454 // Flybase // type=mRNA; loc=3L:complement(21730806..21731530); ID=FBtr0078454; name=CG14567-RA; dbxref=FlyBa…	NM_141100	CG14567	CG14567 gene product from transcript CG14567-RA
18131830	-0.770047	6.83256	-10.1781	6.41137e-07	0.000255235	6.58626	18131830	chr2L	+	11282094	11284350	23	NM_078823 // RefSeq // Drosophila melanogaster meiotic recombination 11 (mre11), mRNA. // chr2L // 100 // 100 // 23 // 23 // 0 /// FBtr0080213 // ENSEMBL // meiotic recombination 11 [gene_biotype:protein_coding transcript_biotype:protein_coding] // chr2L // 100 // 100 // 23 // 23 // 0 /// AF132144 // GenBank // Drosophila melanogaster clone LD08638 endo/exonuclease Mre11 (mre11) mRNA, complete cd…	NM_078823	mre11	meiotic recombination 11
18200939	-0.695652	9.18099	-10.1993	6.2799e-07	0.000255235	6.60627	18200939	chr3R	-	16846756	16849885	24	NM_143973 // RefSeq // Drosophila melanogaster CG17278 (CG17278), mRNA. // chr3R // 100 // 100 // 24 // 24 // 0 /// FBtr0084047 // ENSEMBL // cdna:known chromosome:BDGP6:3R:21021044:21024163:-1 gene:FBgn0046763 transcript:FBtr0084047 // chr3R // 100 // 100 // 24 // 24 // 0 /// AY060461 // GenBank // Drosophila melanogaster SD04019 full length cDNA. // chr3R // 96 // 100 // 23 // 24 // 0 /// FBtr0…	NM_143973	CG17278	CG17278 gene product from transcript CG17278-RA
18190022	1.52124	4.56537	10.0913	6.98382e-07	0.000259068	6.50357	18190022	chr3R	+	8873234	8875018	24	NM_001104299 // RefSeq // Drosophila melanogaster CG31157, transcript variant C (CG31157), mRNA. // chr3R // 100 // 100 // 24 // 24 // 0 /// NM_001275597 // RefSeq // Drosophila melanogaster CG31157, transcript variant D (CG31157), mRNA. // chr3R // 100 // 100 // 24 // 24 // 0 /// FBtr0334518 // ENSEMBL // cdna:known chromosome:BDGP6:3R:13047731:13049294:1 gene:FBgn0051157 transcript:FBtr0334518 …	NM_001104299	CG31157	CG31157 gene product from transcript CG31157-RD
18213753	0.831709	7.80278	10.0991	6.92984e-07	0.000259068	6.51108	18213753	chrX	-	11062048	11063091	21	NM_132467 // RefSeq // Drosophila melanogaster antdh (antdh), mRNA. // chrX // 100 // 100 // 21 // 21 // 0 /// FBtr0073468 // ENSEMBL // antdh [gene_biotype:protein_coding transcript_biotype:protein_coding] // chrX // 100 // 100 // 21 // 21 // 0 /// FBtr0073468 // Flybase // antdh [gene_biotype:protein_coding transcript_biotype:protein_coding] // chrX // 100 // 100 // 21 // 21 // 0 /// GENSCAN000…	NM_132467	antdh	CG1386 gene product from transcript CG1386-RA
18210031	-0.578917	7.4838	-10.0459	7.30455e-07	0.000264944	6.46011	18210031	chrX	+	20916165	20920127	23	NM_001298579 // RefSeq // Drosophila melanogaster cystathionine beta-synthase, transcript variant C (Cbs), mRNA. // chrX // 100 // 70 // 16 // 16 // 0 /// NM_134580 // RefSeq // Drosophila melanogaster cystathionine beta-synthase, transcript variant A (Cbs), mRNA. // chrX // 100 // 83 // 19 // 19 // 0 /// NM_167726 // RefSeq // Drosophila melanogaster cystathionine beta-synthase, transcript varia…	NM_001298579	Cbs	Cystathionine beta-synthase
18138597	0.801655	5.97337	9.98121	7.79004e-07	0.000276216	6.39776	18138597	chr2L	+	21952	24237	23	NR_047865 // RefSeq // Drosophila melanogaster CR43609 (CR43609), ncRNA. // chr2L // 100 // 100 // 23 // 23 // 0 /// FBtr0309810 // ENSEMBL // ncrna:known chromosome:BDGP6:2L:21952:24237:1 gene:FBgn0263584 transcript:FBtr0309810 // chr2L // 100 // 100 // 23 // 23 // 0 /// BT022792 // GenBank // Drosophila melanogaster IP13547 full insert cDNA. // chr2L // 100 // 100 // 23 // 23 // 0 /// FBtr03098…	NR_047865	CR43609	ncRNA
18152233	-1.963	4.55228	-9.93931	8.123e-07	0.000276216	6.35717	18152233	chr2R	+	18486860	18487841	23	NM_001299800 // RefSeq // Drosophila melanogaster CG4269, transcript variant B (CG4269), mRNA. // chr2R // 100 // 43 // 10 // 10 // 0 /// NM_001299801 // RefSeq // Drosophila melanogaster CG4269, transcript variant C (CG4269), mRNA. // chr2R // 100 // 100 // 23 // 23 // 0 /// NM_137839 // RefSeq // Drosophila melanogaster CG4269, transcript variant A (CG4269), mRNA. // chr2R // 100 // 100 // 23 /…	NM_001299800	CG4269	CG4269 gene product from transcript CG4269-RB
18198450	-0.617005	8.67578	-9.94293	8.09359e-07	0.000276216	6.36069	18198450	chr3R	-	16232337	16233568	25	NM_142629 // RefSeq // Drosophila melanogaster CG4335 (CG4335), mRNA. // chr3R // 100 // 100 // 25 // 25 // 0 /// FBtr0083894 // ENSEMBL // cdna:known chromosome:BDGP6:3R:20406615:20407871:-1 gene:FBgn0038795 transcript:FBtr0083894 // chr3R // 100 // 100 // 25 // 25 // 0 /// FBtr0083894 // Flybase // type=mRNA; loc=3R:complement(16232337..16233296,16233356..16233568); ID=FBtr0083894; name=CG4335-…	NM_142629	CG4335	CG4335 gene product from transcript CG4335-RA
18200778	0.814269	4.00961	9.84468	8.93296e-07	0.000297559	6.26489	18200778	chr3R	-	24856580	24858255	25	NM_143399 // RefSeq // Drosophila melanogaster strictosidine synthase-like 2 (Ssl2), mRNA. // chr3R // 100 // 100 // 25 // 25 // 0 /// FBtr0345060 // ENSEMBL // Strictosidine synthase-like 2 [gene_biotype:protein_coding transcript_biotype:protein_coding] // chr3R // 100 // 100 // 25 // 25 // 0 /// GENSCAN00000036383 // ENSEMBL // cdna:novel chromosome:BDGP6:3R:29031116:29032115:-1 transcript:GENS…	NM_143399	Ssl2	Strictosidine synthase-like 2
18149747	-1.68029	7.50362	-9.81686	9.18737e-07	0.000299275	6.2376	18149747	chr2R	+	5730192	5733017	27	NM_001299327 // RefSeq // Drosophila melanogaster CG1667, transcript variant B (CG1667), mRNA. // chr2R // 100 // 74 // 20 // 20 // 0 /// NM_136681 // RefSeq // Drosophila melanogaster CG1667, transcript variant C (CG1667), mRNA. // chr2R // 100 // 100 // 27 // 27 // 0 /// FBtr0345019 // ENSEMBL // cdna:known chromosome:BDGP6:2R:9843797:9845512:1 gene:FBgn0033453 transcript:FBtr0345019 // chr2R /…	NM_001299327	CG1667	CG1667 gene product from transcript CG1667-RC
18200701	-1.15314	7.01139	-9.79939	9.3512e-07	0.000299275	6.22041	18200701	chr3R	-	4354142	4354599	24	NM_001104239 // RefSeq // Drosophila melanogaster CG11741, transcript variant A (CG11741), mRNA. // chr3R // 100 // 100 // 24 // 24 // 0 /// NM_001300305 // RefSeq // Drosophila melanogaster CG11741, transcript variant B (CG11741), mRNA. // chr3R // 100 // 92 // 22 // 22 // 0 /// FBtr0112769 // ENSEMBL // cdna:known chromosome:BDGP6:3R:8528423:8528877:-1 gene:FBgn0040531 transcript:FBtr0112769 //…	NM_001104239	CG11741	CG11741 gene product from transcript CG11741-RA
18200166	-0.507269	8.85784	-9.71856	1.01512e-06	0.00031863	6.14054	18200166	chr3R	-	25627448	25628675	20	NM_143470 // RefSeq // Drosophila melanogaster CG7834, transcript variant A (CG7834), mRNA. // chr3R // 100 // 100 // 20 // 20 // 0 /// NM_170428 // RefSeq // Drosophila melanogaster CG7834, transcript variant B (CG7834), mRNA. // chr3R // 100 // 75 // 15 // 15 // 0 /// FBtr0085535 // ENSEMBL // cdna:known chromosome:BDGP6:3R:29801733:29802945:-1 gene:FBgn0039697 transcript:FBtr0085535 // chr3R /…	NM_143470	CG7834	CG7834 gene product from transcript CG7834-RB
18140864	1.75477	4.71247	9.53666	1.22357e-06	0.000369835	5.95841	18140864	chr2L	-	14029262	14031539	22	NM_001201876 // RefSeq // Drosophila melanogaster CG18095, transcript variant B (CG18095), mRNA. // chr2L // 100 // 77 // 17 // 17 // 0 /// NM_001298995 // RefSeq // Drosophila melanogaster CG18095, transcript variant C (CG18095), mRNA. // chr2L // 100 // 59 // 13 // 13 // 0 /// NM_135853 // RefSeq // Drosophila melanogaster CG18095, transcript variant A (CG18095), mRNA. // chr2L // 100 // 100 //…	NM_001201876	CG18095	CG18095 gene product from transcript CG18095-RB
18157969	-0.45441	8.37724	-9.5405	1.21873e-06	0.000369835	5.96228	18157969	chr2R	-	3130529	3133263	24	NM_143738 // RefSeq // Drosophila melanogaster Ady43A (Ady43A), mRNA. // chr2R // 100 // 100 // 24 // 24 // 0 /// FBtr0089050 // ENSEMBL // Ady43A [gene_biotype:protein_coding transcript_biotype:protein_coding] // chr2R // 100 // 100 // 24 // 24 // 0 /// AY102669 // GenBank // Drosophila melanogaster GM02629 full insert cDNA. // chr2R // 96 // 100 // 23 // 24 // 0 /// FBtr0089050 // Flybase // Ad…	NM_143738	Ady43A	CG1851 gene product from transcript CG1851-RA
18201838	0.788843	9.09875	9.50776	1.26076e-06	0.000374147	5.92916	18201838	chr3R	-	5513119	5518516	30	NM_001202275 // RefSeq // Drosophila melanogaster Unc-115b, transcript variant E (Unc-115b), mRNA. // chr3R // 100 // 100 // 30 // 30 // 0 /// NM_001202276 // RefSeq // Drosophila melanogaster p24-related-2 (p24-2), transcript variant B, mRNA. // chr3R // 100 // 100 // 30 // 30 // 0 /// NM_001316571 // RefSeq // Drosophila melanogaster Unc-115b, transcript variant F (Unc-115b), mRNA. // chr3R // …	NM_001202275	Unc-115b	CG31332 gene product from transcript CG31332-RD
18141408	-1.08083	7.62012	-9.45679	1.32934e-06	0.000387456	5.87738	18141408	chr2L	-	3016591	3018308	29	NM_001169384 // RefSeq // Drosophila melanogaster CG17224, transcript variant C (CG17224), mRNA. // chr2L // 100 // 79 // 23 // 23 // 0 /// NM_001273048 // RefSeq // Drosophila melanogaster CG17224, transcript variant D (CG17224), mRNA. // chr2L // 100 // 72 // 21 // 21 // 0 /// NM_134891 // RefSeq // Drosophila melanogaster CG17224, transcript variant B (CG17224), mRNA. // chr2L // 100 // 83 // …	NM_001169384	CG17224	CG17224 gene product from transcript CG17224-RC
18210340	1.32856	8.0419	9.37867	1.44244e-06	0.000413043	5.79748	18210340	chrX	+	21088905	21089862	23	NM_167738 // RefSeq // Drosophila melanogaster CG32523 (CG32523), mRNA. // chrX // 100 // 100 // 23 // 23 // 0 /// FBtr0077183 // ENSEMBL // cdna:known chromosome:BDGP6:X:21217878:21218835:1 gene:FBgn0052523 transcript:FBtr0077183 // chrX // 100 // 100 // 23 // 23 // 0 /// BT031080 // GenBank // Drosophila melanogaster IP21943 full insert cDNA. // chrX // 100 // 96 // 22 // 22 // 0 /// FBtr007718…	NM_167738	CG32523	CG32523 gene product from transcript CG32523-RA
18171905	-1.85678	6.04266	-9.33811	1.50522e-06	0.000415664	5.75576	18171905	chr3L	+	9436364	9439488	23	NM_001031947 // RefSeq // Drosophila melanogaster CG33926, transcript variant A (CG33926), mRNA. // chr3L // 100 // 100 // 23 // 23 // 0 /// NM_001300075 // RefSeq // Drosophila melanogaster CG33926, transcript variant B (CG33926), mRNA. // chr3L // 100 // 100 // 23 // 23 // 0 /// FBtr0091930 // ENSEMBL // cdna:known chromosome:BDGP6:3L:9443264:9446388:1 gene:FBgn0053926 transcript:FBtr0091930 //…	NM_001031947	CG33926	CG33926 gene product from transcript CG33926-RB
18185450	0.526623	9.33151	9.32384	1.52799e-06	0.000415664	5.74104	18185450	chr3R	+	5511481	5512863	27	NM_141671 // RefSeq // Drosophila melanogaster CG18542 (CG18542), mRNA. // chr3R // 96 // 100 // 26 // 27 // 0 /// NM_176441 // RefSeq // Drosophila melanogaster CG32939 (CG32939), mRNA. // chr3R // 100 // 100 // 27 // 27 // 0 /// FBtr0082084 // ENSEMBL // cdna:known chromosome:BDGP6:3R:9685760:9687141:1 gene:FBgn0037731 transcript:FBtr0082084 // chr3R // 96 // 100 // 26 // 27 // 0 /// FBtr008208…	NM_141671	CG18542	CG18542 gene product from transcript CG18542-RA
18190538	0.526623	9.33151	9.32384	1.52799e-06	0.000415664	5.74104	18190538	chr3R	+	5518801	5520183	27	NM_141671 // RefSeq // Drosophila melanogaster CG18542 (CG18542), mRNA. // chr3R // 96 // 100 // 26 // 27 // 0 /// NM_176441 // RefSeq // Drosophila melanogaster CG32939 (CG32939), mRNA. // chr3R // 100 // 100 // 27 // 27 // 0 /// FBtr0082084 // ENSEMBL // cdna:known chromosome:BDGP6:3R:9685760:9687141:1 gene:FBgn0037731 transcript:FBtr0082084 // chr3R // 96 // 100 // 26 // 27 // 0 /// FBtr008208…	NM_141671	CG18542	CG18542 gene product from transcript CG18542-RA
18142869	0.741953	6.88326	9.30117	1.56496e-06	0.000418743	5.71761	18142869	chr2L	-	9956148	9957019	24	NM_001316389 // RefSeq // Drosophila melanogaster CG5846, transcript variant B (CG5846), mRNA. // chr2L // 100 // 96 // 23 // 23 // 0 /// NM_135489 // RefSeq // Drosophila melanogaster CG5846, transcript variant A (CG5846), mRNA. // chr2L // 100 // 100 // 24 // 24 // 0 /// FBtr0079891 // ENSEMBL // cdna:known chromosome:BDGP6:2L:9956175:9957019:-1 gene:FBgn0032171 transcript:FBtr0079891 // chr2L …	NM_001316389	CG5846	CG5846 gene product from transcript CG5846-RA
18207395	-1.0117	5.97472	-9.28188	1.59718e-06	0.000420471	5.69762	18207395	chrX	+	3354625	3356533	26	NM_001272281 // RefSeq // Drosophila melanogaster CG10801, transcript variant B (CG10801), mRNA. // chrX // 100 // 73 // 19 // 19 // 0 /// NM_130702 // RefSeq // Drosophila melanogaster CG10801, transcript variant A (CG10801), mRNA. // chrX // 100 // 100 // 26 // 26 // 0 /// FBtr0070526 // ENSEMBL // cdna:known chromosome:BDGP6:X:3460592:3462500:1 gene:FBgn0029660 transcript:FBtr0070526 // chrX /…	NM_001272281	CG10801	CG10801 gene product from transcript CG10801-RA
18179739	1.08529	8.67215	9.25336	1.64613e-06	0.000426478	5.66802	18179739	chr3L	-	9794398	9795220	21	NM_140103 // RefSeq // Drosophila melanogaster Insulin-like peptide 3 (Ilp3), mRNA. // chr3L // 100 // 100 // 21 // 21 // 0 /// FBtr0076373 // ENSEMBL // Insulin-like peptide 3 [gene_biotype:protein_coding transcript_biotype:protein_coding] // chr3L // 100 // 100 // 21 // 21 // 0 /// FBtr0076373 // Flybase // Insulin-like peptide 3 [gene_biotype:protein_coding transcript_biotype:protein_coding] /…	NM_140103	Ilp3	Insulin-like peptide 3
18197461	-0.613912	10.2234	-9.18523	1.76976e-06	0.000451345	5.59693	18197461	chr3R	-	10960860	10962702	22	NM_142162 // RefSeq // Drosophila melanogaster CG6912 (CG6912), mRNA. // chr3R // 100 // 100 // 22 // 22 // 0 /// FBtr0083038 // ENSEMBL // cdna:known chromosome:BDGP6:3R:15135138:15137004:-1 gene:FBgn0038290 transcript:FBtr0083038 // chr3R // 100 // 100 // 22 // 22 // 0 /// FBtr0083038 // Flybase // type=mRNA; loc=3R:complement(10960860..10961100,10961221..10962114,10962194..10962253,10962432..1…	NM_142162	CG6912	CG6912 gene product from transcript CG6912-RA
18139434	0.930777	7.67616	9.08318	1.97409e-06	0.000488198	5.48954	18139434	chr2L	-	19815614	19815805	25	NR_001673 // RefSeq // Drosophila melanogaster small nuclear RNA U2 at 38ABa (snRNA:U2:38ABa), snRNA. // chr2L // 100 // 100 // 25 // 25 // 0 /// FBtr0081313 // ENSEMBL // small nuclear RNA U2 at 38ABa [gene_biotype:snRNA transcript_biotype:snRNA] // chr2L // 100 // 100 // 25 // 25 // 0 /// FBtr0081313 // Flybase // small nuclear RNA U2 at 38ABa [gene_biotype:snRNA transcript_biotype:snRNA] // ch…	NR_001673	snRNA:U2:38ABa	small nuclear RNA U2 at 38ABa
18205954	0.930777	7.67616	9.08318	1.97409e-06	0.000488198	5.48954	18205954	chrX	+	16148705	16148896	25	NR_002130 // RefSeq // Drosophila melanogaster small nuclear RNA U2 at 14B (snRNA:U2:14B), snRNA. // chrX // 100 // 100 // 25 // 25 // 0 /// FBtr0074208 // ENSEMBL // small nuclear RNA U2 at 14B [gene_biotype:snRNA transcript_biotype:snRNA] // chrX // 100 // 100 // 25 // 25 // 0 /// FBtr0074208 // Flybase // small nuclear RNA U2 at 14B [gene_biotype:snRNA transcript_biotype:snRNA] // chrX // 100 …	NR_002130	snRNA:U2:14B	small nuclear RNA U2 at 14B
18131855	-0.767617	8.19709	-9.06312	2.01717e-06	0.000491408	5.4683	18131855	chr2L	+	16445280	16446793	23	NM_057910 // RefSeq // Drosophila melanogaster imaginal disc growth factor 1 (Idgf1), mRNA. // chr2L // 100 // 100 // 23 // 23 // 0 /// FBtr0080860 // ENSEMBL // Imaginal disc growth factor 1 [gene_biotype:protein_coding transcript_biotype:protein_coding] // chr2L // 100 // 100 // 23 // 23 // 0 /// AY069157 // GenBank // Drosophila melanogaster GH18152 full length cDNA. // chr2L // 100 // 100 // …	NM_057910	Idgf1	Imaginal disc growth factor 1
18141999	-0.657536	6.47372	-8.97358	2.22229e-06	0.000505841	5.37295	18141999	chr2L	-	6346430	6348427	21	NM_001273201 // RefSeq // Drosophila melanogaster CG9497, transcript variant B (CG9497), mRNA. // chr2L // 100 // 100 // 21 // 21 // 0 /// NM_135170 // RefSeq // Drosophila melanogaster CG9497, transcript variant A (CG9497), mRNA. // chr2L // 100 // 52 // 11 // 11 // 0 /// FBtr0079283 // ENSEMBL // cdna:known chromosome:BDGP6:2L:6346548:6348154:-1 gene:FBgn0031800 transcript:FBtr0079283 // chr2L …	NM_001273201	CG9497	CG9497 gene product from transcript CG9497-RB
18155542	-0.846477	5.32564	-8.98	2.20685e-06	0.000505841	5.37982	18155542	chr2R	+	18553789	18554269	26	NR_124701 // RefSeq // Drosophila melanogaster CR42868 (CR42868), ncRNA. // chr2R // 100 // 81 // 21 // 21 // 0 /// FBtr0343003 // ENSEMBL // ncrna:known chromosome:BDGP6:2R:22666359:22666764:1 gene:FBgn0262142 transcript:FBtr0343003 // chr2R // 100 // 81 // 21 // 21 // 0 /// FBtr0304125 // Flybase // type=mRNA; loc=2R:join(18553789..18554048,18554118..18554269); ID=FBtr0304125; name=CG42868-RA; …	NR_124701	CR42868	ncRNA
18157532	-0.687851	9.50826	-8.96982	2.23138e-06	0.000505841	5.36893	18157532	chr2R	-	7257805	7258675	26	NM_001299386 // RefSeq // Drosophila melanogaster Translocon-associated protein delta (Tapdelta), transcript variant B, mRNA. // chr2R // 100 // 100 // 26 // 26 // 0 /// NM_136835 // RefSeq // Drosophila melanogaster Translocon-associated protein delta (Tapdelta), transcript variant A, mRNA. // chr2R // 96 // 100 // 25 // 26 // 0 /// FBtr0088153 // ENSEMBL // Translocon-associated protein delta […	NM_001299386	Tapdelta	Translocon-associated protein delta
18195168	-0.841205	7.37165	-8.98262	2.20059e-06	0.000505841	5.38262	18195168	chr3R	-	10050820	10052481	25	NM_142088 // RefSeq // Drosophila melanogaster CG9631 (CG9631), mRNA. // chr3R // 100 // 100 // 25 // 25 // 0 /// FBtr0082898 // ENSEMBL // cdna:known chromosome:BDGP6:3R:14225098:14226762:-1 gene:FBgn0027563 transcript:FBtr0082898 // chr3R // 100 // 100 // 25 // 25 // 0 /// AF145650 // GenBank // Drosophila melanogaster clone GH08420 BcDNA.GH08420 (BcDNA.GH08420) mRNA, complete cds. // chr3R // …	NM_142088	CG9631	CG9631 gene product from transcript CG9631-RA
18200425	-0.692969	7.35227	-8.98427	2.19666e-06	0.000505841	5.38438	18200425	chr3R	-	26571201	26572010	19	NM_001260447 // RefSeq // Drosophila melanogaster Niemann-Pick type C-2h (Npc2h), transcript variant C, mRNA. // chr3R // 100 // 63 // 12 // 12 // 0 /// NM_143567 // RefSeq // Drosophila melanogaster Niemann-Pick type C-2h (Npc2h), transcript variant A, mRNA. // chr3R // 100 // 100 // 19 // 19 // 0 /// NM_170521 // RefSeq // Drosophila melanogaster Niemann-Pick type C-2h (Npc2h), transcript varia…	NM_001260447	Npc2h	Niemann-Pick type C-2h
18145749	-0.6238	5.99339	-8.89606	2.4181e-06	0.000535563	5.2897	18145749	chr2L	-	19129469	19131954	24	NM_001273632 // RefSeq // Drosophila melanogaster Asparaginyl-tRNA synthetase (Aats-asn), transcript variant B, mRNA. // chr2L // 100 // 100 // 24 // 24 // 0 /// NM_136104 // RefSeq // Drosophila melanogaster Asparaginyl-tRNA synthetase (Aats-asn), transcript variant A, mRNA. // chr2L // 100 // 75 // 18 // 18 // 0 /// FBtr0081162 // ENSEMBL // Asparaginyl-tRNA synthetase [gene_biotype:protein_cod…	NM_001273632	Aats-asn	Asparaginyl-tRNA synthetase
18177323	0.607635	6.83978	8.856	2.52655e-06	0.000535563	5.24641	18177323	chr3L	-	9886288	9887843	30	NM_001104096 // RefSeq // Drosophila melanogaster CG14164, transcript variant B (CG14164), mRNA. // chr3L // 100 // 100 // 30 // 30 // 0 /// NM_001104097 // RefSeq // Drosophila melanogaster CG6709, transcript variant B (CG6709), mRNA. // chr3L // 100 // 100 // 30 // 30 // 0 /// NM_140113 // RefSeq // Drosophila melanogaster CG6709, transcript variant A (CG6709), mRNA. // chr3L // 100 // 50 // 15…	NM_001104096	CG14164	CG14164 gene product from transcript CG14164-RB
18177330	0.607635	6.83978	8.856	2.52655e-06	0.000535563	5.24641	18177330	chr3L	-	9886288	9887843	30	NM_001104096 // RefSeq // Drosophila melanogaster CG14164, transcript variant B (CG14164), mRNA. // chr3L // 100 // 100 // 30 // 30 // 0 /// NM_001104097 // RefSeq // Drosophila melanogaster CG6709, transcript variant B (CG6709), mRNA. // chr3L // 100 // 100 // 30 // 30 // 0 /// NM_140113 // RefSeq // Drosophila melanogaster CG6709, transcript variant A (CG6709), mRNA. // chr3L // 100 // 50 // 15…	NM_001104096	CG14164	CG14164 gene product from transcript CG14164-RB
18195939	-0.492909	10.171	-8.87124	2.4847e-06	0.000535563	5.2629	18195939	chr3R	-	3831646	3833841	29	NM_141500 // RefSeq // Drosophila melanogaster CG2767 (CG2767), mRNA. // chr3R // 100 // 83 // 24 // 24 // 0 /// FBtr0081822 // ENSEMBL // cdna:known chromosome:BDGP6:3R:8005924:8008110:-1 gene:FBgn0037537 transcript:FBtr0081822 // chr3R // 100 // 83 // 24 // 24 // 0 /// FBtr0081822 // Flybase // type=mRNA; loc=3R:complement(3831646..3831870,3831939..3832498,3832559..3832686,3833054..3833234,3833…	NM_141500	CG2767	CG2767 gene product from transcript CG2767-RA
18203620	0.714848	9.1096	8.80485	2.67268e-06	0.000559276	5.19089	18203620	chr3R	-	1385600	1385760	25	NR_048326 // RefSeq // Drosophila melanogaster snoRNA:Pi4KIIalpha-a (snoRNA:Pi4KIIalpha-a), snoRNA. // chr3R // 100 // 100 // 25 // 25 // 0 /// FBtr0309783 // ENSEMBL // ncrna:known chromosome:BDGP6:3R:5559878:5560038:-1 gene:FBgn0263484 transcript:FBtr0309783 // chr3R // 100 // 100 // 25 // 25 // 0 /// FBtr0309783 // Flybase // type=snoRNA; loc=3R:complement(1385600..1385760); ID=FBtr0309783; na…	NR_048326	snoRNA:Pi4KIIalpha-a	ncRNA
18178008	0.978512	4.95626	8.70458	2.98636e-06	0.000617004	5.0812	18178008	chr3L	-	14667633	14671234	22	NM_140454 // RefSeq // Drosophila melanogaster CG4914 (CG4914), mRNA. // chr3L // 100 // 100 // 22 // 22 // 0 /// FBtr0075712 // ENSEMBL // cdna:known chromosome:BDGP6:3L:14674538:14678147:-1 gene:FBgn0036436 transcript:FBtr0075712 // chr3L // 100 // 100 // 22 // 22 // 0 /// AY061564 // GenBank // Drosophila melanogaster LP11612 full length cDNA. // chr3L // 95 // 100 // 21 // 22 // 0 /// FBtr007…	NM_140454	CG4914	CG4914 gene product from transcript CG4914-RA
18200657	-0.994106	6.58254	-8.64362	3.19633e-06	0.000652131	5.01396	18200657	chr3R	-	6952316	6954035	22	NM_001104274 // RefSeq // Drosophila melanogaster Ugt86Dd (Ugt86Dd), mRNA. // chr3R // 100 // 100 // 22 // 22 // 0 /// FBtr0113321 // ENSEMBL // Ugt86Dd [gene_biotype:protein_coding transcript_biotype:protein_coding] // chr3R // 100 // 100 // 22 // 22 // 0 /// FBtr0113321 // Flybase // Ugt86Dd [gene_biotype:protein_coding transcript_biotype:protein_coding] // chr3R // 100 // 100 // 22 // 22 // 0 …	NM_001104274	Ugt86Dd	CG6633 gene product from transcript CG6633-RB
18146310	-0.422797	7.80513	-8.622	3.27458e-06	0.000656973	4.99001	18146310	chr2L	-	18442035	18443228	28	NM_001273608 // RefSeq // Drosophila melanogaster ribosomal protein S26, transcript variant D (RpS26), mRNA. // chr2L // 100 // 75 // 21 // 21 // 0 /// NM_001299113 // RefSeq // Drosophila melanogaster ribosomal protein S26, transcript variant E (RpS26), mRNA. // chr2L // 100 // 100 // 28 // 28 // 0 /// NM_078871 // RefSeq // Drosophila melanogaster ribosomal protein S26, transcript variant B (Rp…	NM_001273608	RpS26	Ribosomal protein S26
18148883	-0.521831	11.0128	-8.61494	3.30057e-06	0.000656973	4.98218	18148883	chr2R	+	12755698	12756681	23	NM_001299577 // RefSeq // Drosophila melanogaster elongation factor 1 beta, transcript variant C (Ef1beta), mRNA. // chr2R // 100 // 83 // 19 // 19 // 0 /// NM_080069 // RefSeq // Drosophila melanogaster elongation factor 1 beta, transcript variant B (Ef1beta), mRNA. // chr2R // 100 // 83 // 19 // 19 // 0 /// FBtr0332947 // ENSEMBL // Elongation factor 1 beta [gene_biotype:protein_coding transcri…	NM_001299577	Ef1beta	Elongation factor 1 beta
18131197	0.817944	7.88237	8.58418	3.41648e-06	0.000660817	4.94799	18131197	chr2L	+	13215839	13216030	25	NR_001646 // RefSeq // Drosophila melanogaster small nuclear RNA U2 at 34ABb (snRNA:U2:34ABb), snRNA. // chr2L // 100 // 100 // 25 // 25 // 0 /// NR_002513 // RefSeq // Drosophila melanogaster small nuclear RNA U2 at 34ABc (snRNA:U2:34ABc), snRNA. // chr2L // 100 // 100 // 25 // 25 // 0 /// FBtr0080443 // ENSEMBL // small nuclear RNA U2 at 34ABb [gene_biotype:snRNA transcript_biotype:snRNA] // ch…	NR_001646	snRNA:U2:34ABb	small nuclear RNA U2 at 34ABb
18144444	0.817944	7.88237	8.58418	3.41648e-06	0.000660817	4.94799	18144444	chr2L	-	13244370	13244561	25	NR_001646 // RefSeq // Drosophila melanogaster small nuclear RNA U2 at 34ABb (snRNA:U2:34ABb), snRNA. // chr2L // 100 // 100 // 25 // 25 // 0 /// NR_002513 // RefSeq // Drosophila melanogaster small nuclear RNA U2 at 34ABc (snRNA:U2:34ABc), snRNA. // chr2L // 100 // 100 // 25 // 25 // 0 /// FBtr0080443 // ENSEMBL // small nuclear RNA U2 at 34ABb [gene_biotype:snRNA transcript_biotype:snRNA] // ch…	NR_001646	snRNA:U2:34ABb	small nuclear RNA U2 at 34ABb
18167096	0.527666	7.2722	8.57773	3.44133e-06	0.000660817	4.94081	18167096	chr3L	+	1307224	1311805	31	NM_176270 // RefSeq // Drosophila melanogaster CG2469, transcript variant A (CG2469), mRNA. // chr3L // 100 // 87 // 27 // 27 // 0 /// NM_176271 // RefSeq // Drosophila melanogaster CG2469, transcript variant B (CG2469), mRNA. // chr3L // 100 // 87 // 27 // 27 // 0 /// FBtr0072668 // ENSEMBL // cdna:known chromosome:BDGP6:3L:1307224:1311805:1 gene:FBgn0035205 transcript:FBtr0072668 // chr3L // 10…	NM_176270	CG2469	CG2469 gene product from transcript CG2469-RB
18184773	-1.16443	6.79895	-8.54509	3.57015e-06	0.000677581	4.90438	18184773	chr3R	+	2035095	2039215	27	NM_001275374 // RefSeq // Drosophila melanogaster osiris 2, transcript variant C (Osi2), mRNA. // chr3R // 100 // 74 // 20 // 20 // 0 /// NM_141364 // RefSeq // Drosophila melanogaster osiris 2, transcript variant B (Osi2), mRNA. // chr3R // 100 // 70 // 19 // 19 // 0 /// NM_169130 // RefSeq // Drosophila melanogaster osiris 2, transcript variant A (Osi2), mRNA. // chr3R // 100 // 74 // 20 // 20 …	NM_001275374	Osi2	Osiris 2
18142936	0.490984	9.78577	8.50499	3.73555e-06	0.000700823	4.85947	18142936	chr2L	-	10254610	10255884	25	NM_135518 // RefSeq // Drosophila melanogaster CG5676 (CG5676), mRNA. // chr2L // 100 // 100 // 25 // 25 // 0 /// FBtr0080086 // ENSEMBL // cdna:known chromosome:BDGP6:2L:10254610:10255891:-1 gene:FBgn0032200 transcript:FBtr0080086 // chr2L // 100 // 100 // 25 // 25 // 0 /// BT011027 // GenBank // Drosophila melanogaster RE45833 full insert cDNA. // chr2L // 100 // 100 // 25 // 25 // 0 /// FBtr00…	NM_135518	CG5676	CG5676 gene product from transcript CG5676-RA
18165272	0.789182	9.08231	8.48025	3.84172e-06	0.000712552	4.83167	18165272	chr2RHet	-	609230	1005217	27	NM_001015352 // RefSeq // Drosophila melanogaster CG17684, transcript variant C (CG17684), mRNA. // chr2RHet // 100 // 100 // 27 // 27 // 0 /// NM_001276228 // RefSeq // Drosophila melanogaster CG17684, transcript variant D (CG17684), mRNA. // chr2RHet // 100 // 52 // 14 // 14 // 0 /// FBtr0300103 // ENSEMBL // cdna:known chromosome:BDGP6:2R:1866080:2262115:-1 gene:FBgn0263780 transcript:FBtr0300…	NM_001015352	CG17684	CG17684 gene product from transcript CG17684-RC
18132259	-0.406254	8.64312	-8.46918	3.89028e-06	0.000713256	4.8192	18132259	chr2L	+	14013747	14019328	28	NM_001298994 // RefSeq // Drosophila melanogaster bubblegum (bgm), transcript variant C, mRNA. // chr2L // 100 // 82 // 23 // 23 // 0 /// NM_079959 // RefSeq // Drosophila melanogaster bubblegum (bgm), transcript variant A, mRNA. // chr2L // 100 // 100 // 28 // 28 // 0 /// FBtr0080590 // ENSEMBL // bubblegum [gene_biotype:protein_coding transcript_biotype:protein_coding] // chr2L // 100 // 100 //…	NM_001298994	bgm	bubblegum
18163969	0.45764	7.64557	8.45958	3.93292e-06	0.000713256	4.80838	18163969	chr2R	-	673701	676147	23	NM_001042995 // RefSeq // Drosophila melanogaster CG12547, transcript variant A (CG12547), mRNA. // chr2R // 100 // 74 // 17 // 17 // 0 /// NM_001273775 // RefSeq // Drosophila melanogaster CG12547, transcript variant B (CG12547), mRNA. // chr2R // 100 // 100 // 23 // 23 // 0 /// NM_001299207 // RefSeq // Drosophila melanogaster CG12547, transcript variant C (CG12547), mRNA. // chr2R // 94 // 70 …	NM_001042995	CG12547	CG12547 gene product from transcript CG12547-RB
18133919	-0.969455	7.65987	-8.36815	4.36528e-06	0.000766131	4.70479	18133919	chr2L	+	6367884	6370195	21	NM_135175 // RefSeq // Drosophila melanogaster CG9505 (CG9505), mRNA. // chr2L // 100 // 100 // 21 // 21 // 0 /// FBtr0079253 // ENSEMBL // cdna:known chromosome:BDGP6:2L:6367882:6370190:1 gene:FBgn0031805 transcript:FBtr0079253 // chr2L // 100 // 100 // 21 // 21 // 0 /// BT021291 // GenBank // Drosophila melanogaster RE27077 full insert cDNA. // chr2L // 100 // 100 // 21 // 21 // 0 /// FBtr00792…	NM_135175	CG9505	CG9505 gene product from transcript CG9505-RA
18139037	0.518029	10.1928	8.37129	4.34961e-06	0.000766131	4.70837	18139037	chr2L	-	19116480	19120300	25	NM_078876 // RefSeq // Drosophila melanogaster dopa decarboxylase, transcript variant D (Ddc), mRNA. // chr2L // 100 // 100 // 25 // 25 // 0 /// NM_165279 // RefSeq // Drosophila melanogaster dopa decarboxylase, transcript variant C (Ddc), mRNA. // chr2L // 100 // 64 // 16 // 16 // 0 /// NM_165280 // RefSeq // Drosophila melanogaster dopa decarboxylase, transcript variant B (Ddc), mRNA. // chr2L …	NM_078876	Ddc	Dopa decarboxylase
18217410	-0.852796	7.63548	-8.37021	4.35498e-06	0.000766131	4.70714	18217410	chrX	-	9767572	9768022	25	NM_001298135 // RefSeq // Drosophila melanogaster CG32695, transcript variant B (CG32695), mRNA. // chrX // 100 // 100 // 25 // 25 // 0 /// NM_001298136 // RefSeq // Drosophila melanogaster CG32695, transcript variant C (CG32695), mRNA. // chrX // 100 // 100 // 25 // 25 // 0 /// NM_167205 // RefSeq // Drosophila melanogaster CG32695, transcript variant A (CG32695), mRNA. // chrX // 100 // 100 // …	NM_001298135	CG32695	CG32695 gene product from transcript CG32695-RC
18160136	-0.607777	6.90771	-8.32794	4.57141e-06	0.000793772	4.65893	18160136	chr2R	-	9740452	9741836	26	NM_137066 // RefSeq // Drosophila melanogaster CG6543, transcript variant A (CG6543), mRNA. // chr2R // 100 // 77 // 20 // 20 // 0 /// NM_166014 // RefSeq // Drosophila melanogaster CG6543, transcript variant B (CG6543), mRNA. // chr2R // 100 // 100 // 26 // 26 // 0 /// FBtr0087643 // ENSEMBL // cdna:known chromosome:BDGP6:2R:13852947:13854331:-1 gene:FBgn0033879 transcript:FBtr0087643 // chr2R /…	NM_137066	CG6543	CG6543 gene product from transcript CG6543-RA
18157728	-0.519206	9.97411	-8.26617	4.90878e-06	0.000825991	4.5881	18157728	chr2R	-	3039170	3041188	22	NM_001032224 // RefSeq // Drosophila melanogaster serpin 43Ab (Spn43Ab), mRNA. // chr2R // 89 // 86 // 17 // 19 // 0 /// FBtr0100356 // ENSEMBL // Serpin 43Ab [gene_biotype:protein_coding transcript_biotype:protein_coding] // chr2R // 89 // 86 // 17 // 19 // 0 /// BT030771 // GenBank // Drosophila melanogaster FI01422 full insert cDNA. // chr2R // 95 // 100 // 21 // 22 // 0 /// FBtr0100356 // Fly…	NM_001032224	Spn43Ab	Serpin 43Ab
18202752	0.704505	9.1246	8.28074	4.82688e-06	0.000825991	4.60484	18202752	chr3R	-	5512782	5518497	33	NM_001202275 // RefSeq // Drosophila melanogaster Unc-115b, transcript variant E (Unc-115b), mRNA. // chr3R // 100 // 91 // 30 // 30 // 0 /// NM_001202276 // RefSeq // Drosophila melanogaster p24-related-2 (p24-2), transcript variant B, mRNA. // chr3R // 100 // 91 // 30 // 30 // 0 /// NM_001316571 // RefSeq // Drosophila melanogaster Unc-115b, transcript variant F (Unc-115b), mRNA. // chr3R // 10…	NM_001202275	Unc-115b	CG31332 gene product from transcript CG31332-RD
18203487	-1.00954	3.4906	-8.26757	4.90084e-06	0.000825991	4.58971	18203487	chr3R	-	10062256	10070399	23	NM_001260164 // RefSeq // Drosophila melanogaster CG43291, transcript variant A (CG43291), partial mRNA. // chr3R // 100 // 100 // 23 // 23 // 0 /// NM_001300395 // RefSeq // Drosophila melanogaster CG43291, transcript variant B (CG43291), mRNA. // chr3R // 100 // 61 // 14 // 14 // 0 /// NM_001316577 // RefSeq // Drosophila melanogaster CG43291, transcript variant C (CG43291), partial mRNA. // ch…	NM_001260164	CG43291	CG43291 gene product from transcript CG43291-RC
18199874	0.540601	6.26077	8.24392	5.03684e-06	0.00083889	4.56246	18199874	chr3R	-	23412095	23419260	23	NM_143313 // RefSeq // Drosophila melanogaster CG5639 (CG5639), mRNA. // chr3R // 100 // 100 // 23 // 23 // 0 /// FBtr0085202 // ENSEMBL // cdna:known chromosome:BDGP6:3R:27586474:27596130:-1 gene:FBgn0039527 transcript:FBtr0085202 // chr3R // 100 // 100 // 23 // 23 // 0 /// FBtr0085202 // Flybase // type=mRNA; loc=3R:complement(23412095..23413687,23413756..23415411,23415471..23415909,23415973..2…	NM_143313	CG5639	CG5639 gene product from transcript CG5639-RA
18145478	-0.862187	6.97157	-8.20416	5.27468e-06	0.000869629	4.51652	18145478	chr2L	-	9893805	9895003	25	NR_001637 // RefSeq // Drosophila melanogaster U snoRNA host gene 2 (Uhg2), ncRNA. // chr2L // 100 // 80 // 20 // 20 // 0 /// NR_073751 // RefSeq // Drosophila melanogaster U snoRNA host gene 2 (Uhg2), ncRNA. // chr2L // 100 // 100 // 25 // 25 // 0 /// FBtr0079906 // ENSEMBL // U snoRNA host gene 2 [gene_biotype:lincRNA transcript_biotype:lincRNA] // chr2L // 100 // 80 // 20 // 20 // 0 /// FBtr03…	NR_001637	Uhg2	U snoRNA host gene 2
18148562	-0.563862	8.7329	-8.18776	5.37627e-06	0.000877515	4.49752	18148562	chr2R	+	8073168	8075936	21	NM_001299406 // RefSeq // Drosophila melanogaster Cyp6g1, transcript variant B (Cyp6g1), mRNA. // chr2R // 100 // 100 // 21 // 21 // 0 /// NM_136899 // RefSeq // Drosophila melanogaster Cyp6g1, transcript variant A (Cyp6g1), mRNA. // chr2R // 100 // 100 // 21 // 21 // 0 /// FBtr0087992 // ENSEMBL // Cyp6g1 [gene_biotype:protein_coding transcript_biotype:protein_coding] // chr2R // 100 // 100 // 2…	NM_001299406	Cyp6g1	CG8453 gene product from transcript CG8453-RB
18197615	-0.744901	7.77214	-8.16279	5.53507e-06	0.00089449	4.46852	18197615	chr3R	-	11333781	11335362	24	NM_001275677 // RefSeq // Drosophila melanogaster CG44013, transcript variant C (CG44013), mRNA. // chr3R // 100 // 29 // 7 // 7 // 0 /// NM_001275678 // RefSeq // Drosophila melanogaster CG44013, transcript variant B (CG44013), mRNA. // chr3R // 100 // 29 // 7 // 7 // 0 /// NM_169663 // RefSeq // Drosophila melanogaster CG44014 (CG44014), mRNA. // chr3R // 100 // 71 // 17 // 17 // 0 /// FBtr0334…	NM_001275677	CG44013	CG44013 gene product from transcript CG44013-RC
18175011	1.28039	6.46418	8.10869	5.89667e-06	0.000942074	4.40543	18175011	chr3L	-	6126089	6126700	12	NM_057924 // RefSeq // Drosophila melanogaster Lcp65Ag2 (Lcp65Ag2), mRNA. // chr3L // 83 // 100 // 10 // 12 // 0 /// FBtr0077059 // ENSEMBL // Lcp65Ag2 [gene_biotype:protein_coding transcript_biotype:protein_coding] // chr3L // 83 // 100 // 10 // 12 // 0 /// BT001522 // GenBank // Drosophila melanogaster RE01644 full insert cDNA. // chr3L // 83 // 100 // 10 // 12 // 0 /// BT032679 // GenBank // D…	NM_057924	Lcp65Ag2	CG10534 gene product from transcript CG10534-RA
18206366	-0.621716	9.04849	-8.10173	5.94496e-06	0.000942074	4.3973	18206366	chrX	+	6422981	6424759	24	NM_078507 // RefSeq // Drosophila melanogaster serine pyruvate aminotransferase (Spat), mRNA. // chrX // 100 // 100 // 24 // 24 // 0 /// FBtr0070913 // ENSEMBL // Serine pyruvate aminotransferase [gene_biotype:protein_coding transcript_biotype:protein_coding] // chrX // 100 // 100 // 24 // 24 // 0 /// FBtr0070913 // Flybase // Serine pyruvate aminotransferase [gene_biotype:protein_coding transcri…	NM_078507	Spat	Serine pyruvate aminotransferase
18149279	-0.510113	7.10243	-8.07305	6.14873e-06	0.000948035	4.36368	18149279	chr2R	+	3136668	3138160	20	NM_136420 // RefSeq // Drosophila melanogaster Gadd45 (Gadd45), mRNA. // chr2R // 100 // 100 // 20 // 20 // 0 /// FBtr0089049 // ENSEMBL // Gadd45 [gene_biotype:protein_coding transcript_biotype:protein_coding] // chr2R // 100 // 100 // 20 // 20 // 0 /// BT088861 // GenBank // Drosophila melanogaster FI09246 full insert cDNA. // chr2R // 100 // 100 // 20 // 20 // 0 /// FBtr0089049 // Flybase // G…	NM_136420	Gadd45	CG11086 gene product from transcript CG11086-RA
18168283	-1.88119	7.42379	-8.07193	6.15682e-06	0.000948035	4.36237	18168283	chr3L	+	7644305	7645000	21	NM_139888 // RefSeq // Drosophila melanogaster PGRP-SD (PGRP-SD), mRNA. // chr3L // 100 // 100 // 21 // 21 // 0 /// FBtr0076807 // ENSEMBL // PGRP-SD [gene_biotype:protein_coding transcript_biotype:protein_coding] // chr3L // 100 // 100 // 21 // 21 // 0 /// FBtr0076807 // Flybase // PGRP-SD [gene_biotype:protein_coding transcript_biotype:protein_coding] // chr3L // 100 // 100 // 21 // 21 // 0 ///…	NM_139888	PGRP-SD	CG7496 gene product from transcript CG7496-RA
18201661	-0.548474	7.90423	-8.07909	6.10524e-06	0.000948035	4.37076	18201661	chr3R	-	25066302	25070549	26	NM_001276135 // RefSeq // Drosophila melanogaster CG31445, transcript variant B (CG31445), mRNA. // chr3R // 100 // 85 // 22 // 22 // 0 /// NM_143432 // RefSeq // Drosophila melanogaster CG31445, transcript variant A (CG31445), mRNA. // chr3R // 100 // 85 // 22 // 22 // 0 /// FBtr0085401 // ENSEMBL // cdna:known chromosome:BDGP6:3R:29240580:29244498:-1 gene:FBgn0051445 transcript:FBtr0085401 // c…	NM_001276135	CG31445	CG31445 gene product from transcript CG31445-RB
18148648	-0.89672	6.98589	-8.00908	6.63083e-06	0.00100212	4.28834	18148648	chr2R	+	6201423	6209405	23	NM_136731 // RefSeq // Drosophila melanogaster Nidogen/entactin (Ndg), transcript variant A, mRNA. // chr2R // 100 // 91 // 21 // 21 // 0 /// NM_206074 // RefSeq // Drosophila melanogaster Nidogen/entactin (Ndg), transcript variant C, mRNA. // chr2R // 100 // 91 // 21 // 21 // 0 /// FBtr0088349 // ENSEMBL // Nidogen/entactin [gene_biotype:protein_coding transcript_biotype:protein_coding] // chr2R…	NM_136731	Ndg	Nidogen
18206667	-0.891469	6.38736	-8.01173	6.61003e-06	0.00100212	4.29148	18206667	chrX	+	403451	422061	25	NM_080136 // RefSeq // Drosophila melanogaster arginase (arg), mRNA. // chrX // 100 // 100 // 25 // 25 // 0 /// FBtr0070088 // ENSEMBL // arginase [gene_biotype:protein_coding transcript_biotype:protein_coding] // chrX // 100 // 100 // 25 // 25 // 0 /// AF239214 // GenBank // Drosophila melanogaster arginase mRNA, complete cds. // chrX // 100 // 100 // 25 // 25 // 0 /// FBtr0070088 // Flybase // …	NM_080136	arg	arginase
18134284	-0.427323	8.17222	-7.9976	6.72153e-06	0.0010065	4.27478	18134284	chr2L	+	8212959	8214135	23	NM_001273303 // RefSeq // Drosophila melanogaster CG8360, transcript variant C (CG8360), mRNA. // chr2L // 100 // 100 // 23 // 23 // 0 /// NM_135351 // RefSeq // Drosophila melanogaster CG8360, transcript variant A (CG8360), mRNA. // chr2L // 100 // 74 // 17 // 17 // 0 /// FBtr0089935 // ENSEMBL // cdna:known chromosome:BDGP6:2L:8213117:8214135:1 gene:FBgn0032001 transcript:FBtr0089935 // chr2L /…	NM_001273303	CG8360	CG8360 gene product from transcript CG8360-RC
18143613	0.643282	6.62752	7.95166	7.09831e-06	0.0010407	4.2203	18143613	chr2L	-	16842347	16848716	27	NM_001273593 // RefSeq // Drosophila melanogaster CG13284, transcript variant C (CG13284), mRNA. // chr2L // 100 // 78 // 21 // 21 // 0 /// NM_001273594 // RefSeq // Drosophila melanogaster CG13284, transcript variant D (CG13284), mRNA. // chr2L // 100 // 67 // 18 // 18 // 0 /// NM_001299068 // RefSeq // Drosophila melanogaster CG13284, transcript variant E (CG13284), mRNA. // chr2L // 100 // 67 …	NM_001273593	CG13284	CG13284 gene product from transcript CG13284-RE
18166463	-0.496464	8.77529	-7.9466	7.14119e-06	0.0010407	4.21428	18166463	chr3L	+	9067745	9085231	42	NM_001169922 // RefSeq // Drosophila melanogaster tequila, transcript variant F (Tequila), mRNA. // chr3L // 100 // 95 // 40 // 40 // 0 /// NM_140031 // RefSeq // Drosophila melanogaster tequila, transcript variant G (Tequila), mRNA. // chr3L // 100 // 100 // 42 // 42 // 0 /// NM_168314 // RefSeq // Drosophila melanogaster tequila, transcript variant D (Tequila), mRNA. // chr3L // 100 // 48 // 20…	NM_001169922	Tequila	CG4821 gene product from transcript CG4821-RG
18188883	-0.704038	7.85347	-7.94797	7.12955e-06	0.0010407	4.21591	18188883	chr3R	+	24878402	24879635	25	NM_143405 // RefSeq // Drosophila melanogaster CG11842 (CG11842), mRNA. // chr3R // 100 // 100 // 25 // 25 // 0 /// FBtr0085362 // ENSEMBL // cdna:known chromosome:BDGP6:3R:29052680:29053913:1 gene:FBgn0039629 transcript:FBtr0085362 // chr3R // 100 // 100 // 25 // 25 // 0 /// BT010099 // GenBank // Drosophila melanogaster GH18608 full insert cDNA. // chr3R // 100 // 100 // 25 // 25 // 0 /// FBtr0…	NM_143405	CG11842	CG11842 gene product from transcript CG11842-RA
18136243	0.619183	8.53073	7.89418	7.60204e-06	0.00109806	4.15177	18136243	chr2L	+	19548507	19556451	23	NM_001273660 // RefSeq // Drosophila melanogaster Thioester-containing protein 4 (Tep4), transcript variant B, mRNA. // chr2L // 100 // 87 // 20 // 20 // 0 /// NM_001273661 // RefSeq // Drosophila melanogaster Thioester-containing protein 4 (Tep4), transcript variant C, mRNA. // chr2L // 100 // 87 // 20 // 20 // 0 /// NM_001273662 // RefSeq // Drosophila melanogaster Thioester-containing protein …	NM_001273660	Tep4	Thioester-containing protein 4
18158938	0.520514	11.7826	7.83014	8.20896e-06	0.00117532	4.07494	18158938	chr2R	-	4021875	4022588	19	NM_001299257 // RefSeq // Drosophila melanogaster Odorant-binding protein 44a (Obp44a), transcript variant B, mRNA. // chr2R // 100 // 100 // 19 // 19 // 0 /// NM_136514 // RefSeq // Drosophila melanogaster Odorant-binding protein 44a (Obp44a), transcript variant A, mRNA. // chr2R // 100 // 100 // 19 // 19 // 0 /// FBtr0088816 // ENSEMBL // Odorant-binding protein 44a [gene_biotype:protein_coding…	NM_001299257	Obp44a	Odorant-binding protein 44a
18153023	-1.26472	9.49563	-7.81204	8.38982e-06	0.00119077	4.05313	18153023	chr2R	+	14277463	14277752	24	NM_144109 // RefSeq // Drosophila melanogaster CG15065 (CG15065), mRNA. // chr2R // 96 // 100 // 23 // 24 // 0 /// FBtr0086667 // ENSEMBL // cdna:known chromosome:BDGP6:2R:18389959:18390242:1 gene:FBgn0040734 transcript:FBtr0086667 // chr2R // 96 // 100 // 23 // 24 // 0 /// FBtr0086667 // Flybase // type=mRNA; loc=2R:join(14277463..14277545,14277612..14277752); ID=FBtr0086667; name=CG15065-RA; db…	NM_144109	CG15065	CG15065 gene product from transcript CG15065-RA
18144286	1.05825	3.19704	7.77259	8.79911e-06	0.0012381	4.00545	18144286	chr2L	-	21981572	21992933	22	NM_001316405 // RefSeq // Drosophila melanogaster CG2528, transcript variant G (CG2528), mRNA. // chr2L // 100 // 64 // 14 // 14 // 0 /// NM_136285 // RefSeq // Drosophila melanogaster CG2528, transcript variant E (CG2528), mRNA. // chr2L // 100 // 100 // 22 // 22 // 0 /// FBtr0344210 // ENSEMBL // cdna:known chromosome:BDGP6:2L:21981480:21992933:-1 gene:FBgn0032969 transcript:FBtr0344210 // chr2…	NM_001316405	CG2528	CG2528 gene product from transcript CG2528-RG
18165176	-0.385582	8.18248	-7.73902	9.1643e-06	0.00127846	3.96472	18165176	chr2RHet	+	390776	392982	27	NM_001015174 // RefSeq // Drosophila melanogaster CG40191, transcript variant B (CG40191), mRNA. // chr2RHet // 100 // 85 // 23 // 23 // 0 /// NM_001015175 // RefSeq // Drosophila melanogaster CG40191, transcript variant A (CG40191), mRNA. // chr2RHet // 100 // 81 // 22 // 22 // 0 /// NM_001015176 // RefSeq // Drosophila melanogaster CG40191, transcript variant C (CG40191), mRNA. // chr2RHet // 1…	NM_001015174	CG40191	CG40191 gene product from transcript CG40191-RC	3354930	FBtr0113827	CG40191	CG40191 gene product from transcript CG40191-RC	---	3354930
18131738	-0.521556	8.28046	-7.72889	9.27762e-06	0.0012833	3.95241	18131738	chr2L	+	8521899	8524991	26	NM_001273329 // RefSeq // Drosophila melanogaster Angiotensin-converting enzyme-related (Acer), transcript variant B, mRNA. // chr2L // 100 // 96 // 25 // 25 // 0 /// NM_057847 // RefSeq // Drosophila melanogaster Angiotensin-converting enzyme-related (Acer), transcript variant A, mRNA. // chr2L // 96 // 92 // 23 // 24 // 0 /// FBtr0079685 // ENSEMBL // Angiotensin-converting enzyme-related [gene…	NM_001273329	Acer	Angiotensin-converting enzyme-related
18153073	1.04327	4.64244	7.70519	9.54879e-06	0.00129879	3.92354	18153073	chr2R	+	837172	909460	22	NM_206022 // RefSeq // Drosophila melanogaster ionotropic receptor 41a (Ir41a), partial mRNA. // chr2R // 100 // 100 // 22 // 22 // 0 /// FBtr0336974 // ENSEMBL // Ionotropic receptor 41a [gene_biotype:protein_coding transcript_biotype:protein_coding] // chr2R // 100 // 100 // 22 // 22 // 0 /// GENSCAN00000024426 // ENSEMBL // cdna:novel chromosome:BDGP6:2R:4970488:4987000:1 transcript:GENSCAN000…	NM_206022	Ir41a	Ionotropic receptor 41a
18164589	0.519808	6.8095	7.70995	9.49367e-06	0.00129879	3.92934	18164589	chr2R	-	12782728	12782813	25	NR_048131 // RefSeq // Drosophila melanogaster mir-990 precursor RNA (mir-990), miRNA. // chr2R // 100 // 100 // 25 // 25 // 0 /// FBtr0304460 // ENSEMBL // mir-990 stem loop [gene_biotype:pre_miRNA transcript_biotype:pre_miRNA] // chr2R // 100 // 100 // 25 // 25 // 0 /// dme-mir-990 // miRBase Micro RNA Database // MI0005850 Drosophila melanogaster miR-990 stem-loop // chr2R // 100 // 100 // 25 …	NR_048131	mir-990	mir-990 stem loop
18208820	-0.97268	7.92503	-7.67404	9.91836e-06	0.00133791	3.88548	18208820	chrX	+	13290926	13295262	26	NM_132656 // RefSeq // Drosophila melanogaster CG1673 (CG1673), mRNA. // chrX // 100 // 96 // 25 // 25 // 0 /// FBtr0073777 // ENSEMBL // cdna:known chromosome:BDGP6:X:13396899:13401224:1 gene:FBgn0030482 transcript:FBtr0073777 // chrX // 100 // 96 // 25 // 25 // 0 /// BT004848 // GenBank // Drosophila melanogaster RE68592 full insert cDNA. // chrX // 100 // 96 // 25 // 25 // 0 /// FBtr0073777 //…	NM_132656	CG1673	CG1673 gene product from transcript CG1673-RA
18159132	-1.06971	7.55673	-7.63653	1.03838e-05	0.00138921	3.8395	18159132	chr2R	-	4927225	4929647	29	NM_001299294 // RefSeq // Drosophila melanogaster Ance-4, transcript variant B (Ance-4), mRNA. // chr2R // 100 // 100 // 29 // 29 // 0 /// NM_136598 // RefSeq // Drosophila melanogaster Ance-4, transcript variant A (Ance-4), mRNA. // chr2R // 100 // 100 // 29 // 29 // 0 /// FBtr0088664 // ENSEMBL // Ance-4 [gene_biotype:protein_coding transcript_biotype:protein_coding] // chr2R // 100 // 100 // 2…	NM_001299294	Ance-4	CG8196 gene product from transcript CG8196-RA
18160620	-0.677326	8.93468	-7.61156	1.07067e-05	0.00142076	3.80879	18160620	chr2R	-	12462084	12464087	24	NM_001259439 // RefSeq // Drosophila melanogaster limostatin, transcript variant B (Lst), mRNA. // chr2R // 100 // 63 // 15 // 15 // 0 /// NM_001259440 // RefSeq // Drosophila melanogaster limostatin, transcript variant C (Lst), mRNA. // chr2R // 100 // 100 // 24 // 24 // 0 /// NM_137294 // RefSeq // Drosophila melanogaster limostatin, transcript variant A (Lst), mRNA. // chr2R // 100 // 63 // 15…	NM_001259439	Lst	Limostatin
18150486	-0.684115	8.6101	-7.59891	1.08743e-05	0.00143137	3.7932	18150486	chr2R	+	9145391	9145997	22	NM_137015 // RefSeq // Drosophila melanogaster CG10799 (CG10799), mRNA. // chr2R // 100 // 100 // 22 // 22 // 0 /// FBtr0087748 // ENSEMBL // cdna:known chromosome:BDGP6:2R:13257886:13258477:1 gene:FBgn0033821 transcript:FBtr0087748 // chr2R // 100 // 100 // 22 // 22 // 0 /// BT060436 // GenBank // Drosophila melanogaster IP16508 full insert cDNA. // chr2R // 100 // 100 // 22 // 22 // 0 /// FBtr0…	NM_137015	CG10799	CG10799 gene product from transcript CG10799-RA
18151843	-0.43702	9.19208	-7.57696	1.1172e-05	0.0014588	3.76609	18151843	chr2R	+	16528476	16529173	23	NM_001299710 // RefSeq // Drosophila melanogaster maf-S, transcript variant B (maf-S), mRNA. // chr2R // 100 // 100 // 23 // 23 // 0 /// NM_137656 // RefSeq // Drosophila melanogaster maf-S, transcript variant A (maf-S), mRNA. // chr2R // 100 // 100 // 23 // 23 // 0 /// FBtr0086230 // ENSEMBL // maf-S [gene_biotype:protein_coding transcript_biotype:protein_coding] // chr2R // 100 // 100 // 23 // …	NM_001299710	maf-S	CG9954 gene product from transcript CG9954-RB
18153302	-0.574258	8.72263	-7.55591	1.14657e-05	0.00148526	3.74005	18153302	chr2R	+	7180036	7181096	27	NM_001201977 // RefSeq // Drosophila melanogaster CG30033, transcript variant C (CG30033), mRNA. // chr2R // 100 // 67 // 18 // 18 // 0 /// NM_165818 // RefSeq // Drosophila melanogaster CG30033, transcript variant B (CG30033), mRNA. // chr2R // 100 // 100 // 27 // 27 // 0 /// FBtr0088117 // ENSEMBL // cdna:known chromosome:BDGP6:2R:11292531:11293591:1 gene:FBgn0050033 transcript:FBtr0088117 // c…	NM_001201977	CG30033	CG30033 gene product from transcript CG30033-RB
18134328	0.430073	9.09264	7.54017	1.16907e-05	0.00150133	3.72054	18134328	chr2L	+	8338287	8342056	27	NM_135368 // RefSeq // Drosophila melanogaster CG14274 (CG14274), mRNA. // chr2L // 100 // 100 // 27 // 27 // 0 /// FBtr0079604 // ENSEMBL // cdna:known chromosome:BDGP6:2L:8338287:8342056:1 gene:FBgn0032023 transcript:FBtr0079604 // chr2L // 100 // 100 // 27 // 27 // 0 /// FBtr0079604 // Flybase // type=mRNA; loc=2L:join(8338287..8338488,8338580..8338665,8340184..8340310,8340864..8342056); ID=FB…	NM_135368	CG14274	CG14274 gene product from transcript CG14274-RA
18135748	0.54397	7.98648	7.53445	1.17737e-05	0.00150133	3.71344	18135748	chr2L	+	20787649	20789100	25	NM_136213 // RefSeq // Drosophila melanogaster pomp (Pomp), mRNA. // chr2L // 100 // 96 // 24 // 24 // 0 /// FBtr0081414 // ENSEMBL // Pomp [gene_biotype:protein_coding transcript_biotype:protein_coding] // chr2L // 100 // 96 // 24 // 24 // 0 /// AY061060 // GenBank // Drosophila melanogaster LD03247 full length cDNA. // chr2L // 100 // 80 // 20 // 20 // 0 /// FBtr0081414 // Flybase // Pomp [gene…	NM_136213	Pomp	CG9324 gene product from transcript CG9324-RA
18183774	-0.390316	8.25109	-7.51291	1.20918e-05	0.00152994	3.68667	18183774	chr3R	+	6522240	6529038	26	NM_001014614 // RefSeq // Drosophila melanogaster pugilist (pug), transcript variant D, mRNA. // chr3R // 100 // 65 // 17 // 17 // 0 /// NM_001260099 // RefSeq // Drosophila melanogaster pugilist (pug), transcript variant E, mRNA. // chr3R // 100 // 77 // 20 // 20 // 0 /// NM_057906 // RefSeq // Drosophila melanogaster pugilist (pug), transcript variant A, mRNA. // chr3R // 100 // 73 // 19 // 19 …	NM_001014614	pug	pugilist
18176817	-0.443593	9.3147	-7.48777	1.24749e-05	0.00156628	3.65533	18176817	chr3L	-	7350375	7353363	26	NM_139853 // RefSeq // Drosophila melanogaster pastrel (pst), transcript variant G, mRNA. // chr3L // 100 // 77 // 20 // 20 // 0 /// NM_168207 // RefSeq // Drosophila melanogaster pastrel (pst), transcript variant E, mRNA. // chr3L // 100 // 88 // 23 // 23 // 0 /// NM_168209 // RefSeq // Drosophila melanogaster pastrel (pst), transcript variant F, mRNA. // chr3L // 100 // 88 // 23 // 23 // 0 /// …	NM_139853	pst	pastrel
18164950	0.560391	6.65859	7.47489	1.26762e-05	0.0015794	3.63925	18164950	chr2R	-	8048631	8048809	24	NR_048091 // RefSeq // Drosophila melanogaster small cajal body-specific RNA : PsiU2-55 (scaRNA:PsiU2-55), snoRNA. // chr2R // 100 // 100 // 24 // 24 // 0 /// NR_133112 // RefSeq // Drosophila melanogaster small cajal body-specific RNA : PsiU2-55 (scaRNA:PsiU2-55), snoRNA. // chr2R // 92 // 100 // 22 // 24 // 0 /// FBtr0309784 // ENSEMBL // small Cajal body-specific RNA : PsiU2-55 [gene_biotype:s…	NR_048091	scaRNA:PsiU2-55	small Cajal body-specific RNA : PsiU2-55
18217406	-0.419619	9.85879	-7.4626	1.28715e-05	0.00159158	3.62389	18217406	chrX	-	10376061	10380660	26	NM_001272483 // RefSeq // Drosophila melanogaster CG32687, transcript variant B (CG32687), mRNA. // chrX // 100 // 100 // 26 // 26 // 0 /// NM_167233 // RefSeq // Drosophila melanogaster CG32687, transcript variant A (CG32687), mRNA. // chrX // 100 // 100 // 26 // 26 // 0 /// FBtr0071458 // ENSEMBL // cdna:known chromosome:BDGP6:X:10482028:10486632:-1 gene:FBgn0052687 transcript:FBtr0071458 // ch…	NM_001272483	CG32687	CG32687 gene product from transcript CG32687-RB
18142005	-0.617786	7.56064	-7.45202	1.30423e-05	0.00160057	3.61065	18142005	chr2L	-	6349393	6351034	22	NM_135171 // RefSeq // Drosophila melanogaster CG9498 (CG9498), mRNA. // chr2L // 100 // 100 // 22 // 22 // 0 /// FBtr0079282 // ENSEMBL // cdna:known chromosome:BDGP6:2L:6349393:6351034:-1 gene:FBgn0031801 transcript:FBtr0079282 // chr2L // 100 // 100 // 22 // 22 // 0 /// BT044188 // GenBank // Drosophila melanogaster FI04444 full insert cDNA. // chr2L // 100 // 100 // 22 // 22 // 0 /// FBtr0079…	NM_135171	CG9498	CG9498 gene product from transcript CG9498-RA
18178867	-0.594437	6.69214	-7.43976	1.32431e-05	0.00161309	3.59529	18178867	chr3L	-	19485373	19489812	27	NM_001144503 // RefSeq // Drosophila melanogaster CG9449, transcript variant E (CG9449), mRNA. // chr3L // 100 // 70 // 19 // 19 // 0 /// NM_001144504 // RefSeq // Drosophila melanogaster CG9449, transcript variant F (CG9449), mRNA. // chr3L // 100 // 74 // 20 // 20 // 0 /// NM_001275118 // RefSeq // Drosophila melanogaster CG9449, transcript variant G (CG9449), mRNA. // chr3L // 100 // 74 // 20 …	NM_001144503	CG9449	CG9449 gene product from transcript CG9449-RH	40117
18208442	-1.36611	8.864	-7.43161	1.33786e-05	0.00161752	3.58506	18208442	chrX	+	10983323	10984138	26	NM_001298177 // RefSeq // Drosophila melanogaster vago, transcript variant D (Vago), mRNA. // chrX // 100 // 73 // 19 // 19 // 0 /// NM_132452 // RefSeq // Drosophila melanogaster vago, transcript variant B (Vago), mRNA. // chrX // 100 // 73 // 19 // 19 // 0 /// FBtr0073427 // ENSEMBL // Vago [gene_biotype:protein_coding transcript_biotype:protein_coding] // chrX // 100 // 73 // 19 // 19 // 0 ///…	NM_001298177	Vago	CG2081 gene product from transcript CG2081-RD
18208961	-0.397169	10.0653	-7.42566	1.34782e-05	0.00161758	3.5776	18208961	chrX	+	14155256	14158879	26	NM_001298309 // RefSeq // Drosophila melanogaster CG1461, transcript variant B (CG1461), mRNA. // chrX // 100 // 100 // 26 // 26 // 0 /// NM_132725 // RefSeq // Drosophila melanogaster CG1461, transcript variant A (CG1461), mRNA. // chrX // 100 // 100 // 26 // 26 // 0 /// FBtr0073908 // ENSEMBL // cdna:known chromosome:BDGP6:X:14261223:14264844:1 gene:FBgn0030558 transcript:FBtr0073908 // chrX //…	NM_001298309	CG1461	CG1461 gene product from transcript CG1461-RB
18143060	-0.585403	5.41214	-7.38442	1.41922e-05	0.00167859	3.5257	18143060	chr2L	-	10507859	10510461	27	NM_135573 // RefSeq // Drosophila melanogaster CG7384 (CG7384), mRNA. // chr2L // 96 // 100 // 26 // 27 // 0 /// FBtr0080135 // ENSEMBL // cdna:known chromosome:BDGP6:2L:10507859:10510453:-1 gene:FBgn0032262 transcript:FBtr0080135 // chr2L // 96 // 100 // 26 // 27 // 0 /// AY061500 // GenBank // Drosophila melanogaster LD46023 full length cDNA. // chr2L // 96 // 96 // 25 // 26 // 0 /// FBtr008013…	NM_135573	CG7384	CG7384 gene product from transcript CG7384-RA
18190100	-0.886979	5.27466	-7.38786	1.41312e-05	0.00167859	3.53003	18190100	chr3R	+	16557353	16558326	25	NM_001300503 // RefSeq // Drosophila melanogaster CG31205, transcript variant C (CG31205), mRNA. // chr3R // 100 // 100 // 25 // 25 // 0 /// NM_169915 // RefSeq // Drosophila melanogaster CG31205, transcript variant B (CG31205), mRNA. // chr3R // 100 // 100 // 25 // 25 // 0 /// FBtr0300451 // ENSEMBL // cdna:known chromosome:BDGP6:3R:20731631:20732604:1 gene:FBgn0051205 transcript:FBtr0300451 // …	NM_001300503	CG31205	CG31205 gene product from transcript CG31205-RC
18154338	0.727904	5.21972	7.37135	1.4427e-05	0.00169408	3.50919	18154338	chr2R	+	17217632	17217764	21	NR_003815 // RefSeq // Drosophila melanogaster snoRNA:Psi28S-3316c (snoRNA:Psi28S-3316c), snoRNA. // chr2R // 100 // 100 // 21 // 21 // 0 /// FBtr0113519 // ENSEMBL // snoRNA:Psi28S-3316c [gene_biotype:snoRNA transcript_biotype:snoRNA] // chr2R // 100 // 100 // 21 // 21 // 0 /// FBtr0113519 // Flybase // snoRNA:Psi28S-3316c [gene_biotype:snoRNA transcript_biotype:snoRNA] // chr2R // 100 // 100 //…	NR_003815	snoRNA:Psi28S-3316c	ncRNA
18137466	0.751705	5.52546	7.35062	1.48078e-05	0.00172637	3.48299	18137466	chr2L	+	14713777	14714355	25	NM_001103691 // RefSeq // Drosophila melanogaster CG34165, transcript variant A (CG34165), mRNA. // chr2L // 100 // 100 // 25 // 25 // 0 /// NM_001299011 // RefSeq // Drosophila melanogaster CG34165, transcript variant B (CG34165), mRNA. // chr2L // 100 // 100 // 25 // 25 // 0 /// FBtr0112356 // ENSEMBL // cdna:known chromosome:BDGP6:2L:14713750:14714355:1 gene:FBgn0085194 transcript:FBtr0112356 …	NM_001103691	CG34165	CG34165 gene product from transcript CG34165-RB
18188760	-0.874248	5.70884	-7.33788	1.50472e-05	0.00174185	3.46685	18188760	chr3R	+	23780639	23783048	23	NM_143346 // RefSeq // Drosophila melanogaster CG5527 (CG5527), mRNA. // chr3R // 100 // 100 // 23 // 23 // 0 /// FBtr0085255 // ENSEMBL // cdna:known chromosome:BDGP6:3R:27954917:27957326:1 gene:FBgn0039564 transcript:FBtr0085255 // chr3R // 100 // 100 // 23 // 23 // 0 /// FBtr0085255 // Flybase // type=mRNA; loc=3R:join(23780639..23781888,23781953..23783048); ID=FBtr0085255; name=CG5527-RA; dbx…	NM_143346	CG5527	CG5527 gene product from transcript CG5527-RA
18134734	0.356171	7.74316	7.3099	1.55875e-05	0.00177916	3.43135	18134734	chr2L	+	10376168	10379908	29	NM_001273407 // RefSeq // Drosophila melanogaster defective proboscis extension response 19 (dpr19), transcript variant B, mRNA. // chr2L // 100 // 83 // 24 // 24 // 0 /// NM_001273408 // RefSeq // Drosophila melanogaster defective proboscis extension response 19 (dpr19), transcript variant C, mRNA. // chr2L // 100 // 79 // 23 // 23 // 0 /// NM_135548 // RefSeq // Drosophila melanogaster defectiv…	NM_001273407	dpr19	defective proboscis extension response 19
18202833	0.426574	8.74829	7.31361	1.55147e-05	0.00177916	3.43606	18202833	chr3R	-	8947673	8981386	27	NM_001275600 // RefSeq // Drosophila melanogaster 2mit, transcript variant B (2mit), mRNA. // chr3R // 100 // 100 // 27 // 27 // 0 /// NM_001300381 // RefSeq // Drosophila melanogaster 2mit, transcript variant C (2mit), mRNA. // chr3R // 100 // 30 // 8 // 8 // 0 /// NM_001300382 // RefSeq // Drosophila melanogaster 2mit, transcript variant D (2mit), mRNA. // chr3R // 100 // 44 // 12 // 12 // 0 //…	NM_001275600	2mit	CG42573 gene product from transcript CG42573-RA
18147207	-0.69985	5.4922	-7.27335	1.63252e-05	0.00183765	3.3848	18147207	chr2R	+	3712997	3714824	20	NM_078929 // RefSeq // Drosophila melanogaster photorepair (phr), transcript variant A, mRNA. // chr2R // 100 // 70 // 14 // 14 // 0 /// NM_165564 // RefSeq // Drosophila melanogaster photorepair (phr), transcript variant B, mRNA. // chr2R // 100 // 80 // 16 // 16 // 0 /// FBtr0088838 // ENSEMBL // photorepair [gene_biotype:protein_coding transcript_biotype:protein_coding] // chr2R // 100 // 70 /…	NM_078929	phr	photorepair
18196979	-0.517966	6.65934	-7.2779	1.62315e-05	0.00183765	3.3906	18196979	chr3R	-	8191902	8193286	17	NM_001300374 // RefSeq // Drosophila melanogaster glutathione S transferase D9, transcript variant B (GstD9), mRNA. // chr3R // 100 // 100 // 17 // 17 // 0 /// NM_141924 // RefSeq // Drosophila melanogaster glutathione S transferase D9, transcript variant A (GstD9), mRNA. // chr3R // 100 // 100 // 17 // 17 // 0 /// FBtr0082608 // ENSEMBL // Glutathione S transferase D9 [gene_biotype:protein_codin…	NM_001300374	GstD9	Glutathione S transferase D9
18164680	0.88487	6.28315	7.25841	1.66375e-05	0.00185999	3.36572	18164680	chr2R	-	13369501	13371531	26	NM_001259467 // RefSeq // Drosophila melanogaster CG43110, transcript variant A (CG43110), mRNA. // chr2R // 100 // 100 // 26 // 26 // 0 /// NM_001299603 // RefSeq // Drosophila melanogaster CG43110, transcript variant B (CG43110), mRNA. // chr2R // 100 // 100 // 26 // 26 // 0 /// FBtr0304897 // ENSEMBL // cdna:known chromosome:BDGP6:2R:17481998:17484052:-1 gene:FBgn0262570 transcript:FBtr0304897…	NM_001259467	CG43110	CG43110 gene product from transcript CG43110-RB
18162648	-1.00107	5.25809	-7.23468	1.71467e-05	0.001891	3.33536	18162648	chr2R	-	11599102	11600149	20	NM_166116 // RefSeq // Drosophila melanogaster CG30083 (CG30083), mRNA. // chr2R // 100 // 100 // 20 // 20 // 0 /// FBtr0300381 // ENSEMBL // cdna:known chromosome:BDGP6:2R:15711597:15712644:-1 gene:FBgn0050083 transcript:FBtr0300381 // chr2R // 100 // 100 // 20 // 20 // 0 /// BT032928 // GenBank // Drosophila melanogaster IP20273 full insert cDNA. // chr2R // 100 // 100 // 20 // 20 // 0 /// FBtr…	NM_166116	CG30083	CG30083 gene product from transcript CG30083-RB
18160916	0.41939	7.10689	7.21012	1.76915e-05	0.00193799	3.30385	18160916	chr2R	-	14035601	14038892	24	NM_001274139 // RefSeq // Drosophila melanogaster CG5742, transcript variant B (CG5742), mRNA. // chr2R // 100 // 100 // 24 // 24 // 0 /// NM_001274140 // RefSeq // Drosophila melanogaster CG5742, transcript variant C (CG5742), mRNA. // chr2R // 100 // 50 // 12 // 12 // 0 /// NM_137451 // RefSeq // Drosophila melanogaster CG5742, transcript variant A (CG5742), mRNA. // chr2R // 100 // 50 // 12 //…	NM_001274139	CG5742	CG5742 gene product from transcript CG5742-RB
18135673	-0.623744	10.5234	-7.17656	1.84661e-05	0.00198792	3.26067	18135673	chr2L	+	19964125	19965702	25	NM_001273685 // RefSeq // Drosophila melanogaster CG10680, transcript variant B (CG10680), mRNA. // chr2L // 100 // 100 // 25 // 25 // 0 /// NM_136172 // RefSeq // Drosophila melanogaster CG10680, transcript variant A (CG10680), mRNA. // chr2L // 100 // 76 // 19 // 19 // 0 /// FBtr0081303 // ENSEMBL // cdna:known chromosome:BDGP6:2L:19964173:19965493:1 gene:FBgn0032836 transcript:FBtr0081303 // c…	NM_001273685	CG10680	CG10680 gene product from transcript CG10680-RB
18181550	-1.54263	5.85573	-7.17459	1.85127e-05	0.00198792	3.25813	18181550	chr3L	-	11828293	11829821	25	NM_001259797 // RefSeq // Drosophila melanogaster CG43064, transcript variant A (CG43064), mRNA. // chr3L // 100 // 100 // 25 // 25 // 0 /// NM_001300107 // RefSeq // Drosophila melanogaster CG43064, transcript variant B (CG43064), mRNA. // chr3L // 100 // 100 // 25 // 25 // 0 /// FBtr0304649 // ENSEMBL // cdna:known chromosome:BDGP6:3L:11835193:11836721:-1 gene:FBgn0262366 transcript:FBtr0304649…	NM_001259797	CG43064	CG43064 gene product from transcript CG43064-RB
18184005	0.34559	7.72391	7.17758	1.8442e-05	0.00198792	3.26199	18184005	chr3R	+	16843423	16846475	27	NM_001275863 // RefSeq // Drosophila melanogaster Ral interacting protein (Rlip), transcript variant B, mRNA. // chr3R // 100 // 100 // 27 // 27 // 0 /// NM_142676 // RefSeq // Drosophila melanogaster Ral interacting protein (Rlip), transcript variant A, mRNA. // chr3R // 100 // 100 // 27 // 27 // 0 /// FBtr0084002 // ENSEMBL // Ral interacting protein [gene_biotype:protein_coding transcript_biot…	NM_001275863	Rlip	Ral interacting protein
18136516	0.475762	6.93288	7.12933	1.96184e-05	0.00209288	3.19965	18136516	chr2L	+	6491122	6496986	25	NM_001103629 // RefSeq // Drosophila melanogaster CG31638, transcript variant B (CG31638), mRNA. // chr2L // 100 // 92 // 23 // 23 // 0 /// NM_164692 // RefSeq // Drosophila melanogaster CG31638, transcript variant A (CG31638), mRNA. // chr2L // 100 // 100 // 25 // 25 // 0 /// FBtr0079262 // ENSEMBL // cdna:known chromosome:BDGP6:2L:6491061:6496988:1 gene:FBgn0051638 transcript:FBtr0079262 // chr…	NM_001103629	CG31638	CG31638 gene product from transcript CG31638-RA
18152432	0.5277	6.71756	7.09938	2.03892e-05	0.00213328	3.16078	18152432	chr2R	+	19274016	19276575	27	NM_001169794 // RefSeq // Drosophila melanogaster eIF2B-delta, transcript variant D (eIF2B-delta), mRNA. // chr2R // 100 // 67 // 18 // 18 // 0 /// NM_137946 // RefSeq // Drosophila melanogaster eIF2B-delta, transcript variant A (eIF2B-delta), mRNA. // chr2R // 100 // 67 // 18 // 18 // 0 /// NM_166601 // RefSeq // Drosophila melanogaster eIF2B-delta, transcript variant B (eIF2B-delta), mRNA. // c…	NM_001169794	eIF2B-delta	CG10315 gene product from transcript CG10315-RA
18177287	-0.501628	7.84618	-7.10751	2.01767e-05	0.00213328	3.17135	18177287	chr3L	-	9710886	9712244	20	NM_001274718 // RefSeq // Drosophila melanogaster CG18178, transcript variant B (CG18178), mRNA. // chr3L // 100 // 90 // 18 // 18 // 0 /// NM_140093 // RefSeq // Drosophila melanogaster CG18178, transcript variant A (CG18178), mRNA. // chr3L // 100 // 100 // 20 // 20 // 0 /// FBtr0076412 // ENSEMBL // cdna:known chromosome:BDGP6:3L:9717786:9719144:-1 gene:FBgn0036035 transcript:FBtr0076412 // ch…	NM_001274718	CG18178	CG18178 gene product from transcript CG18178-RA
18182468	-0.326868	11.0787	-7.10194	2.0322e-05	0.00213328	3.16411	18182468	chr3R	+	19184535	19185700	21	NM_001300552 // RefSeq // Drosophila melanogaster ribosomal protein S3, transcript variant B (RpS3), mRNA. // chr3R // 100 // 100 // 21 // 21 // 0 /// NM_057284 // RefSeq // Drosophila melanogaster ribosomal protein S3, transcript variant A (RpS3), mRNA. // chr3R // 100 // 100 // 21 // 21 // 0 /// FBtr0084410 // ENSEMBL // Ribosomal protein S3 [gene_biotype:protein_coding transcript_biotype:prote…	NM_001300552	RpS3	Ribosomal protein S3
18154670	2.63638	4.75138	7.0857	2.07519e-05	0.00215613	3.143	18154670	chr2R	+	17222888	17222961	9	NM_176244 // RefSeq // Drosophila melanogaster domino (dom), transcript variant E, mRNA. // chr2R // 100 // 100 // 9 // 9 // 0 /// NR_003824 // RefSeq // Drosophila melanogaster snoRNA:Me28S-G2596 (snoRNA:Me28S-G2596), snoRNA. // chr2R // 100 // 100 // 9 // 9 // 0 /// FBtr0071604 // ENSEMBL // domino [gene_biotype:protein_coding transcript_biotype:protein_coding] // chr2R // 100 // 100 // 9 // 9 …	NM_176244	dom	domino
18160365	-0.639162	5.20606	-7.0773	2.09779e-05	0.00215613	3.13207	18160365	chr2R	-	11213338	11213888	23	NM_001299520 // RefSeq // Drosophila melanogaster CG8157, transcript variant B (CG8157), mRNA. // chr2R // 100 // 100 // 23 // 23 // 0 /// NM_137186 // RefSeq // Drosophila melanogaster CG8157, transcript variant A (CG8157), mRNA. // chr2R // 100 // 65 // 15 // 15 // 0 /// FBtr0087390 // ENSEMBL // cdna:known chromosome:BDGP6:2R:15325900:15326386:-1 gene:FBgn0034010 transcript:FBtr0087390 // chr2…	NM_001299520	CG8157	CG8157 gene product from transcript CG8157-RB
18197509	-0.499354	8.43023	-7.07635	2.10038e-05	0.00215613	3.13082	18197509	chr3R	-	11036999	11039380	23	NM_142172 // RefSeq // Drosophila melanogaster CG6654 (CG6654), mRNA. // chr3R // 100 // 100 // 23 // 23 // 0 /// FBtr0083139 // ENSEMBL // cdna:known chromosome:BDGP6:3R:15211277:15213658:-1 gene:FBgn0038301 transcript:FBtr0083139 // chr3R // 100 // 100 // 23 // 23 // 0 /// AY069077 // GenBank // Drosophila melanogaster GH09339 full length cDNA. // chr3R // 91 // 96 // 20 // 22 // 0 /// FBtr0083…	NM_142172	CG6654	CG6654 gene product from transcript CG6654-RA
18186893	-0.436081	5.50133	-7.04531	2.1864e-05	0.0022304	3.09033	18186893	chr3R	+	14093510	14096895	26	NM_142444 // RefSeq // Drosophila melanogaster CG18599 (CG18599), mRNA. // chr3R // 100 // 100 // 26 // 26 // 0 /// FBtr0083571 // ENSEMBL // cdna:known chromosome:BDGP6:3R:18267789:18271172:1 gene:FBgn0038592 transcript:FBtr0083571 // chr3R // 100 // 100 // 26 // 26 // 0 /// FBtr0083571 // Flybase // type=mRNA; loc=3R:join(14093510..14093786,14095207..14096197,14096315..14096895); ID=FBtr0083571…	NM_142444	CG18599	CG18599 gene product from transcript CG18599-RA
18160206	0.40534	8.88904	7.01302	2.27989e-05	0.0022714	3.04807	18160206	chr2R	-	10085983	10088699	24	NM_137094 // RefSeq // Drosophila melanogaster vesicular GABA transporter (VGAT), mRNA. // chr2R // 100 // 100 // 24 // 24 // 0 /// FBtr0087577 // ENSEMBL // Vesicular GABA Transporter [gene_biotype:protein_coding transcript_biotype:protein_coding] // chr2R // 100 // 100 // 24 // 24 // 0 /// FBtr0087577 // Flybase // Vesicular GABA Transporter [gene_biotype:protein_coding transcript_biotype:prote…	NM_137094	VGAT	Vesicular GABA Transporter
18188126	-0.527304	7.76305	-7.02032	2.25839e-05	0.0022714	3.05763	18188126	chr3R	+	20688654	20689938	23	NM_143044 // RefSeq // Drosophila melanogaster CG7016 (CG7016), mRNA. // chr3R // 100 // 100 // 23 // 23 // 0 /// FBtr0084707 // ENSEMBL // cdna:known chromosome:BDGP6:3R:24862931:24864216:1 gene:FBgn0039238 transcript:FBtr0084707 // chr3R // 100 // 100 // 23 // 23 // 0 /// AY094861 // GenBank // Drosophila melanogaster RE22192 full insert cDNA. // chr3R // 100 // 100 // 23 // 23 // 0 /// FBtr008…	NM_143044	CG7016	CG7016 gene product from transcript CG7016-RA
18192979	0.537589	7.57451	7.00838	2.29369e-05	0.0022714	3.04198	18192979	chr3R	-	8237531	8239460	21	NM_001300377 // RefSeq // Drosophila melanogaster dipeptidase C, transcript variant B (Dip-C), mRNA. // chr3R // 100 // 100 // 21 // 21 // 0 /// NM_141935 // RefSeq // Drosophila melanogaster dipeptidase C, transcript variant A (Dip-C), mRNA. // chr3R // 83 // 86 // 15 // 18 // 0 /// FBtr0082597 // ENSEMBL // Dipeptidase C [gene_biotype:protein_coding transcript_biotype:protein_coding] // chr3R /…	NM_001300377	Dip-C	Dipeptidase C
18200241	-0.474593	7.19764	-7.00755	2.29617e-05	0.0022714	3.04089	18200241	chr3R	-	25829403	25830583	25	NM_001104505 // RefSeq // Drosophila melanogaster nucleophosmin, transcript variant B (Nph), mRNA. // chr3R // 100 // 88 // 22 // 22 // 0 /// NM_143503 // RefSeq // Drosophila melanogaster nucleophosmin, transcript variant A (Nph), mRNA. // chr3R // 100 // 100 // 25 // 25 // 0 /// FBtr0085606 // ENSEMBL // cdna:known chromosome:BDGP6:3R:30003681:30004861:-1 gene:FBgn0039735 transcript:FBtr0085606…	NM_001104505	Nph	Nucleophosmin
18197283	-0.470787	6.99466	-6.97137	2.40691e-05	0.0023666	2.99333	18197283	chr3R	-	9860738	9861887	24	NM_001275627 // RefSeq // Drosophila melanogaster CG9922, transcript variant B (CG9922), mRNA. // chr3R // 100 // 100 // 24 // 24 // 0 /// NM_142072 // RefSeq // Drosophila melanogaster CG9922, transcript variant A (CG9922), mRNA. // chr3R // 95 // 92 // 21 // 22 // 0 /// FBtr0082870 // ENSEMBL // cdna:known chromosome:BDGP6:3R:14035018:14036018:-1 gene:FBgn0038196 transcript:FBtr0082870 // chr3R…	NM_001275627	CG9922	CG9922 gene product from transcript CG9922-RB
18133131	-0.376209	9.55975	-6.94848	2.47991e-05	0.0023715	2.96315	18133131	chr2L	+	1974126	1975413	23	NM_001272963 // RefSeq // Drosophila melanogaster Derlin-1 (Der-1), transcript variant B, mRNA. // chr2L // 100 // 100 // 23 // 23 // 0 /// NM_134788 // RefSeq // Drosophila melanogaster Derlin-1 (Der-1), transcript variant A, mRNA. // chr2L // 100 // 100 // 23 // 23 // 0 /// FBtr0077813 // ENSEMBL // Derlin-1 [gene_biotype:protein_coding transcript_biotype:protein_coding] // chr2L // 100 // 100 …	NM_001272963	Der-1	Derlin-1
18137346	1.28053	3.62347	6.92696	2.55072e-05	0.0023715	2.93472	18137346	chr2L	+	20421781	20421909	15	NR_003779 // RefSeq // Drosophila melanogaster snoRNA:Psi18S-640g (snoRNA:Psi18S-640g), snoRNA. // chr2L // 100 // 100 // 15 // 15 // 0 /// FBtr0113554 // ENSEMBL // snoRNA:Psi18S-640g [gene_biotype:snoRNA transcript_biotype:snoRNA] // chr2L // 100 // 100 // 15 // 15 // 0 /// FBtr0113554 // Flybase // snoRNA:Psi18S-640g [gene_biotype:snoRNA transcript_biotype:snoRNA] // chr2L // 100 // 100 // 15 …	NR_003779	snoRNA:Psi18S-640g	ncRNA
18138001	-0.448753	11.6295	-6.9164	2.58625e-05	0.0023715	2.92074	18138001	chr2L	+	3478434	3479612	25	NM_001298659 // RefSeq // Drosophila melanogaster thor, transcript variant B (Thor), mRNA. // chr2L // 100 // 84 // 21 // 21 // 0 /// NM_057947 // RefSeq // Drosophila melanogaster thor, transcript variant A (Thor), mRNA. // chr2L // 100 // 100 // 25 // 25 // 0 /// FBtr0077524 // ENSEMBL // Thor [gene_biotype:protein_coding transcript_biotype:protein_coding] // chr2L // 100 // 100 // 25 // 25 // …	NM_001298659	Thor	CG8846 gene product from transcript CG8846-RA
18138530	-0.903718	7.99837	-6.94102	2.50421e-05	0.0023715	2.95331	18138530	chr2L	+	1442726	1443316	22	NM_001258909 // RefSeq // Drosophila melanogaster CG43402, transcript variant A (CG43402), mRNA. // chr2L // 100 // 100 // 22 // 22 // 0 /// NM_001298634 // RefSeq // Drosophila melanogaster CG43402, transcript variant B (CG43402), mRNA. // chr2L // 100 // 100 // 22 // 22 // 0 /// FBtr0308745 // ENSEMBL // cdna:known chromosome:BDGP6:2L:1442726:1443316:1 gene:FBgn0263321 transcript:FBtr0308745 //…	NM_001258909	CG43402	CG43402 gene product from transcript CG43402-RB
18141511	-0.830267	7.98237	-6.94036	2.50638e-05	0.0023715	2.95243	18141511	chr2L	-	3460315	3461975	23	NM_134937 // RefSeq // Drosophila melanogaster CG3246 (CG3246), mRNA. // chr2L // 96 // 100 // 22 // 23 // 0 /// FBtr0077572 // ENSEMBL // cdna:known chromosome:BDGP6:2L:3460322:3461952:-1 gene:FBgn0031538 transcript:FBtr0077572 // chr2L // 96 // 100 // 22 // 23 // 0 /// FBtr0077572 // Flybase // type=mRNA; loc=2L:complement(3460315..3461380,3461438..3461706,3461770..3461975); ID=FBtr0077572; nam…	NM_134937	CG3246	CG3246 gene product from transcript CG3246-RA
18145744	-0.382934	10.7636	-6.91918	2.57685e-05	0.0023715	2.92442	18145744	chr2L	-	6477182	6480489	26	NM_001298745 // RefSeq // Drosophila melanogaster Sec61 alpha subunit (Sec61alpha), transcript variant B, mRNA. // chr2L // 100 // 100 // 26 // 26 // 0 /// NM_135190 // RefSeq // Drosophila melanogaster Sec61 alpha subunit (Sec61alpha), transcript variant A, mRNA. // chr2L // 92 // 100 // 24 // 26 // 0 /// FBtr0079266 // ENSEMBL // Sec61 alpha subunit [gene_biotype:protein_coding transcript_bioty…	NM_001298745	Sec61alpha	Sec61 alpha subunit
18149303	-0.692327	7.91666	-6.92674	2.55147e-05	0.0023715	2.93442	18149303	chr2R	+	3330369	3331347	24	NM_001014501 // RefSeq // Drosophila melanogaster secretory phospholipase A2, transcript variant C (sPLA2), mRNA. // chr2R // 100 // 100 // 24 // 24 // 0 /// NM_136433 // RefSeq // Drosophila melanogaster secretory phospholipase A2, transcript variant B (sPLA2), mRNA. // chr2R // 100 // 67 // 16 // 16 // 0 /// NM_165523 // RefSeq // Drosophila melanogaster secretory phospholipase A2, transcript v…	NM_001014501	sPLA2	secretory Phospholipase A2
18160881	-0.36827	10.2974	-6.92453	2.55886e-05	0.0023715	2.9315	18160881	chr2R	-	13930409	13931249	24	NM_001299628 // RefSeq // Drosophila melanogaster CG5773, transcript variant B (CG5773), mRNA. // chr2R // 85 // 83 // 17 // 20 // 0 /// NM_001299629 // RefSeq // Drosophila melanogaster CG5773, transcript variant C (CG5773), mRNA. // chr2R // 86 // 88 // 18 // 21 // 0 /// NM_137437 // RefSeq // Drosophila melanogaster CG5773, transcript variant A (CG5773), mRNA. // chr2R // 100 // 96 // 23 // 23…	NM_001299628	CG5773	CG5773 gene product from transcript CG5773-RC
18164010	0.41769	8.34127	6.93814	2.51367e-05	0.0023715	2.9495	18164010	chr2R	-	18628504	18685794	25	NM_001274212 // RefSeq // Drosophila melanogaster CG42260, transcript variant D (CG42260), mRNA. // chr2R // 100 // 92 // 23 // 23 // 0 /// NM_137871 // RefSeq // Drosophila melanogaster CG42260, transcript variant A (CG42260), mRNA. // chr2R // 100 // 84 // 21 // 21 // 0 /// NM_137873 // RefSeq // Drosophila melanogaster CG42260, transcript variant B (CG42260), mRNA. // chr2R // 100 // 92 // 23 …	NM_001274212	CG42260	CG42260 gene product from transcript CG42260-RB
18176335	-1.05301	6.18268	-6.91683	2.58481e-05	0.0023715	2.92131	18176335	chr3L	-	4211964	4212915	24	NM_139617 // RefSeq // Drosophila melanogaster cuticular protein 64Ac (Cpr64Ac), mRNA. // chr3L // 100 // 100 // 24 // 24 // 0 /// FBtr0073252 // ENSEMBL // Cuticular protein 64Ac [gene_biotype:protein_coding transcript_biotype:protein_coding] // chr3L // 100 // 100 // 24 // 24 // 0 /// FBtr0073252 // Flybase // Cuticular protein 64Ac [gene_biotype:protein_coding transcript_biotype:protein_coding…	NM_139617	Cpr64Ac	Cuticular protein 64Ac
18177186	0.355741	7.74721	6.93813	2.51372e-05	0.0023715	2.94948	18177186	chr3L	-	9379927	9392350	22	NM_001259766 // RefSeq // Drosophila melanogaster CG4080, transcript variant B (CG4080), mRNA. // chr3L // 100 // 100 // 22 // 22 // 0 /// NM_140048 // RefSeq // Drosophila melanogaster CG4080, transcript variant A (CG4080), mRNA. // chr3L // 100 // 82 // 18 // 18 // 0 /// FBtr0076494 // ENSEMBL // cdna:known chromosome:BDGP6:3L:9387509:9399227:-1 gene:FBgn0035983 transcript:FBtr0076494 // chr3L …	NM_001259766	CG4080	CG4080 gene product from transcript CG4080-RB
18198987	-0.898301	5.55558	-6.92864	2.54513e-05	0.0023715	2.93693	18198987	chr3R	-	19187611	19189760	22	NM_001300553 // RefSeq // Drosophila melanogaster CG4408, transcript variant B (CG4408), mRNA. // chr3R // 100 // 86 // 19 // 19 // 0 /// NM_142884 // RefSeq // Drosophila melanogaster CG4408, transcript variant A (CG4408), partial mRNA. // chr3R // 100 // 86 // 19 // 19 // 0 /// FBtr0084431 // ENSEMBL // cdna:known chromosome:BDGP6:3R:23361889:23363574:-1 gene:FBgn0039073 transcript:FBtr0084431 …	NM_001300553	CG4408	CG4408 gene product from transcript CG4408-RA
18137358	1.16505	2.33848	6.89102	2.67388e-05	0.00242461	2.88707	18137358	chr2L	+	20418523	20418654	20	NR_003765 // RefSeq // Drosophila melanogaster snoRNA:Psi18S-640a (snoRNA:Psi18S-640a), snoRNA. // chr2L // 100 // 100 // 20 // 20 // 0 /// FBtr0113540 // ENSEMBL // snoRNA:Psi18S-640a [gene_biotype:snoRNA transcript_biotype:snoRNA] // chr2L // 100 // 100 // 20 // 20 // 0 /// FBtr0113540 // Flybase // snoRNA:Psi18S-640a [gene_biotype:snoRNA transcript_biotype:snoRNA] // chr2L // 100 // 100 // 20 …	NR_003765	snoRNA:Psi18S-640a	ncRNA
18209243	-0.415082	6.82297	-6.89234	2.66922e-05	0.00242461	2.88883	18209243	chrX	+	15891070	15893732	24	NM_132871 // RefSeq // Drosophila melanogaster CG8939 (CG8939), mRNA. // chrX // 100 // 100 // 24 // 24 // 0 /// FBtr0074138 // ENSEMBL // cdna:known chromosome:BDGP6:X:15997016:15999698:1 gene:FBgn0030720 transcript:FBtr0074138 // chrX // 100 // 100 // 24 // 24 // 0 /// FBtr0074138 // Flybase // type=mRNA; loc=X:join(15891049..15893017,15893079..15893731); ID=FBtr0074138; name=CG8939-RA; dbxref=…	NM_132871	CG8939	CG8939 gene product from transcript CG8939-RA
18162671	0.469072	5.89102	6.87317	2.73737e-05	0.00246847	2.86336	18162671	chr2R	-	13295763	13297705	23	NM_137361 // RefSeq // Drosophila melanogaster CG30101 (CG30101), mRNA. // chr2R // 100 // 100 // 23 // 23 // 0 /// FBtr0086963 // ENSEMBL // cdna:known chromosome:BDGP6:2R:17408258:17410204:-1 gene:FBgn0050101 transcript:FBtr0086963 // chr2R // 100 // 100 // 23 // 23 // 0 /// AY069544 // GenBank // Drosophila melanogaster LD27203 full length cDNA. // chr2R // 83 // 100 // 19 // 23 // 0 /// FBtr0…	NM_137361	CG30101	CG30101 gene product from transcript CG30101-RA
18152597	-0.528558	7.49504	-6.86538	2.7656e-05	0.00248023	2.85299	18152597	chr2R	+	19850498	19852164	24	NM_138015 // RefSeq // Drosophila melanogaster Flavin-containing monooxygenase 1 (Fmo-1), mRNA. // chr2R // 100 // 100 // 24 // 24 // 0 /// FBtr0072150 // ENSEMBL // Flavin-containing monooxygenase 1 [gene_biotype:protein_coding transcript_biotype:protein_coding] // chr2R // 100 // 100 // 24 // 24 // 0 /// AY051603 // GenBank // Drosophila melanogaster GH24271 full length cDNA. // chr2R // 100 //…	NM_138015	Fmo-1	Flavin-containing monooxygenase 1
18137740	-0.627278	6.14244	-6.8435	2.84659e-05	0.00253063	2.82381	18137740	chr2L	+	1219318	1229802	27	NM_134746 // RefSeq // Drosophila melanogaster CG42329 (CG42329), mRNA. // chr2L // 100 // 100 // 27 // 27 // 0 /// FBtr0299796 // ENSEMBL // cdna:known chromosome:BDGP6:2L:1219293:1229802:1 gene:FBgn0259229 transcript:FBtr0299796 // chr2L // 100 // 100 // 27 // 27 // 0 /// FBtr0299796 // Flybase // type=mRNA; loc=2L:join(1219318..1219591,1219657..1220035,1227702..1227763,1227828..1228137,1228192…	NM_134746	CG42329	CG42329 gene product from transcript CG42329-RA
18169554	-0.377926	7.23765	-6.84184	2.85281e-05	0.00253063	2.8216	18169554	chr3L	+	16028587	16030327	25	NM_001169981 // RefSeq // Drosophila melanogaster CG5895, transcript variant C (CG5895), mRNA. // chr3L // 100 // 80 // 20 // 20 // 0 /// NM_140571 // RefSeq // Drosophila melanogaster CG5895, transcript variant A (CG5895), mRNA. // chr3L // 100 // 80 // 20 // 20 // 0 /// FBtr0075437 // ENSEMBL // cdna:known chromosome:BDGP6:3L:16035485:16037227:1 gene:FBgn0036560 transcript:FBtr0075437 // chr3L …	NM_001169981	CG5895	CG5895 gene product from transcript CG5895-RA
18132898	-0.411186	8.2619	-6.83648	2.87307e-05	0.00253482	2.81445	18132898	chr2L	+	453108	454654	24	NM_134681 // RefSeq // Drosophila melanogaster CG4164 (CG4164), mRNA. // chr2L // 100 // 100 // 24 // 24 // 0 /// FBtr0078060 // ENSEMBL // cdna:known chromosome:BDGP6:2L:453108:454654:1 gene:FBgn0031256 transcript:FBtr0078060 // chr2L // 100 // 100 // 24 // 24 // 0 /// AY051778 // GenBank // Drosophila melanogaster LD30318 full length cDNA. // chr2L // 100 // 100 // 24 // 24 // 0 /// FBtr0078060…	NM_134681	CG4164	CG4164 gene product from transcript CG4164-RA
18197820	-0.544108	7.95503	-6.82749	2.90742e-05	0.00255134	2.80243	18197820	chr3R	-	12844502	12846810	24	NM_142329 // RefSeq // Drosophila melanogaster adenylosuccinate lyase (AdSL), mRNA. // chr3R // 100 // 100 // 24 // 24 // 0 /// FBtr0083373 // ENSEMBL // Adenylosuccinate Lyase [gene_biotype:protein_coding transcript_biotype:protein_coding] // chr3R // 100 // 100 // 24 // 24 // 0 /// FBtr0083373 // Flybase // Adenylosuccinate Lyase [gene_biotype:protein_coding transcript_biotype:protein_coding] /…	NM_142329	AdSL	Adenylosuccinate Lyase
18140530	0.31565	10.1305	6.80532	2.99398e-05	0.00260108	2.77276	18140530	chr2L	-	737212	744395	29	NM_001169373 // RefSeq // Drosophila melanogaster excitatory amino acid transporter 2, transcript variant C (Eaat2), mRNA. // chr2L // 100 // 72 // 21 // 21 // 0 /// NM_001169374 // RefSeq // Drosophila melanogaster excitatory amino acid transporter 2, transcript variant D (Eaat2), mRNA. // chr2L // 100 // 90 // 26 // 26 // 0 /// NM_058079 // RefSeq // Drosophila melanogaster excitatory amino aci…	NM_001169373	Eaat2	Excitatory amino acid transporter 2
18141968	0.400642	6.33064	6.80482	2.99598e-05	0.00260108	2.77209	18141968	chr2L	-	6067668	6068635	26	NM_135147 // RefSeq // Drosophila melanogaster CG9150 (CG9150), mRNA. // chr2L // 100 // 96 // 25 // 25 // 0 /// FBtr0302213 // ENSEMBL // cdna:known chromosome:BDGP6:2L:6067668:6068594:-1 gene:FBgn0031775 transcript:FBtr0302213 // chr2L // 100 // 96 // 25 // 25 // 0 /// FBtr0302213 // Flybase // type=mRNA; loc=2L:complement(6067668..6067808,6067866..6068635); ID=FBtr0302213; name=CG9150-RB; dbxr…	NM_135147	CG9150	CG9150 gene product from transcript CG9150-RB
18141154	-0.57624	7.51179	-6.75567	3.19809e-05	0.0027453	2.70606	18141154	chr2L	-	1170753	1172805	27	NM_134737 // RefSeq // Drosophila melanogaster CG5118 (CG5118), mRNA. // chr2L // 100 // 100 // 27 // 27 // 0 /// FBtr0077979 // ENSEMBL // cdna:known chromosome:BDGP6:2L:1170753:1172805:-1 gene:FBgn0031317 transcript:FBtr0077979 // chr2L // 100 // 100 // 27 // 27 // 0 /// FBtr0077979 // Flybase // type=mRNA; loc=2L:complement(1170753..1170956,1171030..1171643,1171714..1171913,1172023..1172805); …	NM_134737	CG5118	CG5118 gene product from transcript CG5118-RA
18197326	-0.457977	8.2788	-6.75228	3.21255e-05	0.0027453	2.70149	18197326	chr3R	-	10041181	10043604	27	NM_142086 // RefSeq // Drosophila melanogaster CG9649 (CG9649), mRNA. // chr3R // 100 // 100 // 27 // 27 // 0 /// FBtr0082902 // ENSEMBL // cdna:known chromosome:BDGP6:3R:14215459:14217882:-1 gene:FBgn0038211 transcript:FBtr0082902 // chr3R // 100 // 100 // 27 // 27 // 0 /// AY069162 // GenBank // Drosophila melanogaster GH19262 full length cDNA. // chr3R // 96 // 100 // 26 // 27 // 0 /// FBtr008…	NM_142086	CG9649	CG9649 gene product from transcript CG9649-RA
18153134	-0.405263	6.9121	-6.74014	3.26494e-05	0.00277554	2.68512	18153134	chr2R	+	2633890	2636459	25	NM_144467 // RefSeq // Drosophila melanogaster CG3267 (CG3267), mRNA. // chr2R // 100 // 100 // 25 // 25 // 0 /// FBtr0086126 // ENSEMBL // cdna:known chromosome:BDGP6:2R:6746381:6748954:1 gene:FBgn0042083 transcript:FBtr0086126 // chr2R // 100 // 100 // 25 // 25 // 0 /// BT132903 // GenBank // Drosophila melanogaster FI18111 full insert cDNA. // chr2R // 100 // 100 // 25 // 25 // 0 /// FBtr00861…	NM_144467	CG3267	CG3267 gene product from transcript CG3267-RA
18169356	-0.479078	6.37823	-6.72015	3.35318e-05	0.00281541	2.65814	18169356	chr3L	+	14975948	14977586	27	NM_001259831 // RefSeq // Drosophila melanogaster CG5114, transcript variant B (CG5114), mRNA. // chr3L // 100 // 100 // 27 // 27 // 0 /// NM_140474 // RefSeq // Drosophila melanogaster CG5114, transcript variant A (CG5114), mRNA. // chr3L // 100 // 74 // 20 // 20 // 0 /// FBtr0075624 // ENSEMBL // cdna:known chromosome:BDGP6:3L:14982835:14984486:1 gene:FBgn0036460 transcript:FBtr0075624 // chr3L…	NM_001259831	CG5114	CG5114 gene product from transcript CG5114-RB
18184665	-0.395544	7.53086	-6.71783	3.36359e-05	0.00281541	2.655	18184665	chr3R	+	1459346	1460362	17	NM_141306 // RefSeq // Drosophila melanogaster CG12171 (CG12171), mRNA. // chr3R // 100 // 100 // 17 // 17 // 0 /// FBtr0078708 // ENSEMBL // cdna:known chromosome:BDGP6:3R:5633627:5634640:1 gene:FBgn0037354 transcript:FBtr0078708 // chr3R // 100 // 100 // 17 // 17 // 0 /// AY069767 // GenBank // Drosophila melanogaster RE01652 full length cDNA. // chr3R // 100 // 100 // 17 // 17 // 0 /// FBtr007…	NM_141306	CG12171	CG12171 gene product from transcript CG12171-RA
18165134	-0.390128	9.14851	-6.69378	3.47357e-05	0.00289263	2.62244	18165134	chr2RHet	+	198176	251950	25	NM_001015121 // RefSeq // Drosophila melanogaster rolled (rl), transcript variant G, mRNA. // chr2RHet // 100 // 64 // 16 // 16 // 0 /// NM_001015122 // RefSeq // Drosophila melanogaster rolled (rl), transcript variant C, mRNA. // chr2RHet // 100 // 52 // 13 // 13 // 0 /// NM_001015123 // RefSeq // Drosophila melanogaster rolled (rl), transcript variant D, mRNA. // chr2RHet // 100 // 56 // 14 // …	NM_001015121	rl	rolled	3354888	FBtr0113701	rl	rolled	h41-h41|2-55.1 cM	3354888	FBtr0113702	rl	rolled	h41-h41|2-55.1 cM	3354888	FBtr0113703	rl	rolled	h41-h41|2-55.1 cM	3354888	FBtr0329919	rl	rolled	h41-h41|2-55.1 cM	3354888	FBtr0329920	rl	rolled	h41-h41|2-55.1 cM	3354888	M95124	rl	rolled	h41-h41|2-55.1 cM	3354888
18150216	-0.878842	4.71605	-6.68591	3.51038e-05	0.00290845	2.61177	18150216	chr2R	+	8078187	8079941	26	NM_136901 // RefSeq // Drosophila melanogaster Cyp6t3 (Cyp6t3), mRNA. // chr2R // 100 // 100 // 26 // 26 // 0 /// FBtr0087993 // ENSEMBL // Cyp6t3 [gene_biotype:protein_coding transcript_biotype:protein_coding] // chr2R // 100 // 100 // 26 // 26 // 0 /// FBtr0087993 // Flybase // Cyp6t3 [gene_biotype:protein_coding transcript_biotype:protein_coding] // chr2R // 100 // 100 // 26 // 26 // 0 /// GEN…	NM_136901	Cyp6t3	CG8457 gene product from transcript CG8457-RA
18141551	-0.837571	7.45578	-6.67093	3.58161e-05	0.00295248	2.59143	18141551	chr2L	-	3698451	3699091	24	NM_134958 // RefSeq // Drosophila melanogaster CG10031 (CG10031), mRNA. // chr2L // 100 // 100 // 24 // 24 // 0 /// FBtr0077544 // ENSEMBL // cdna:known chromosome:BDGP6:2L:3698451:3699092:-1 gene:FBgn0031563 transcript:FBtr0077544 // chr2L // 100 // 100 // 24 // 24 // 0 /// FBtr0077544 // Flybase // type=mRNA; loc=2L:complement(3698451..3698761,3698827..3699091); ID=FBtr0077544; name=CG10031-RA;…	NM_134958	CG10031	CG10031 gene product from transcript CG10031-RA
18166096	0.419595	9.76013	6.65918	3.63859e-05	0.00298438	2.57545	18166096	chr3L	+	19984987	19990668	21	NM_176365 // RefSeq // Drosophila melanogaster neurocalcin (Nca), mRNA. // chr3L // 100 // 100 // 21 // 21 // 0 /// FBtr0074902 // ENSEMBL // Neurocalcin [gene_biotype:protein_coding transcript_biotype:protein_coding] // chr3L // 100 // 100 // 21 // 21 // 0 /// AY071612 // GenBank // Drosophila melanogaster RE66104 full length cDNA. // chr3L // 100 // 100 // 21 // 21 // 0 /// FBtr0074902 // Flyba…	NM_176365	Nca	Neurocalcin
18148718	-0.360192	6.33128	-6.64955	3.68602e-05	0.00300816	2.56233	18148718	chr2R	+	9086356	9090217	24	NM_001274017 // RefSeq // Drosophila melanogaster Valyl-tRNA synthetase (Aats-val), transcript variant C, mRNA. // chr2R // 100 // 83 // 20 // 20 // 0 /// NM_080099 // RefSeq // Drosophila melanogaster Valyl-tRNA synthetase (Aats-val), transcript variant A, mRNA. // chr2R // 100 // 71 // 17 // 17 // 0 /// NM_165970 // RefSeq // Drosophila melanogaster Valyl-tRNA synthetase (Aats-val), transcript …	NM_001274017	Aats-val	Valyl-tRNA synthetase
18207416	-0.742228	3.93325	-6.64224	3.72244e-05	0.00302277	2.55238	18207416	chrX	+	3408349	3410093	25	NM_130711 // RefSeq // Drosophila melanogaster CG13021, transcript variant A (CG13021), mRNA. // chrX // 100 // 44 // 11 // 11 // 0 /// NM_166977 // RefSeq // Drosophila melanogaster CG13021, transcript variant B (CG13021), mRNA. // chrX // 100 // 44 // 11 // 11 // 0 /// FBtr0070570 // ENSEMBL // cdna:known chromosome:BDGP6:X:3514316:3515757:1 gene:FBgn0029669 transcript:FBtr0070570 // chrX // 10…	NM_130711	CG13021	CG13021 gene product from transcript CG13021-RA
18165401	-0.526785	9.85633	-6.59496	3.96756e-05	0.00320586	2.48779	18165401	chr3L	+	7753577	7756268	30	NM_001014573 // RefSeq // Drosophila melanogaster henna, transcript variant B (Hn), mRNA. // chr3L // 100 // 83 // 25 // 25 // 0 /// NM_001274613 // RefSeq // Drosophila melanogaster henna, transcript variant C (Hn), mRNA. // chr3L // 100 // 77 // 23 // 23 // 0 /// NM_001274614 // RefSeq // Drosophila melanogaster henna, transcript variant D (Hn), mRNA. // chr3L // 100 // 77 // 23 // 23 // 0 /// …	NM_001014573	Hn	Henna
18208426	-0.577748	8.99376	-6.5652	4.13067e-05	0.00332122	2.44697	18208426	chrX	+	10821432	10823745	27	NM_001298173 // RefSeq // Drosophila melanogaster CG2145, transcript variant B (CG2145), mRNA. // chrX // 100 // 93 // 25 // 25 // 0 /// NM_132440 // RefSeq // Drosophila melanogaster CG2145, transcript variant A (CG2145), mRNA. // chrX // 100 // 100 // 27 // 27 // 0 /// FBtr0073387 // ENSEMBL // cdna:known chromosome:BDGP6:X:10927399:10929712:1 gene:FBgn0030251 transcript:FBtr0073387 // chrX // …	NM_001298173	CG2145	CG2145 gene product from transcript CG2145-RA
18193862	-0.529151	8.41408	-6.53778	4.28735e-05	0.0034303	2.40925	18193862	chr3R	-	4868226	4876271	26	NM_001275469 // RefSeq // Drosophila melanogaster NAD-dependent methylenetetrahydrofolate dehydrogenase (Nmdmc), transcript variant C, mRNA. // chr3R // 100 // 50 // 13 // 13 // 0 /// NM_057581 // RefSeq // Drosophila melanogaster NAD-dependent methylenetetrahydrofolate dehydrogenase (Nmdmc), transcript variant B, mRNA. // chr3R // 100 // 73 // 19 // 19 // 0 /// NM_057582 // RefSeq // Drosophila …	NM_001275469	Nmdmc	NAD-dependent methylenetetrahydrofolate dehydrogenase
18158953	0.346927	9.40482	6.53207	4.32079e-05	0.00343186	2.40137	18158953	chr2R	-	4059869	4061118	21	NM_136519 // RefSeq // Drosophila melanogaster CG14757 (CG14757), mRNA. // chr2R // 100 // 100 // 21 // 21 // 0 /// FBtr0088805 // ENSEMBL // cdna:known chromosome:BDGP6:2R:8172364:8173613:-1 gene:FBgn0033274 transcript:FBtr0088805 // chr2R // 100 // 100 // 21 // 21 // 0 /// BT022667 // GenBank // Drosophila melanogaster IP07694 full insert cDNA. // chr2R // 100 // 100 // 21 // 21 // 0 /// FBtr00…	NM_136519	CG14757	CG14757 gene product from transcript CG14757-RA
18177751	0.408938	8.05105	6.53027	4.33135e-05	0.00343186	2.3989	18177751	chr3L	-	12484930	12490316	26	NM_140322 // RefSeq // Drosophila melanogaster CG10657 (CG10657), mRNA. // chr3L // 100 // 100 // 26 // 26 // 0 /// FBtr0075975 // ENSEMBL // cdna:known chromosome:BDGP6:3L:12491830:12497216:-1 gene:FBgn0036289 transcript:FBtr0075975 // chr3L // 100 // 100 // 26 // 26 // 0 /// AY061455 // GenBank // Drosophila melanogaster LD40136 full length cDNA. // chr3L // 92 // 100 // 24 // 26 // 0 /// FBtr0…	NM_140322	CG10657	CG10657 gene product from transcript CG10657-RA
18187712	-0.597206	9.38953	-6.51889	4.39896e-05	0.00346859	2.3832	18187712	chr3R	+	18802992	18803624	23	NM_001300548 // RefSeq // Drosophila melanogaster CG17244, transcript variant B (CG17244), mRNA. // chr3R // 100 // 100 // 23 // 23 // 0 /// NM_142848 // RefSeq // Drosophila melanogaster CG17244, transcript variant A (CG17244), mRNA. // chr3R // 100 // 100 // 23 // 23 // 0 /// FBtr0084340 // ENSEMBL // cdna:known chromosome:BDGP6:3R:22977270:22977902:1 gene:FBgn0039031 transcript:FBtr0084340 // …	NM_001300548	CG17244	CG17244 gene product from transcript CG17244-RB
18153185	-0.540502	7.64549	-6.51087	4.4473e-05	0.00347315	2.37212	18153185	chr2R	+	16392672	16393265	21	NM_166395 // RefSeq // Drosophila melanogaster Odorant-binding protein 57a (Obp57a), mRNA. // chr2R // 95 // 100 // 20 // 21 // 0 /// FBtr0086294 // ENSEMBL // Odorant-binding protein 57a [gene_biotype:protein_coding transcript_biotype:protein_coding] // chr2R // 95 // 100 // 20 // 21 // 0 /// AF457148 // GenBank // Drosophila melanogaster odorant binding protein f mRNA, complete cds. // chr2R //…	NM_166395	Obp57a	Odorant-binding protein 57a
18153341	-0.491385	6.73602	-6.51213	4.43969e-05	0.00347315	2.37385	18153341	chr2R	+	8201624	8204736	27	NM_001299412 // RefSeq // Drosophila melanogaster CG30046, transcript variant C (CG30046), mRNA. // chr2R // 100 // 100 // 27 // 27 // 0 /// NM_165878 // RefSeq // Drosophila melanogaster CG30046, transcript variant B (CG30046), mRNA. // chr2R // 100 // 100 // 27 // 27 // 0 /// FBtr0087895 // ENSEMBL // cdna:known chromosome:BDGP6:2R:12314117:12317219:1 gene:FBgn0050046 transcript:FBtr0087895 // …	NM_001299412	CG30046	CG30046 gene product from transcript CG30046-RC
18190597	-0.782738	4.75769	-6.50678	4.47217e-05	0.00347594	2.36647	18190597	chr3R	+	16360684	16361023	20	NM_176518 // RefSeq // Drosophila melanogaster metallothionein D (MtnD), mRNA. // chr3R // 100 // 100 // 20 // 20 // 0 /// FBtr0308064 // ENSEMBL // Metallothionein D [gene_biotype:protein_coding transcript_biotype:protein_coding] // chr3R // 100 // 100 // 20 // 20 // 0 /// AF546903 // GenBank // Drosophila melanogaster metallothionein D (MtnD) mRNA, complete cds. // chr3R // 78 // 90 // 14 // 18…	NM_176518	MtnD	Metallothionein D
18161298	-0.366657	5.3304	-6.48527	4.60541e-05	0.00354573	2.3367	18161298	chr2R	-	16435872	16437597	30	NM_001144249 // RefSeq // Drosophila melanogaster cuticular protein 57A, transcript variant B (Cpr57A), mRNA. // chr2R // 100 // 100 // 30 // 30 // 0 /// NM_137645 // RefSeq // Drosophila melanogaster cuticular protein 57A, transcript variant A (Cpr57A), mRNA. // chr2R // 100 // 47 // 14 // 14 // 0 /// NM_166397 // RefSeq // Drosophila melanogaster Odorant-binding protein 57d (Obp57d), mRNA. // c…	NM_001144249	Cpr57A	Cuticular protein 57A
18162481	-0.366657	5.3304	-6.48527	4.60541e-05	0.00354573	2.3367	18162481	chr2R	-	16435872	16437597	30	NM_001144249 // RefSeq // Drosophila melanogaster cuticular protein 57A, transcript variant B (Cpr57A), mRNA. // chr2R // 100 // 100 // 30 // 30 // 0 /// NM_137645 // RefSeq // Drosophila melanogaster cuticular protein 57A, transcript variant A (Cpr57A), mRNA. // chr2R // 100 // 47 // 14 // 14 // 0 /// NM_166397 // RefSeq // Drosophila melanogaster Odorant-binding protein 57d (Obp57d), mRNA. // c…	NM_001144249	Cpr57A	Cuticular protein 57A
18165547	0.343186	8.11975	6.46799	4.71552e-05	0.00355226	2.31275	18165547	chr3L	+	16845845	16852050	24	NM_001300160 // RefSeq // Drosophila melanogaster seven in absentia (sina), transcript variant C, mRNA. // chr3L // 100 // 42 // 10 // 10 // 0 /// NM_057377 // RefSeq // Drosophila melanogaster seven in absentia (sina), transcript variant A, mRNA. // chr3L // 100 // 42 // 10 // 10 // 0 /// NM_168689 // RefSeq // Drosophila melanogaster seven in absentia (sina), transcript variant B, mRNA. // chr3…	NM_001300160	sina	seven in absentia
18165923	-0.517322	7.5395	-6.4777	4.65327e-05	0.00355226	2.32622	18165923	chr3L	+	17039262	17041490	16	NM_001300162 // RefSeq // Drosophila melanogaster troponin C at 73F, transcript variant C (TpnC73F), mRNA. // chr3L // 100 // 100 // 16 // 16 // 0 /// NM_079398 // RefSeq // Drosophila melanogaster troponin C at 73F, transcript variant A (TpnC73F), mRNA. // chr3L // 100 // 100 // 16 // 16 // 0 /// FBtr0089585 // ENSEMBL // Troponin C at 73F [gene_biotype:protein_coding transcript_biotype:protein_…	NM_001300162	TpnC73F	Troponin C at 73F
18179766	-0.324638	7.6303	-6.46371	4.74322e-05	0.00355226	2.30681	18179766	chr3L	-	3197862	3199043	21	NM_167998 // RefSeq // Drosophila melanogaster CG32276, transcript variant A (CG32276), mRNA. // chr3L // 100 // 81 // 17 // 17 // 0 /// NM_167999 // RefSeq // Drosophila melanogaster CG32276, transcript variant B (CG32276), mRNA. // chr3L // 100 // 57 // 12 // 12 // 0 /// FBtr0073106 // ENSEMBL // cdna:known chromosome:BDGP6:3L:3197863:3199047:-1 gene:FBgn0047135 transcript:FBtr0073106 // chr3L …	NM_167998	CG32276	CG32276 gene product from transcript CG32276-RB
18193010	0.78308	3.90104	6.46352	4.74448e-05	0.00355226	2.30654	18193010	chr3R	-	13272364	13275250	25	NM_001275739 // RefSeq // Drosophila melanogaster eclosion hormone, transcript variant B (Eh), mRNA. // chr3R // 95 // 76 // 18 // 19 // 0 /// NM_079662 // RefSeq // Drosophila melanogaster eclosion hormone, transcript variant A (Eh), mRNA. // chr3R // 100 // 76 // 19 // 19 // 0 /// FBtr0083444 // ENSEMBL // Eclosion hormone [gene_biotype:protein_coding transcript_biotype:protein_coding] // chr3R…	NM_001275739	Eh	Eclosion hormone
18200047	0.328693	8.04133	6.46478	4.73632e-05	0.00355226	2.30829	18200047	chr3R	-	24934775	24938542	28	NM_143410 // RefSeq // Drosophila melanogaster alpha-Mannosidase class I b (alpha-Man-Ib), mRNA. // chr3R // 100 // 100 // 28 // 28 // 0 /// FBtr0085416 // ENSEMBL // alpha Mannosidase Ib [gene_biotype:protein_coding transcript_biotype:protein_coding] // chr3R // 100 // 100 // 28 // 28 // 0 /// AY058775 // GenBank // Drosophila melanogaster SD05769 full length cDNA. // chr3R // 93 // 100 // 26 //…	NM_143410	alpha-Man-Ib	alpha-Mannosidase class I b
18207361	-0.585065	5.45508	-6.46459	4.73752e-05	0.00355226	2.30803	18207361	chrX	+	1586869	1587876	27	NM_130582 // RefSeq // Drosophila melanogaster CG14798 (CG14798), mRNA. // chrX // 100 // 100 // 27 // 27 // 0 /// FBtr0089694 // ENSEMBL // cdna:known chromosome:BDGP6:X:1692824:1693843:1 gene:FBgn0029588 transcript:FBtr0089694 // chrX // 100 // 100 // 27 // 27 // 0 /// AY071524 // GenBank // Drosophila melanogaster RE57135 full length cDNA. // chrX // 100 // 100 // 27 // 27 // 0 /// FBtr0089694…	NM_130582	CG14798	CG14798 gene product from transcript CG14798-RA
18134808	0.436131	5.55402	6.45695	4.78734e-05	0.0035536	2.29742	18134808	chr2L	+	10442727	10450080	28	NM_001169468 // RefSeq // Drosophila melanogaster lonely heart (loh), transcript variant D, mRNA. // chr2L // 100 // 79 // 22 // 22 // 0 /// NM_001201852 // RefSeq // Drosophila melanogaster lonely heart (loh), transcript variant C, mRNA. // chr2L // 100 // 43 // 12 // 12 // 0 /// NM_135562 // RefSeq // Drosophila melanogaster lonely heart (loh), transcript variant A, mRNA. // chr2L // 100 // 79 …	NM_001169468	loh	lonely heart
18139032	-0.591629	11.2637	-6.44018	4.89867e-05	0.0035536	2.27411	18139032	chr2L	-	16788774	16790721	27	NM_001273585 // RefSeq // Drosophila melanogaster cytochrome b5-related, transcript variant B (Cyt-b5-r), mRNA. // chr2L // 100 // 100 // 27 // 27 // 0 /// NM_057806 // RefSeq // Drosophila melanogaster cytochrome b5-related, transcript variant A (Cyt-b5-r), mRNA. // chr2L // 100 // 74 // 20 // 20 // 0 /// FBtr0080932 // ENSEMBL // Cytochrome b5-related [gene_biotype:protein_coding transcript_bio…	NM_001273585	Cyt-b5-r	Cytochrome b5-related
18147681	-0.401135	6.07776	-6.44259	4.8825e-05	0.0035536	2.27746	18147681	chr2R	+	7924811	7926356	23	NM_080485 // RefSeq // Drosophila melanogaster upstream of RpIII128 (128up), mRNA. // chr2R // 100 // 100 // 23 // 23 // 0 /// FBtr0087976 // ENSEMBL // upstream of RpIII128 [gene_biotype:protein_coding transcript_biotype:protein_coding] // chr2R // 100 // 100 // 23 // 23 // 0 /// AY069810 // GenBank // Drosophila melanogaster SD05004 full insert cDNA. // chr2R // 100 // 91 // 21 // 21 // 0 /// F…	NM_080485	128up	upstream of RpIII128
18161207	-0.403297	10.1233	-6.44461	4.86901e-05	0.0035536	2.28027	18161207	chr2R	-	15670989	15671525	24	NM_137603 // RefSeq // Drosophila melanogaster Odorant-binding protein 56g (Obp56g), transcript variant A, mRNA. // chr2R // 100 // 100 // 24 // 24 // 0 /// NM_206181 // RefSeq // Drosophila melanogaster Odorant-binding protein 56g (Obp56g), transcript variant B, mRNA. // chr2R // 100 // 100 // 24 // 24 // 0 /// FBtr0086342 // ENSEMBL // Odorant-binding protein 56g [gene_biotype:protein_coding tr…	NM_137603	Obp56g	Odorant-binding protein 56g
18177240	-0.381241	10.8382	-6.44493	4.86685e-05	0.0035536	2.28072	18177240	chr3L	-	9487634	9498429	29	NM_001274705 // RefSeq // Drosophila melanogaster pathetic (path), transcript variant D, mRNA. // chr3L // 100 // 86 // 25 // 25 // 0 /// NM_140070 // RefSeq // Drosophila melanogaster pathetic (path), transcript variant A, mRNA. // chr3L // 100 // 86 // 25 // 25 // 0 /// NM_168349 // RefSeq // Drosophila melanogaster pathetic (path), transcript variant E, mRNA. // chr3L // 93 // 52 // 14 // 15 /…	NM_001274705	path	pathetic
18202099	0.723063	4.24154	6.45018	4.83197e-05	0.0035536	2.28801	18202099	chr3R	-	2525274	2525886	25	NR_002492 // RefSeq // Drosophila melanogaster putative noncoding RNA 002:3R (pncr002:3R), ncRNA. // chr3R // 100 // 100 // 25 // 25 // 0 /// FBtr0091948 // ENSEMBL // putative noncoding RNA 002:3R [gene_biotype:lincRNA transcript_biotype:lincRNA] // chr3R // 100 // 100 // 25 // 25 // 0 /// AY119004 // GenBank // Drosophila melanogaster LP03188 full insert cDNA. // chr3R // 100 // 100 // 25 // 25…	NR_002492	pncr002:3R	putative noncoding RNA 002:3R
18206387	-0.471036	8.09501	-6.43449	4.93712e-05	0.00356565	2.26618	18206387	chrX	+	15344294	15346679	23	NM_001272644 // RefSeq // Drosophila melanogaster adenosylhomocysteinase at 13, transcript variant B (Ahcy13), mRNA. // chrX // 100 // 83 // 19 // 19 // 0 /// NM_001298339 // RefSeq // Drosophila melanogaster adenosylhomocysteinase at 13, transcript variant C (Ahcy13), mRNA. // chrX // 100 // 100 // 23 // 23 // 0 /// NM_078609 // RefSeq // Drosophila melanogaster adenosylhomocysteinase at 13, tra…	NM_001272644	Ahcy13	Adenosylhomocysteinase at 13
18172499	0.340536	7.61881	6.42887	4.97533e-05	0.00357742	2.25836	18172499	chr3L	+	7416927	7447719	28	NM_206288 // RefSeq // Drosophila melanogaster CG42458 (CG42458), mRNA. // chr3L // 100 // 100 // 28 // 28 // 0 /// FBtr0300248 // ENSEMBL // cdna:known chromosome:BDGP6:3L:7423827:7454717:1 gene:FBgn0259935 transcript:FBtr0300248 // chr3L // 100 // 100 // 28 // 28 // 0 /// FBtr0300248 // Flybase // type=mRNA; loc=3L:join(7416927..7417256,7438267..7438705,7438772..7438879,7441165..7441243,7442807…	NM_206288	CG42458	CG42458 gene product from transcript CG42458-RA
18175307	0.462753	6.36319	6.4178	5.05166e-05	0.00361637	2.24292	18175307	chr3L	-	8047433	8051811	23	NM_001169904 // RefSeq // Drosophila melanogaster bip1, transcript variant B (bip1), mRNA. // chr3L // 100 // 57 // 13 // 13 // 0 /// NM_139912 // RefSeq // Drosophila melanogaster bip1, transcript variant A (bip1), mRNA. // chr3L // 100 // 78 // 18 // 18 // 0 /// FBtr0076745 // ENSEMBL // bip1 [gene_biotype:protein_coding transcript_biotype:protein_coding] // chr3L // 100 // 78 // 18 // 18 // 0 …	NM_001169904	bip1	CG7574 gene product from transcript CG7574-RA
18216452	-0.520209	5.6612	-6.41186	5.09311e-05	0.00363012	2.23463	18216452	chrX	-	19512852	19515278	25	NM_001272784 // RefSeq // Drosophila melanogaster CG14221, transcript variant C (CG14221), mRNA. // chrX // 100 // 88 // 22 // 22 // 0 /// NM_134486 // RefSeq // Drosophila melanogaster CG14221, transcript variant B (CG14221), mRNA. // chrX // 100 // 88 // 22 // 22 // 0 /// FBtr0290086 // ENSEMBL // cdna:known chromosome:BDGP6:X:19618819:19621118:-1 gene:FBgn0031042 transcript:FBtr0290086 // chrX…	NM_001272784	CG14221	CG14221 gene product from transcript CG14221-RC
18155890	0.366072	11.5812	6.39917	5.18285e-05	0.00367802	2.21691	18155890	chr2R	+	12744918	12745083	23	NR_048130 // RefSeq // Drosophila melanogaster snoRNA:Dek-a (snoRNA:Dek-a), snoRNA. // chr2R // 100 // 100 // 23 // 23 // 0 /// FBtr0309761 // ENSEMBL // ncrna:known chromosome:BDGP6:2R:16857413:16857578:1 gene:FBgn0263462 transcript:FBtr0309761 // chr2R // 100 // 100 // 23 // 23 // 0 /// FBtr0309761 // Flybase // type=snoRNA; loc=2R:12744918..12745083; ID=FBtr0309761; name=snoRNA:Dek-a-RA; dbxre…	NR_048130	snoRNA:Dek-a	ncRNA
18200519	-0.401543	7.7726	-6.38436	5.28977e-05	0.00373765	2.19619	18200519	chr3R	-	27285544	27288730	25	NM_001276215 // RefSeq // Drosophila melanogaster CG11334, transcript variant C (CG11334), mRNA. // chr3R // 100 // 68 // 17 // 17 // 0 /// NM_143611 // RefSeq // Drosophila melanogaster CG11334, transcript variant B (CG11334), mRNA. // chr3R // 100 // 84 // 21 // 21 // 0 /// NM_170551 // RefSeq // Drosophila melanogaster CG11334, transcript variant A (CG11334), mRNA. // chr3R // 100 // 84 // 21 …	NM_001276215	CG11334	CG11334 gene product from transcript CG11334-RA
18198072	0.326576	8.17839	6.36824	5.40879e-05	0.00378894	2.17362	18198072	chr3R	-	14129001	14140129	31	NM_001144602 // RefSeq // Drosophila melanogaster protein kinase D, transcript variant E (PKD), mRNA. // chr3R // 100 // 71 // 22 // 22 // 0 /// NM_001275775 // RefSeq // Drosophila melanogaster protein kinase D, transcript variant F (PKD), mRNA. // chr3R // 100 // 81 // 25 // 25 // 0 /// NM_001275776 // RefSeq // Drosophila melanogaster protein kinase D, transcript variant G (PKD), mRNA. // chr3…	NM_001144602	PKD	Protein Kinase D	42203	FBtr0337036	PKD	Protein Kinase D	91A2-91A2	42203	FBtr0337037	PKD	Protein Kinase D	91A2-91A2	42203	AY118312	PKD	Protein Kinase D	91A2-91A2	42203	FBtr0083589	PKD	Protein Kinase D	91A2-91A2	42203	FBtr0083590	PKD	Protein Kinase D	91A2-91A2	42203	FBtr0083591	PKD	Protein Kinase D	91A2-91A2	42203	FBtr0083592	PKD
18211760	-0.415335	9.48782	-6.36488	5.43398e-05	0.00379032	2.1689	18211760	chrX	+	3267192	3285730	25	NM_001272275 // RefSeq // Drosophila melanogaster Myc, transcript variant B (Myc), mRNA. // chrX // 100 // 100 // 25 // 25 // 0 /// NM_080323 // RefSeq // Drosophila melanogaster Myc, transcript variant A (Myc), mRNA. // chrX // 100 // 72 // 18 // 18 // 0 /// NR_123782 // RefSeq // Drosophila melanogaster CR44999 (CR44999), ncRNA. // chrX // 100 // 44 // 11 // 11 // 0 /// FBtr0070525 // ENSEMBL /…	NM_001272275	Myc	CG10798 gene product from transcript CG10798-RB
18147098	-0.327356	8.23836	-6.35614	5.50006e-05	0.00382008	2.15664	18147098	chr2R	+	8767824	8770673	19	NM_001274001 // RefSeq // Drosophila melanogaster Aspartyl-tRNA synthetase (Aats-asp), transcript variant C, mRNA. // chr2R // 100 // 74 // 14 // 14 // 0 /// NM_001274002 // RefSeq // Drosophila melanogaster Aspartyl-tRNA synthetase (Aats-asp), transcript variant B, mRNA. // chr2R // 100 // 100 // 19 // 19 // 0 /// NM_057261 // RefSeq // Drosophila melanogaster Aspartyl-tRNA synthetase (Aats-asp)…	NM_001274001	Aats-asp	Aspartyl-tRNA synthetase
18148476	0.36099	7.38111	6.34695	5.57042e-05	0.00385256	2.14374	18148476	chr2R	+	7248213	7249376	26	NM_080040 // RefSeq // Drosophila melanogaster separation anxiety (san), mRNA. // chr2R // 100 // 100 // 26 // 26 // 0 /// FBtr0088126 // ENSEMBL // separation anxiety [gene_biotype:protein_coding transcript_biotype:protein_coding] // chr2R // 100 // 100 // 26 // 26 // 0 /// AF225902 // GenBank // Drosophila melanogaster separation anxiety protein (san) mRNA, complete cds. // chr2R // 81 // 100 /…	NM_080040	san	separation anxiety
18171383	0.60067	4.01187	6.33587	5.65664e-05	0.00389568	2.12815	18171383	chr3L	+	20258914	20261661	23	NM_168839 // RefSeq // Drosophila melanogaster CG32228 (CG32228), partial mRNA. // chr3L // 100 // 100 // 23 // 23 // 0 /// FBtr0074836 // ENSEMBL // cdna:known chromosome:BDGP6:3L:20265814:20268800:1 gene:FBgn0052228 transcript:FBtr0074836 // chr3L // 100 // 100 // 23 // 23 // 0 /// FBtr0074836 // Flybase // type=mRNA; loc=3L:20258914..20261661; ID=FBtr0074836; name=CG32228-RA; dbxref=FlyBase:FB…	NM_168839	CG32228	CG32228 gene product from transcript CG32228-RA
18145109	-0.493349	7.13851	-6.32754	5.72231e-05	0.00392435	2.11643	18145109	chr2L	-	3510477	3514662	26	NM_001298660 // RefSeq // Drosophila melanogaster CG33123, transcript variant B (CG33123), mRNA. // chr2L // 96 // 100 // 25 // 26 // 0 /// NM_175954 // RefSeq // Drosophila melanogaster CG33123, transcript variant A (CG33123), mRNA. // chr2L // 96 // 100 // 25 // 26 // 0 /// FBtr0077562 // ENSEMBL // cdna:known chromosome:BDGP6:2L:3510478:3514656:-1 gene:FBgn0053123 transcript:FBtr0077562 // chr…	NM_001298660	CG33123	CG33123 gene product from transcript CG33123-RB
18166912	-0.386203	6.32567	-6.32372	5.75272e-05	0.0039287	2.11105	18166912	chr3L	+	218067	218663	25	NM_001202084 // RefSeq // Drosophila melanogaster CG13877, transcript variant C (CG13877), mRNA. // chr3L // 100 // 48 // 12 // 12 // 0 /// NM_138170 // RefSeq // Drosophila melanogaster CG13877, transcript variant B (CG13877), mRNA. // chr3L // 100 // 100 // 25 // 25 // 0 /// FBtr0300710 // ENSEMBL // cdna:known chromosome:BDGP6:3L:218068:218658:1 gene:FBgn0035112 transcript:FBtr0300710 // chr3L…	NM_001202084	CG13877	CG13877 gene product from transcript CG13877-RB
18146792	0.459952	6.82674	6.31829	5.7963e-05	0.00394197	2.1034	18146792	chr2L	-	1158576	1159355	24	NR_073686 // RefSeq // Drosophila melanogaster CR43767 (CR43767), ncRNA. // chr2L // 100 // 100 // 24 // 24 // 0 /// FBtr0331290 // ENSEMBL // ncrna:known chromosome:BDGP6:2L:1158576:1159355:-1 gene:FBgn0264267 transcript:FBtr0331290 // chr2L // 100 // 100 // 24 // 24 // 0 /// AY061631 // GenBank // Drosophila melanogaster SD10843 full insert cDNA. // chr2L // 88 // 100 // 21 // 24 // 0 /// FBtr0…	NR_073686	CR43767	ncRNA
18185048	-0.384314	6.01948	-6.30186	5.93009e-05	0.00401622	2.08023	18185048	chr3R	+	3856133	3857867	28	NM_001275436 // RefSeq // Drosophila melanogaster CG10903, transcript variant B (CG10903), mRNA. // chr3R // 100 // 82 // 23 // 23 // 0 /// NM_141505 // RefSeq // Drosophila melanogaster CG10903, transcript variant A (CG10903), mRNA. // chr3R // 100 // 86 // 24 // 24 // 0 /// FBtr0081787 // ENSEMBL // cdna:known chromosome:BDGP6:3R:8030827:8032145:1 gene:FBgn0037543 transcript:FBtr0081787 // chr3…	NM_001275436	CG10903	CG10903 gene product from transcript CG10903-RB
18149038	0.345069	8.71678	6.29789	5.96298e-05	0.00402181	2.07462	18149038	chr2R	+	1555888	1557491	28	NM_136334 // RefSeq // Drosophila melanogaster CG8245 (CG8245), mRNA. // chr2R // 100 // 100 // 28 // 28 // 0 /// FBtr0086036 // ENSEMBL // cdna:known chromosome:BDGP6:2R:5668383:5669986:1 gene:FBgn0033031 transcript:FBtr0086036 // chr2R // 100 // 100 // 28 // 28 // 0 /// BT132901 // GenBank // Drosophila melanogaster FI18173 full insert cDNA. // chr2R // 100 // 96 // 27 // 27 // 0 /// FBtr008603…	NM_136334	CG8245	CG8245 gene product from transcript CG8245-RA
18192531	0.690607	4.69894	6.29068	6.02305e-05	0.00404561	2.06444	18192531	chr3R	+	1223425	1225232	23	NM_001275351 // RefSeq // Drosophila melanogaster CG1172, transcript variant C (CG1172), mRNA. // chr3R // 100 // 100 // 23 // 23 // 0 /// FBtr0333810 // ENSEMBL // cdna:known chromosome:BDGP6:3R:5393922:5399510:1 gene:FBgn0264712 transcript:FBtr0333810 // chr3R // 100 // 100 // 23 // 23 // 0 /// FBtr0333810 // Flybase // type=mRNA; loc=3R:join(1219628..1219824,1219953..1220115,1220200..1220449,1…	NM_001275351	CG1172	CG1172 gene product from transcript CG1172-RC
18214789	-0.436513	10.3885	-6.2795	6.11764e-05	0.0040923	2.04862	18214789	chrX	-	8965481	8972528	25	NM_001298104 // RefSeq // Drosophila melanogaster CG44325, transcript variant C (CG44325), mRNA. // chrX // 100 // 32 // 8 // 8 // 0 /// NM_001298105 // RefSeq // Drosophila melanogaster CG44325, transcript variant D (CG44325), mRNA. // chrX // 100 // 92 // 23 // 23 // 0 /// NM_001298106 // RefSeq // Drosophila melanogaster CG44325, transcript variant E (CG44325), mRNA. // chrX // 100 // 100 // 2…	NM_001298104	CG44325	CG44325 gene product from transcript CG44325-RD
18135104	-0.390494	7.86108	-6.27655	6.14284e-05	0.00409239	2.04445	18135104	chr2L	+	12704725	12706683	23	NM_001273492 // RefSeq // Drosophila melanogaster spichthyin (spict), transcript variant B, mRNA. // chr2L // 100 // 100 // 23 // 23 // 0 /// NM_135742 // RefSeq // Drosophila melanogaster spichthyin (spict), transcript variant A, mRNA. // chr2L // 100 // 100 // 23 // 23 // 0 /// FBtr0080397 // ENSEMBL // spichthyin [gene_biotype:protein_coding transcript_biotype:protein_coding] // chr2L // 100 /…	NM_001273492	spict	spichthyin
18153150	0.444472	7.58164	6.27226	6.1797e-05	0.0040956	2.03837	18153150	chr2R	+	3716562	3717934	28	NM_165566 // RefSeq // Drosophila melanogaster CG18853 (CG18853), mRNA. // chr2R // 100 // 100 // 28 // 28 // 0 /// FBtr0089426 // ENSEMBL // cdna:known chromosome:BDGP6:2R:7829062:7830429:1 gene:FBgn0042173 transcript:FBtr0089426 // chr2R // 100 // 100 // 28 // 28 // 0 /// BT031305 // GenBank // Drosophila melanogaster TA01342 full insert cDNA. // chr2R // 96 // 96 // 26 // 27 // 0 /// FBtr00894…	NM_165566	CG18853	CG18853 gene product from transcript CG18853-RA
18184053	-0.475945	8.85641	-6.27015	6.19784e-05	0.0040956	2.0354	18184053	chr3R	+	19876511	19879314	22	NM_142951 // RefSeq // Drosophila melanogaster CG5991, transcript variant A (CG5991), mRNA. // chr3R // 100 // 77 // 17 // 17 // 0 /// NM_170120 // RefSeq // Drosophila melanogaster CG5991, transcript variant B (CG5991), mRNA. // chr3R // 100 // 32 // 7 // 7 // 0 /// NM_170121 // RefSeq // Drosophila melanogaster CG5991, transcript variant C (CG5991), mRNA. // chr3R // 100 // 55 // 12 // 12 // 0 …	NM_142951	CG5991	CG5991 gene product from transcript CG5991-RA
18156879	-0.465015	8.35337	-6.2513	6.36316e-05	0.00418789	2.00867	18156879	chr2R	-	14684769	14691232	28	NM_001299662 // RefSeq // Drosophila melanogaster major facilitator superfamily transporter 14, transcript variant C (MFS14), mRNA. // chr2R // 100 // 64 // 18 // 18 // 0 /// NM_143781 // RefSeq // Drosophila melanogaster major facilitator superfamily transporter 14, transcript variant A (MFS14), mRNA. // chr2R // 100 // 64 // 18 // 18 // 0 /// NM_166309 // RefSeq // Drosophila melanogaster major…	NM_001299662	MFS14	Major Facilitator Superfamily Transporter 14
18133759	0.713944	6.88596	6.24187	6.44761e-05	0.00420295	1.99528	18133759	chr2L	+	5268517	5270329	20	NM_135074 // RefSeq // Drosophila melanogaster Cyp4ac3 (Cyp4ac3), mRNA. // chr2L // 100 // 100 // 20 // 20 // 0 /// FBtr0079068 // ENSEMBL // Cyp4ac3 [gene_biotype:protein_coding transcript_biotype:protein_coding] // chr2L // 100 // 100 // 20 // 20 // 0 /// AY061002 // GenBank // Drosophila melanogaster HL01677 full length cDNA. // chr2L // 100 // 100 // 20 // 20 // 0 /// FBtr0079068 // Flybase /…	NM_135074	Cyp4ac3	CG14031 gene product from transcript CG14031-RA
18173146	0.295685	9.36219	6.24371	6.43107e-05	0.00420295	1.99789	18173146	chr3L	+	22991543	23031377	32	NM_001043156 // RefSeq // Drosophila melanogaster neuromusculin (nrm), transcript variant B, mRNA. // chr3L // 100 // 72 // 23 // 23 // 0 /// NM_001259961 // RefSeq // Drosophila melanogaster neuromusculin (nrm), transcript variant E, mRNA. // chr3L // 100 // 84 // 27 // 27 // 0 /// NM_001259962 // RefSeq // Drosophila melanogaster neuromusculin (nrm), transcript variant F, mRNA. // chr3L // 100 …	NM_001043156	nrm	neuromusculin	40515	FBtr0304836	nrm	neuromusculin	80C3-80C3	40515	FBtr0333221	nrm	neuromusculin	80C3-80C3	40515
18199408	-1.42831	5.84082	-6.24013	6.4633e-05	0.00420295	1.99281	18199408	chr3R	-	20689816	20690502	21	NM_143045 // RefSeq // Drosophila melanogaster CG13641 (CG13641), mRNA. // chr3R // 94 // 81 // 16 // 17 // 0 /// FBtr0084729 // ENSEMBL // cdna:known chromosome:BDGP6:3R:24864191:24864732:-1 gene:FBgn0039239 transcript:FBtr0084729 // chr3R // 94 // 81 // 16 // 17 // 0 /// BT023682 // GenBank // Drosophila melanogaster IP04259 full insert cDNA. // chr3R // 100 // 86 // 18 // 18 // 0 /// FBtr00847…	NM_143045	CG13641	CG13641 gene product from transcript CG13641-RA
18154953	1.10867	3.47284	6.22463	6.60504e-05	0.00426661	1.97078	18154953	chr2R	+	17553445	17554084	16	NM_001144260 // RefSeq // Drosophila melanogaster CG42364 (CG42364), mRNA. // chr2R // 100 // 100 // 16 // 16 // 0 /// FBtr0302526 // ENSEMBL // cdna:known chromosome:BDGP6:2R:21665940:21666579:1 gene:FBgn0259710 transcript:FBtr0302526 // chr2R // 100 // 100 // 16 // 16 // 0 /// FBtr0302526 // Flybase // type=mRNA; loc=2R:17553445..17554084; ID=FBtr0302526; name=CG42364-RB; dbxref=FlyBase:FBtr030…	NM_001144260	CG42364	CG42364 gene product from transcript CG42364-RB
18197889	0.440917	8.9711	6.22372	6.61349e-05	0.00426661	1.96948	18197889	chr3R	-	13145721	13191839	22	NM_001300446 // RefSeq // Drosophila melanogaster beaten path IIa (beat-IIa), transcript variant B, mRNA. // chr3R // 100 // 86 // 19 // 19 // 0 /// NM_079660 // RefSeq // Drosophila melanogaster beaten path IIa (beat-IIa), transcript variant A, mRNA. // chr3R // 100 // 100 // 22 // 22 // 0 /// FBtr0083453 // ENSEMBL // beaten path IIa [gene_biotype:protein_coding transcript_biotype:protein_codin…	NM_001300446	beat-IIa	beaten path IIa
18153026	-0.849343	8.88161	-6.21205	6.72264e-05	0.00428621	1.95286	18153026	chr2R	+	14276600	14276963	25	NM_144110 // RefSeq // Drosophila melanogaster CG16836 (CG16836), mRNA. // chr2R // 100 // 100 // 25 // 25 // 0 /// FBtr0086666 // ENSEMBL // cdna:known chromosome:BDGP6:2R:18388995:18389443:1 gene:FBgn0040735 transcript:FBtr0086666 // chr2R // 100 // 100 // 25 // 25 // 0 /// FBtr0086666 // Flybase // type=mRNA; loc=2R:join(14276600..14276668,14276735..14276963); ID=FBtr0086666; name=CG16836-RA; …	NM_144110	CG16836	CG16836 gene product from transcript CG16836-RA
18165215	-0.434545	8.65186	-6.21522	6.69275e-05	0.00428621	1.95738	18165215	chr2RHet	-	470785	471747	25	NM_001144065 // RefSeq // Drosophila melanogaster yeti, transcript variant A (Yeti), mRNA. // chr2RHet // 100 // 100 // 25 // 25 // 0 /// NM_001300707 // RefSeq // Drosophila melanogaster yeti, transcript variant B (Yeti), mRNA. // chr2RHet // 100 // 100 // 25 // 25 // 0 /// FBtr0290310 // ENSEMBL // Yeti [gene_biotype:protein_coding transcript_biotype:protein_coding] // chr2RHet // 100 // 100 //…	NM_001144065	Yeti	CG40218 gene product from transcript CG40218-RB
18210406	-0.422046	7.15077	-6.21456	6.69902e-05	0.00428621	1.95643	18210406	chrX	+	16217319	16219801	26	NM_001272677 // RefSeq // Drosophila melanogaster CG32579, transcript variant B (CG32579), mRNA. // chrX // 100 // 69 // 18 // 18 // 0 /// NM_001272678 // RefSeq // Drosophila melanogaster CG32579, transcript variant C (CG32579), mRNA. // chrX // 100 // 73 // 19 // 19 // 0 /// NM_167501 // RefSeq // Drosophila melanogaster CG32579, transcript variant A (CG32579), mRNA. // chrX // 100 // 69 // 18 …	NM_001272677	CG32579	CG32579 gene product from transcript CG32579-RC
18142919	0.891803	4.79222	6.19665	6.8695e-05	0.0043628	1.93091	18142919	chr2L	-	10209853	10210700	24	NM_135511 // RefSeq // Drosophila melanogaster CG5727 (CG5727), mRNA. // chr2L // 96 // 100 // 23 // 24 // 0 /// FBtr0079958 // ENSEMBL // cdna:known chromosome:BDGP6:2L:10209853:10210681:-1 gene:FBgn0032193 transcript:FBtr0079958 // chr2L // 96 // 100 // 23 // 24 // 0 /// FBtr0079958 // Flybase // type=mRNA; loc=2L:complement(10209853..10210167,10210225..10210700); ID=FBtr0079958; name=CG5727-RA…	NM_135511	CG5727	CG5727 gene product from transcript CG5727-RA
18151723	0.734846	4.68477	6.16786	7.15344e-05	0.00452552	1.88976	18151723	chr2R	+	15703059	15703709	25	NM_001202050 // RefSeq // Drosophila melanogaster Odorant-binding protein 56h (Obp56h), transcript variant B, mRNA. // chr2R // 100 // 68 // 17 // 17 // 0 /// NM_137604 // RefSeq // Drosophila melanogaster Odorant-binding protein 56h (Obp56h), transcript variant A, mRNA. // chr2R // 100 // 100 // 25 // 25 // 0 /// FBtr0086335 // ENSEMBL // Odorant-binding protein 56h [gene_biotype:protein_coding …	NM_001202050	Obp56h	Odorant-binding protein 56h
18183361	-1.09111	9.09112	-6.16117	7.22122e-05	0.00455076	1.88018	18183361	chr3R	+	20691073	20692425	23	NM_001276004 // RefSeq // Drosophila melanogaster Elastin-like (Elal), transcript variant C, mRNA. // chr3R // 100 // 100 // 23 // 23 // 0 /// NM_079767 // RefSeq // Drosophila melanogaster Elastin-like (Elal), transcript variant A, mRNA. // chr3R // 100 // 100 // 23 // 23 // 0 /// NM_170176 // RefSeq // Drosophila melanogaster Elastin-like (Elal), transcript variant B, mRNA. // chr3R // 100 // 7…	NM_001276004	Elal	Elastin-like
18170736	-0.484464	7.69622	-6.11093	7.75247e-05	0.00485296	1.80805	18170736	chr3L	+	8948121	8949651	21	NM_079262 // RefSeq // Drosophila melanogaster Gram-negative bacteria binding protein 3 (GNBP3), mRNA. // chr3L // 100 // 100 // 21 // 21 // 0 /// FBtr0076510 // ENSEMBL // Gram-negative bacteria binding protein 3 [gene_biotype:protein_coding transcript_biotype:protein_coding] // chr3L // 100 // 100 // 21 // 21 // 0 /// FBtr0076510 // Flybase // Gram-negative bacteria binding protein 3 [gene_biot…	NM_079262	GNBP3	Gram-negative bacteria binding protein 3
18181757	-0.59198	8.7145	-6.11022	7.76022e-05	0.00485296	1.80704	18181757	chr3L	-	8976254	8979189	30	NM_001202145 // RefSeq // Drosophila melanogaster galactokinase, transcript variant D (Galk), mRNA. // chr3L // 100 // 83 // 25 // 25 // 0 /// NM_140019 // RefSeq // Drosophila melanogaster galactokinase, transcript variant B (Galk), mRNA. // chr3L // 100 // 90 // 27 // 27 // 0 /// NM_168307 // RefSeq // Drosophila melanogaster galactokinase, transcript variant A (Galk), mRNA. // chr3L // 100 // …	NM_001202145	Galk	Galactokinase
18163698	-1.02189	5.43525	-6.09429	7.93751e-05	0.00494048	1.78408	18163698	chr2R	-	2718802	2719296	24	NM_001103734 // RefSeq // Drosophila melanogaster CG34215 (CG34215), mRNA. // chr2R // 100 // 100 // 24 // 24 // 0 /// FBtr0112408 // ENSEMBL // cdna:known chromosome:BDGP6:2R:6831296:6831793:-1 gene:FBgn0085244 transcript:FBtr0112408 // chr2R // 100 // 100 // 24 // 24 // 0 /// FBtr0112408 // Flybase // type=mRNA; loc=2R:complement(2718802..2719001,2719056..2719296); ID=FBtr0112408; name=CG34215-…	NM_001103734	CG34215	CG34215 gene product from transcript CG34215-RA
18165189	0.440332	8.89433	6.09223	7.96071e-05	0.00494048	1.78111	18165189	chr2RHet	+	1849606	1974340	29	NM_001170367 // RefSeq // Drosophila melanogaster defective proboscis extension response 21 (dpr21), mRNA. // chr2RHet // 100 // 86 // 25 // 25 // 0 /// FBtr0334939 // ENSEMBL // cdna:known chromosome:BDGP6:2R:3066499:3191011:1 gene:FBgn0260995 transcript:FBtr0334939 // chr2RHet // 100 // 86 // 25 // 25 // 0 /// FBtr0301776 // Flybase // type=mRNA; loc=2RHet:join(1849606..1849688,1849773..1849944…	NM_001170367	dpr21	defective proboscis extension response 21
18154422	1.01839	3.64918	6.08943	7.99244e-05	0.00494096	1.77707	18154422	chr2R	+	13620760	13621988	19	NM_001103890 // RefSeq // Drosophila melanogaster CG34195 (CG34195), mRNA. // chr2R // 100 // 100 // 19 // 19 // 0 /// FBtr0112388 // ENSEMBL // cdna:known chromosome:BDGP6:2R:17733238:17734483:1 gene:FBgn0085224 transcript:FBtr0112388 // chr2R // 100 // 100 // 19 // 19 // 0 /// FBtr0112388 // Flybase // type=mRNA; loc=2R:join(13620760..13620976,13621039..13621988); ID=FBtr0112388; name=CG34195-R…	NM_001103890	CG34195	CG34195 gene product from transcript CG34195-RA
18197665	0.373848	4.6319	6.08682	8.02202e-05	0.00494096	1.77331	18197665	chr3R	-	11714916	11715837	26	NM_142250 // RefSeq // Drosophila melanogaster CG14877 (CG14877), partial mRNA. // chr3R // 100 // 100 // 26 // 26 // 0 /// FBtr0083249 // ENSEMBL // cdna:known chromosome:BDGP6:3R:15889194:15896078:-1 gene:FBgn0038380 transcript:FBtr0083249 // chr3R // 100 // 100 // 26 // 26 // 0 /// FBtr0083249 // Flybase // type=mRNA; loc=3R:complement(11714916..11715126,11715184..11715367,11715468..11715837);…	NM_142250	CG14877	CG14877 gene product from transcript CG14877-RA
18182698	-0.465383	8.11216	-6.08395	8.05487e-05	0.00494254	1.76916	18182698	chr3R	+	11811923	11829803	29	NM_001032019 // RefSeq // Drosophila melanogaster serpent (srp), transcript variant D, mRNA. // chr3R // 100 // 79 // 23 // 23 // 0 /// NM_001260199 // RefSeq // Drosophila melanogaster serpent (srp), transcript variant E, mRNA. // chr3R // 100 // 79 // 23 // 23 // 0 /// NM_001275689 // RefSeq // Drosophila melanogaster serpent (srp), transcript variant F, mRNA. // chr3R // 100 // 69 // 20 // 20 …	NM_001032019	srp	serpent	41944	FBtr0306244	srp	serpent	89A11-89A12|3-58 cM	41944
18154340	0.512914	8.76336	6.07375	8.17239e-05	0.00495873	1.75444	18154340	chr2R	+	17214387	17214527	12	NR_003812 // RefSeq // Drosophila melanogaster snoRNA:Psi28S-3316b (snoRNA:Psi28S-3316b), snoRNA. // chr2R // 100 // 100 // 12 // 12 // 0 /// FBtr0113517 // ENSEMBL // snoRNA:Psi28S-3316b [gene_biotype:snoRNA transcript_biotype:snoRNA] // chr2R // 100 // 100 // 12 // 12 // 0 /// FBtr0113517 // Flybase // snoRNA:Psi28S-3316b [gene_biotype:snoRNA transcript_biotype:snoRNA] // chr2R // 100 // 100 //…	NR_003812	snoRNA:Psi28S-3316b	ncRNA
18164052	0.303161	8.82524	6.07502	8.15768e-05	0.00495873	1.75627	18164052	chr2R	-	9302483	9326550	46	NM_001144177 // RefSeq // Drosophila melanogaster CG42321, transcript variant G (CG42321), mRNA. // chr2R // 100 // 43 // 20 // 20 // 0 /// NM_001144178 // RefSeq // Drosophila melanogaster CG42321, transcript variant I (CG42321), mRNA. // chr2R // 100 // 52 // 24 // 24 // 0 /// NM_001144179 // RefSeq // Drosophila melanogaster CG42321, transcript variant H (CG42321), mRNA. // chr2R // 100 // 48 …	NM_001144177	CG42321	CG42321 gene product from transcript CG42321-RM	36488	FBtr0299756	CG42321	CG42321 gene product from transcript CG42321-RM	50A8-50A8	36488	FBtr0299757	CG42321	CG42321 gene product from transcript CG42321-RM	50A8-50A8	36488	FBtr0299758	CG42321	CG42321 gene product from transcript CG42321-RM	50A8-50A8	36488	FBtr0299759	CG42321	CG42321 gene product from transcript CG42321-RM	50A8-50A8	36488	FBtr0299760	CG42321	CG42321 gene product from transcript CG42321-RM	50A8-50A8	36488	FBtr0299761	CG42321	CG42321 gene product from transcript CG42321-RM	50A8-50A8	36488	FBtr0299762	CG42321
18195443	0.511661	7.22079	6.07599	8.14647e-05	0.00495873	1.75767	18195443	chr3R	-	74439	76518	27	NM_001275316 // RefSeq // Drosophila melanogaster TweedleG (TwdlG), transcript variant B, mRNA. // chr3R // 100 // 56 // 15 // 15 // 0 /// NM_001300226 // RefSeq // Drosophila melanogaster TweedleG (TwdlG), transcript variant C, mRNA. // chr3R // 100 // 100 // 27 // 27 // 0 /// NM_141187 // RefSeq // Drosophila melanogaster TweedleG (TwdlG), transcript variant A, mRNA. // chr3R // 100 // 100 // 2…	NM_001275316	TwdlG	TweedleG
18137378	0.779219	2.04212	6.06391	8.28762e-05	0.00501002	1.74021	18137378	chr2L	+	20418670	20418804	15	NR_003766 // RefSeq // Drosophila melanogaster snoRNA:Psi18S-525b (snoRNA:Psi18S-525b), snoRNA. // chr2L // 100 // 100 // 15 // 15 // 0 /// FBtr0113541 // ENSEMBL // snoRNA:Psi18S-525b [gene_biotype:snoRNA transcript_biotype:snoRNA] // chr2L // 100 // 100 // 15 // 15 // 0 /// FBtr0113541 // Flybase // snoRNA:Psi18S-525b [gene_biotype:snoRNA transcript_biotype:snoRNA] // chr2L // 100 // 100 // 15 …	NR_003766	snoRNA:Psi18S-525b	ncRNA
18143886	0.393592	6.42981	6.05475	8.39629e-05	0.00505698	1.72696	18143886	chr2L	-	19179749	19181702	25	NM_136107 // RefSeq // Drosophila melanogaster CG17568 (CG17568), mRNA. // chr2L // 100 // 100 // 25 // 25 // 0 /// FBtr0081233 // ENSEMBL // cdna:known chromosome:BDGP6:2L:19179749:19181702:-1 gene:FBgn0032763 transcript:FBtr0081233 // chr2L // 100 // 100 // 25 // 25 // 0 /// BT022178 // GenBank // Drosophila melanogaster IP01252 full insert cDNA. // chr2L // 100 // 100 // 25 // 25 // 0 /// FBtr…	NM_136107	CG17568	CG17568 gene product from transcript CG17568-RA
18160197	-0.325955	9.50937	-6.04933	8.46137e-05	0.00507745	1.71911	18160197	chr2R	-	10050571	10052374	25	NM_001299478 // RefSeq // Drosophila melanogaster transport and golgi organization 7, transcript variant B (Tango7), mRNA. // chr2R // 95 // 80 // 19 // 20 // 0 /// NM_137088 // RefSeq // Drosophila melanogaster transport and golgi organization 7, transcript variant A (Tango7), mRNA. // chr2R // 96 // 100 // 24 // 25 // 0 /// FBtr0087579 // ENSEMBL // Transport and Golgi organization 7 [gene_biot…	NM_001299478	Tango7	Transport and Golgi organization 7
18139617	-0.258411	11.8967	-6.03763	8.60371e-05	0.00514395	1.70215	18139617	chr2L	-	8363699	8364609	26	NM_001038796 // RefSeq // Drosophila melanogaster ribosomal protein S13, transcript variant B (RpS13), mRNA. // chr2L // 100 // 100 // 26 // 26 // 0 /// NM_001298818 // RefSeq // Drosophila melanogaster ribosomal protein S13, transcript variant C (RpS13), mRNA. // chr2L // 100 // 100 // 26 // 26 // 0 /// NM_057590 // RefSeq // Drosophila melanogaster ribosomal protein S13, transcript variant A (R…	NM_001038796	RpS13	Ribosomal protein S13
18202104	0.437029	8.67662	6.03461	8.64089e-05	0.00514732	1.69777	18202104	chr3R	-	8239110	8239168	25	NM_001300377 // RefSeq // Drosophila melanogaster dipeptidase C, transcript variant B (Dip-C), mRNA. // chr3R // 100 // 100 // 25 // 25 // 0 /// NM_141935 // RefSeq // Drosophila melanogaster dipeptidase C, transcript variant A (Dip-C), mRNA. // chr3R // 100 // 100 // 25 // 25 // 0 /// NR_002498 // RefSeq // Drosophila melanogaster small non-messenger RNA 649 (snmRNA:649), ncRNA. // chr3R // 100 …	NM_001300377	Dip-C	Dipeptidase C
18148066	-0.410945	9.83417	-6.0174	8.85587e-05	0.00524876	1.67278	18148066	chr2R	+	5127548	5129644	24	NM_080089 // RefSeq // Drosophila melanogaster cytochrome P450-4p1 (Cyp4p1), mRNA. // chr2R // 100 // 100 // 24 // 24 // 0 /// FBtr0088592 // ENSEMBL // Cytochrome P450-4p1 [gene_biotype:protein_coding transcript_biotype:protein_coding] // chr2R // 100 // 100 // 24 // 24 // 0 /// AY071584 // GenBank // Drosophila melanogaster RE64026 full length cDNA. // chr2R // 100 // 100 // 24 // 24 // 0 /// F…	NM_080089	Cyp4p1	Cytochrome P450-4p1
18164264	0.275017	9.32457	6.01585	8.8755e-05	0.00524876	1.67053	18164264	chr2R	-	209942	358573	24	NM_001042973 // RefSeq // Drosophila melanogaster G protein-coupled receptor kinase 1 (Gprk1), transcript variant A, mRNA. // chr2R // 100 // 100 // 24 // 24 // 0 /// NM_001169580 // RefSeq // Drosophila melanogaster G protein-coupled receptor kinase 1 (Gprk1), transcript variant B, mRNA. // chr2R // 100 // 92 // 22 // 22 // 0 /// NM_001299206 // RefSeq // Drosophila melanogaster G protein-couple…	NM_001042973	Gprk1	G protein-coupled receptor kinase 1
18133279	-0.418132	9.97723	-6.01255	8.91753e-05	0.00525458	1.66573	18133279	chr2L	+	2730106	2739833	24	NM_001273022 // RefSeq // Drosophila melanogaster CG31689, transcript variant E (CG31689), mRNA. // chr2L // 100 // 79 // 19 // 19 // 0 /// NM_001273023 // RefSeq // Drosophila melanogaster CG31689, transcript variant F (CG31689), mRNA. // chr2L // 100 // 75 // 18 // 18 // 0 /// NM_001273024 // RefSeq // Drosophila melanogaster CG31689, transcript variant G (CG31689), mRNA. // chr2L // 100 // 67 …	NM_001273022	CG31689	CG31689 gene product from transcript CG31689-RH	326154	BT044199	CG31689	CG31689 gene product from transcript CG31689-RH	23A3-23A3	326154	FBtr0077705	CG31689	CG31689 gene product from transcript CG31689-RH	23A3-23A3	326154	FBtr0077706	CG31689	CG31689 gene product from transcript CG31689-RH	23A3-23A3	326154	FBtr0077707	CG31689	CG31689 gene product from transcript CG31689-RH	23A3-23A3	326154	FBtr0077708	CG31689	CG31689 gene product from transcript CG31689-RH	23A3-23A3	326154
18183932	-0.3045	8.1824	-6.00961	8.95509e-05	0.00525774	1.66146	18183932	chr3R	+	19182290	19184253	24	NM_001300551 // RefSeq // Drosophila melanogaster Sec13 ortholog, transcript variant B (Sec13), mRNA. // chr3R // 100 // 100 // 24 // 24 // 0 /// NM_143720 // RefSeq // Drosophila melanogaster Sec13 ortholog, transcript variant A (Sec13), mRNA. // chr3R // 100 // 100 // 24 // 24 // 0 /// FBtr0084409 // ENSEMBL // Sec13 ortholog (S. cerevisiae) [gene_biotype:protein_coding transcript_biotype:prote…	NM_001300551	Sec13	Sec13 ortholog (S. cerevisiae)
18137352	0.526465	6.30713	5.98205	9.31556e-05	0.00544977	1.62133	18137352	chr2L	+	20419626	20419756	25	NR_003772 // RefSeq // Drosophila melanogaster snoRNA:Psi18S-640d (snoRNA:Psi18S-640d), snoRNA. // chr2L // 100 // 100 // 25 // 25 // 0 /// FBtr0113547 // ENSEMBL // snoRNA:Psi18S-640d [gene_biotype:snoRNA transcript_biotype:snoRNA] // chr2L // 100 // 100 // 25 // 25 // 0 /// FBtr0113547 // Flybase // snoRNA:Psi18S-640d [gene_biotype:snoRNA transcript_biotype:snoRNA] // chr2L // 100 // 100 // 25 …	NR_003772	snoRNA:Psi18S-640d	ncRNA
18187277	0.335179	7.1656	5.96947	9.48531e-05	0.00552926	1.60296	18187277	chr3R	+	16667864	16670709	26	NM_142663 // RefSeq // Drosophila melanogaster CG15695 (CG15695), mRNA. // chr3R // 100 // 100 // 26 // 26 // 0 /// FBtr0083967 // ENSEMBL // cdna:known chromosome:BDGP6:3R:20842140:20844981:1 gene:FBgn0038832 transcript:FBtr0083967 // chr3R // 100 // 100 // 26 // 26 // 0 /// AY075467 // GenBank // Drosophila melanogaster RE26721 full length cDNA. // chr3R // 100 // 100 // 26 // 26 // 0 /// FBtr0…	NM_142663	CG15695	CG15695 gene product from transcript CG15695-RA
18157154	-0.500323	6.88353	-5.9596	9.62067e-05	0.00555426	1.58855	18157154	chr2R	-	3015343	3017311	21	NM_078921 // RefSeq // Drosophila melanogaster cytochrome P450-9b1 (Cyp9b1), mRNA. // chr2R // 100 // 100 // 21 // 21 // 0 /// FBtr0089056 // ENSEMBL // Cytochrome P450-9b1 [gene_biotype:protein_coding transcript_biotype:protein_coding] // chr2R // 100 // 100 // 21 // 21 // 0 /// FBtr0089056 // Flybase // Cytochrome P450-9b1 [gene_biotype:protein_coding transcript_biotype:protein_coding] // chr2R…	NM_078921	Cyp9b1	Cytochrome P450-9b1
18192018	0.38108	8.62158	5.95936	9.62404e-05	0.00555426	1.5882	18192018	chr3R	+	6051476	6076999	31	NM_001202279 // RefSeq // Drosophila melanogaster CG42795, transcript variant A (CG42795), mRNA. // chr3R // 100 // 87 // 27 // 27 // 0 /// NM_001275526 // RefSeq // Drosophila melanogaster CG42795, transcript variant C (CG42795), mRNA. // chr3R // 100 // 87 // 27 // 27 // 0 /// NM_001300341 // RefSeq // Drosophila melanogaster CG42795, transcript variant E (CG42795), mRNA. // chr3R // 100 // 87 …	NM_001202279	CG42795	CG42795 gene product from transcript CG42795-RF
18201315	-0.372132	8.32694	-5.95891	9.63029e-05	0.00555426	1.58753	18201315	chr3R	-	11670188	11679301	26	NM_169676 // RefSeq // Drosophila melanogaster crossveinless d (cv-d), mRNA. // chr3R // 100 // 100 // 26 // 26 // 0 /// FBtr0083189 // ENSEMBL // crossveinless d [gene_biotype:protein_coding transcript_biotype:protein_coding] // chr3R // 100 // 100 // 26 // 26 // 0 /// FBtr0083189 // Flybase // crossveinless d [gene_biotype:protein_coding transcript_biotype:protein_coding] // chr3R // 100 // 100…	NM_169676	cv-d	crossveinless d
18133193	-0.458859	7.25642	-5.94956	9.76065e-05	0.00560963	1.57386	18133193	chr2L	+	2242379	2244415	25	NM_001272990 // RefSeq // Drosophila melanogaster CG4267, transcript variant B (CG4267), mRNA. // chr2L // 100 // 100 // 25 // 25 // 0 /// NM_134817 // RefSeq // Drosophila melanogaster CG4267, transcript variant A (CG4267), mRNA. // chr2L // 100 // 100 // 25 // 25 // 0 /// FBtr0077751 // ENSEMBL // cdna:known chromosome:BDGP6:2L:2242378:2244414:1 gene:FBgn0264979 transcript:FBtr0077751 // chr2L …	NM_001272990	CG4267	CG4267 gene product from transcript CG4267-RB
18213173	-0.649466	6.45179	-5.93977	9.89915e-05	0.00566926	1.55953	18213173	chrX	-	3752929	3756720	25	NR_002097 // RefSeq // Drosophila melanogaster RNA on the X 1 (roX1), ncRNA. // chrX // 100 // 60 // 15 // 15 // 0 /// NR_002098 // RefSeq // Drosophila melanogaster RNA on the X 1 (roX1), ncRNA. // chrX // 100 // 80 // 20 // 20 // 0 /// NR_073631 // RefSeq // Drosophila melanogaster RNA on the X 1 (roX1), ncRNA. // chrX // 100 // 100 // 25 // 25 // 0 /// NR_073632 // RefSeq // Drosophila melanog…	NR_002097	roX1	RNA on the X 1
18144596	0.759623	2.47306	5.93081	0.000100277	0.00570287	1.5464	18144596	chr2L	-	21914269	21915358	26	NM_001299199 // RefSeq // Drosophila melanogaster CG31600, transcript variant B (CG31600), mRNA. // chr2L // 96 // 100 // 25 // 26 // 0 /// NM_165401 // RefSeq // Drosophila melanogaster CG31600, transcript variant A (CG31600), mRNA. // chr2L // 100 // 100 // 26 // 26 // 0 /// FBtr0085949 // ENSEMBL // cdna:known chromosome:BDGP6:2L:21914269:21915358:-1 gene:FBgn0051600 transcript:FBtr0085949 // …	NM_001299199	CG31600	CG31600 gene product from transcript CG31600-RB
18146486	-0.329343	2.16382	-5.93249	0.000100034	0.00570287	1.54887	18146486	chr2L	-	243035	243141	25	NR_047867 // RefSeq // Drosophila melanogaster mir-965 precursor RNA (mir-965), miRNA. // chr2L // 100 // 100 // 25 // 25 // 0 /// FBtr0304343 // ENSEMBL // mir-965 stem loop [gene_biotype:pre_miRNA transcript_biotype:pre_miRNA] // chr2L // 100 // 100 // 25 // 25 // 0 /// dme-mir-965 // miRBase Micro RNA Database // MI0005821 Drosophila melanogaster miR-965 stem-loop // chr2L // 100 // 100 // 25 …	NR_047867	mir-965	mir-965 stem loop
18159802	-0.313575	8.80564	-5.91393	0.000102748	0.00582308	1.52165	18159802	chr2R	-	8066988	8067392	18	NM_136894 // RefSeq // Drosophila melanogaster CG8860 (CG8860), mRNA. // chr2R // 100 // 100 // 18 // 18 // 0 /// FBtr0088011 // ENSEMBL // cdna:known chromosome:BDGP6:2R:12179483:12179902:-1 gene:FBgn0033691 transcript:FBtr0088011 // chr2R // 100 // 100 // 18 // 18 // 0 /// AY118846 // GenBank // Drosophila melanogaster GM14157 full insert cDNA. // chr2R // 100 // 83 // 15 // 15 // 0 /// FBtr008…	NM_136894	CG8860	CG8860 gene product from transcript CG8860-RA
18194377	-0.431209	6.86669	-5.90639	0.000103873	0.00586648	1.51057	18194377	chr3R	-	5322823	5328299	24	NM_001260074 // RefSeq // Drosophila melanogaster Rho-like (RhoL), transcript variant B, mRNA. // chr3R // 100 // 83 // 20 // 20 // 0 /// NM_079568 // RefSeq // Drosophila melanogaster Rho-like (RhoL), transcript variant A, mRNA. // chr3R // 100 // 71 // 17 // 17 // 0 /// FBtr0082124 // ENSEMBL // Rho-like [gene_biotype:protein_coding transcript_biotype:protein_coding] // chr3R // 100 // 71 // 17…	NM_001260074	RhoL	Rho-like
18149010	0.307747	7.98119	5.90211	0.000104517	0.00588248	1.50428	18149010	chr2R	+	506534	508338	24	NM_001042981 // RefSeq // Drosophila melanogaster CG17486 (CG17486), mRNA. // chr2R // 100 // 100 // 24 // 24 // 0 /// FBtr0299924 // ENSEMBL // cdna:known chromosome:BDGP6:2R:4619030:4620833:1 gene:FBgn0032997 transcript:FBtr0299924 // chr2R // 100 // 100 // 24 // 24 // 0 /// AY069456 // GenBank // Drosophila melanogaster LD18112 full length cDNA. // chr2R // 100 // 100 // 24 // 24 // 0 /// FBtr…	NM_001042981	CG17486	CG17486 gene product from transcript CG17486-RB
18133098	-0.465789	8.33861	-5.89001	0.000106361	0.00594531	1.48648	18133098	chr2L	+	1729946	1731070	22	NM_134772 // RefSeq // Drosophila melanogaster CG31937 (CG31937), mRNA. // chr2L // 100 // 100 // 22 // 22 // 0 /// FBtr0077884 // ENSEMBL // cdna:known chromosome:BDGP6:2L:1729887:1731070:1 gene:FBgn0031360 transcript:FBtr0077884 // chr2L // 100 // 100 // 22 // 22 // 0 /// FBtr0077884 // Flybase // type=mRNA; loc=2L:1729887..1731070; ID=FBtr0077884; name=CG31937-RA; dbxref=FlyBase:FBtr0077884,Fl…	NM_134772	CG31937	CG31937 gene product from transcript CG31937-RA
18173493	0.313497	9.11885	5.89162	0.000106115	0.00594531	1.48884	18173493	chr3L	+	9130960	9138793	33	NM_001259760 // RefSeq // Drosophila melanogaster nervous wreck (nwk), transcript variant B, mRNA. // chr3L // 100 // 58 // 19 // 19 // 0 /// NM_001259761 // RefSeq // Drosophila melanogaster nervous wreck (nwk), transcript variant C, mRNA. // chr3L // 100 // 48 // 16 // 16 // 0 /// NM_001259762 // RefSeq // Drosophila melanogaster nervous wreck (nwk), transcript variant D, mRNA. // chr3L // 100 …	NM_001259760	nwk	nervous wreck	39052	FBtr0344239	nwk	nervous wreck	67A1-67A1	39052	FBtr0344240	nwk	nervous wreck	67A1-67A1	39052	FBtr0344241	nwk	nervous wreck	67A1-67A1	39052	FBtr0344242	nwk	nervous wreck	67A1-67A1	39052	FBtr0309276	nwk	nervous wreck	67A1-67A1	39052	FBtr0309277	nwk	nervous wreck	67A1-67A1	39052	FBtr0309278	nwk
18154354	0.444787	10.2063	5.88542	0.000107071	0.00596457	1.47971	18154354	chr2R	+	17218411	17218548	24	NR_003820 // RefSeq // Drosophila melanogaster snoRNA:Psi18S-841d (snoRNA:Psi18S-841d), snoRNA. // chr2R // 100 // 100 // 24 // 24 // 0 /// FBtr0113524 // ENSEMBL // snoRNA:Psi18S-841d [gene_biotype:snoRNA transcript_biotype:snoRNA] // chr2R // 100 // 100 // 24 // 24 // 0 /// FBtr0113524 // Flybase // snoRNA:Psi18S-841d [gene_biotype:snoRNA transcript_biotype:snoRNA] // chr2R // 100 // 100 // 24 …	NR_003820	snoRNA:Psi18S-841d	ncRNA
18155645	0.362119	10.4765	5.87776	0.000108264	0.00601052	1.46844	18155645	chr2R	+	19575681	19578107	25	NM_001299847 // RefSeq // Drosophila melanogaster Peptidyl-alpha-hydroxyglycine-alpha-amidating lyase 2 (Pal2), transcript variant E, mRNA. // chr2R // 100 // 100 // 25 // 25 // 0 /// NM_080379 // RefSeq // Drosophila melanogaster Peptidyl-alpha-hydroxyglycine-alpha-amidating lyase 2 (Pal2), transcript variant A, mRNA. // chr2R // 100 // 96 // 24 // 24 // 0 /// NM_206207 // RefSeq // Drosophila m…	NM_001299847	Pal2	Peptidyl-alpha-hydroxyglycine-alpha-amidating lyase 2
18132415	0.319746	11.4824	5.87121	0.000109297	0.0060242	1.45878	18132415	chr2L	+	9253037	9295521	15	NM_001201820 // RefSeq // Drosophila melanogaster Ggamma30A, transcript variant F (Ggamma30A), mRNA. // chr2L // 100 // 47 // 7 // 7 // 0 /// NM_001259021 // RefSeq // Drosophila melanogaster Ggamma30A, transcript variant G (Ggamma30A), mRNA. // chr2L // 100 // 27 // 4 // 4 // 0 /// NM_001298847 // RefSeq // Drosophila melanogaster Ggamma30A, transcript variant J (Ggamma30A), mRNA. // chr2L // 10…	NM_001201820	Ggamma30A	CG3694 gene product from transcript CG3694-RC
18143196	-0.459135	11.1657	-5.86919	0.000109618	0.0060242	1.4558	18143196	chr2L	-	11151506	11155716	24	NM_135652 // RefSeq // Drosophila melanogaster CG6287 (CG6287), mRNA. // chr2L // 100 // 100 // 24 // 24 // 0 /// FBtr0080222 // ENSEMBL // cdna:known chromosome:BDGP6:2L:11151506:11155721:-1 gene:FBgn0032350 transcript:FBtr0080222 // chr2L // 100 // 100 // 24 // 24 // 0 /// AY058282 // GenBank // Drosophila melanogaster GH03305 full length cDNA. // chr2L // 96 // 96 // 22 // 23 // 0 /// FBtr0080…	NM_135652	CG6287	CG6287 gene product from transcript CG6287-RA
18190827	-0.835739	7.64494	-5.87094	0.00010934	0.0060242	1.45838	18190827	chr3R	+	16400628	16400765	25	NR_003900 // RefSeq // Drosophila melanogaster snoRNA:Psi18S-301 (snoRNA:Psi18S-301), snoRNA. // chr3R // 100 // 100 // 25 // 25 // 0 /// FBtr0113583 // ENSEMBL // snoRNA:Psi18S-301 [gene_biotype:snoRNA transcript_biotype:snoRNA] // chr3R // 100 // 100 // 25 // 25 // 0 /// FBtr0113583 // Flybase // snoRNA:Psi18S-301 [gene_biotype:snoRNA transcript_biotype:snoRNA] // chr3R // 100 // 100 // 25 // 2…	NR_003900	snoRNA:Psi18S-301	ncRNA
18180489	-0.546579	8.6355	-5.86348	0.000110529	0.0060539	1.44737	18180489	chr3L	-	10685630	10686267	27	NM_001274757 // RefSeq // Drosophila melanogaster CG33493, transcript variant B (CG33493), mRNA. // chr3L // 100 // 78 // 21 // 21 // 0 /// NM_206316 // RefSeq // Drosophila melanogaster CG33493, transcript variant A (CG33493), mRNA. // chr3L // 100 // 74 // 20 // 20 // 0 /// FBtr0089606 // ENSEMBL // cdna:known chromosome:BDGP6:3L:10692576:10693167:-1 gene:FBgn0053493 transcript:FBtr0089606 // c…	NM_001274757	CG33493	CG33493 gene product from transcript CG33493-RB
18134064	0.397645	6.50216	5.85147	0.000112473	0.00611771	1.42964	18134064	chr2L	+	7334801	7352542	27	NM_001273259 // RefSeq // Drosophila melanogaster Wnt oncogene analog 6 (Wnt6), transcript variant C, mRNA. // chr2L // 100 // 100 // 27 // 27 // 0 /// NM_135264 // RefSeq // Drosophila melanogaster Wnt oncogene analog 6 (Wnt6), transcript variant B, mRNA. // chr2L // 100 // 100 // 27 // 27 // 0 /// FBtr0303251 // ENSEMBL // Wnt oncogene analog 6 [gene_biotype:protein_coding transcript_biotype:pr…	NM_001273259	Wnt6	Wnt oncogene analog 6
18152157	0.390646	8.16007	5.85182	0.000112416	0.00611771	1.43016	18152157	chr2R	+	18270641	18281527	24	NM_001299789 // RefSeq // Drosophila melanogaster CG13506, transcript variant B (CG13506), mRNA. // chr2R // 100 // 100 // 24 // 24 // 0 /// NM_137822 // RefSeq // Drosophila melanogaster CG13506, transcript variant A (CG13506), mRNA. // chr2R // 100 // 100 // 24 // 24 // 0 /// FBtr0071822 // ENSEMBL // cdna:known chromosome:BDGP6:2R:22383134:22394015:1 gene:FBgn0034723 transcript:FBtr0071822 // …	NM_001299789	CG13506	CG13506 gene product from transcript CG13506-RB
18159575	-0.478181	7.4659	-5.8484	0.000112975	0.00611771	1.42511	18159575	chr2R	-	7129250	7129700	21	NM_136806 // RefSeq // Drosophila melanogaster listericin (Listericin), mRNA. // chr2R // 100 // 100 // 21 // 21 // 0 /// FBtr0088191 // ENSEMBL // Listericin [gene_biotype:protein_coding transcript_biotype:protein_coding] // chr2R // 100 // 100 // 21 // 21 // 0 /// BT032676 // GenBank // Drosophila melanogaster FI09243 full insert cDNA. // chr2R // 100 // 100 // 21 // 21 // 0 /// FBtr0088191 // …	NM_136806	Listericin	CG9080 gene product from transcript CG9080-RA
18165226	-0.281957	9.4393	-5.84707	0.000113194	0.00611771	1.42314	18165226	chr2RHet	-	52811	78190	20	NM_001015119 // RefSeq // Drosophila melanogaster CG40498, transcript variant K (CG40498), mRNA. // chr2RHet // 100 // 70 // 14 // 14 // 0 /// NM_001110872 // RefSeq // Drosophila melanogaster CG40498, transcript variant F (CG40498), mRNA. // chr2RHet // 100 // 70 // 14 // 14 // 0 /// NM_001110873 // RefSeq // Drosophila melanogaster CG40498, transcript variant I (CG40498), mRNA. // chr2RHet // 1…	NM_001015119	CG40498	CG40498 gene product from transcript CG40498-RG
18200470	-0.462979	6.63143	-5.84464	0.000113594	0.00611908	1.41955	18200470	chr3R	-	26953687	26956388	23	NM_001260450 // RefSeq // Drosophila melanogaster CG15556, transcript variant B (CG15556), mRNA. // chr3R // 100 // 70 // 16 // 16 // 0 /// NM_001260451 // RefSeq // Drosophila melanogaster CG15556, transcript variant C (CG15556), mRNA. // chr3R // 100 // 61 // 14 // 14 // 0 /// NM_143588 // RefSeq // Drosophila melanogaster CG15556, transcript variant A (CG15556), mRNA. // chr3R // 100 // 100 //…	NM_001260450	CG15556	CG15556 gene product from transcript CG15556-RA
18142751	0.686288	5.59477	5.82714	0.000116521	0.00623562	1.39365	18142751	chr2L	-	9396999	9397988	22	NM_001201824 // RefSeq // Drosophila melanogaster CG4438, transcript variant B (CG4438), mRNA. // chr2L // 100 // 100 // 22 // 22 // 0 /// NM_135442 // RefSeq // Drosophila melanogaster CG4438, transcript variant A (CG4438), mRNA. // chr2L // 100 // 77 // 17 // 17 // 0 /// FBtr0079813 // ENSEMBL // cdna:known chromosome:BDGP6:2L:9397110:9397988:-1 gene:FBgn0032115 transcript:FBtr0079813 // chr2L …	NM_001201824	CG4438	CG4438 gene product from transcript CG4438-RB
18210726	-0.25811	9.08437	-5.82929	0.000116159	0.00623562	1.39683	18210726	chrX	+	14976860	14977812	21	NM_001298334 // RefSeq // Drosophila melanogaster CG33178, transcript variant B (CG33178), mRNA. // chrX // 100 // 100 // 21 // 21 // 0 /// NM_001298335 // RefSeq // Drosophila melanogaster CG33178, transcript variant C (CG33178), mRNA. // chrX // 100 // 100 // 21 // 21 // 0 /// NM_176731 // RefSeq // Drosophila melanogaster CG33178, transcript variant A (CG33178), mRNA. // chrX // 100 // 100 // …	NM_001298334	CG33178	CG33178 gene product from transcript CG33178-RC
18143000	0.259791	8.60715	5.8191	0.000117894	0.00628846	1.38173	18143000	chr2L	-	10328200	10331116	30	NM_001103669 // RefSeq // Drosophila melanogaster CG5375 (CG5375), mRNA. // chr2L // 100 // 100 // 30 // 30 // 0 /// FBtr0113033 // ENSEMBL // cdna:known chromosome:BDGP6:2L:10328200:10331116:-1 gene:FBgn0032221 transcript:FBtr0113033 // chr2L // 100 // 100 // 30 // 30 // 0 /// FBtr0113033 // Flybase // type=mRNA; loc=2L:complement(10328200..10328410,10328472..10328740,10328804..10329135,10329196…	NM_001103669	CG5375	CG5375 gene product from transcript CG5375-RB
18168423	-0.282792	9.46504	-5.80337	0.000120628	0.00641332	1.35841	18168423	chr3L	+	8528077	8531113	26	NM_080037 // RefSeq // Drosophila melanogaster ergic53, transcript variant A (ergic53), mRNA. // chr3L // 100 // 85 // 22 // 22 // 0 /// NM_176301 // RefSeq // Drosophila melanogaster ergic53, transcript variant B (ergic53), mRNA. // chr3L // 100 // 100 // 26 // 26 // 0 /// FBtr0076626 // ENSEMBL // ergic53 [gene_biotype:protein_coding transcript_biotype:protein_coding] // chr3L // 100 // 100 // …	NM_080037	ergic53	CG6822 gene product from transcript CG6822-RB
18186398	-0.857772	8.05762	-5.79572	0.000121984	0.00645715	1.34703	18186398	chr3R	+	10962884	10964626	24	NM_142163 // RefSeq // Drosophila melanogaster CG3984 (CG3984), mRNA. // chr3R // 100 // 100 // 24 // 24 // 0 /// FBtr0083025 // ENSEMBL // cdna:known chromosome:BDGP6:3R:15137148:15139007:1 gene:FBgn0038291 transcript:FBtr0083025 // chr3R // 100 // 100 // 24 // 24 // 0 /// FBtr0083025 // Flybase // type=mRNA; loc=3R:join(10962870..10962995,10963056..10964387,10964457..10964626); ID=FBtr0083025; …	NM_142163	CG3984	CG3984 gene product from transcript CG3984-RA
18216907	0.351326	8.21025	5.79426	0.000122244	0.00645715	1.34487	18216907	chrX	-	2676939	2684600	28	NM_001258580 // RefSeq // Drosophila melanogaster CG32795, transcript variant D (CG32795), mRNA. // chrX // 100 // 86 // 24 // 24 // 0 /// NM_001297905 // RefSeq // Drosophila melanogaster CG32795, transcript variant E (CG32795), mRNA. // chrX // 94 // 64 // 17 // 18 // 0 /// NM_130673 // RefSeq // Drosophila melanogaster CG32795, transcript variant B (CG32795), mRNA. // chrX // 100 // 79 // 22 /…	NM_001258580	CG32795	CG32795 gene product from transcript CG32795-RD
18132297	-0.44618	10.1618	-5.78664	0.000123611	0.00647997	1.33354	18132297	chr2L	+	4388327	4392778	23	NM_134983 // RefSeq // Drosophila melanogaster Trehalose-6-phosphate synthase 1 (Tps1), mRNA. // chr2L // 100 // 100 // 23 // 23 // 0 /// FBtr0077431 // ENSEMBL // Trehalose-6-phosphate synthase 1 [gene_biotype:protein_coding transcript_biotype:protein_coding] // chr2L // 100 // 100 // 23 // 23 // 0 /// AF145653 // GenBank // Drosophila melanogaster clone GH08860 BcDNA.GH08860 (BcDNA.GH08860) mRN…	NM_134983	Tps1	Trehalose-6-phosphate synthase 1
18157332	-0.376679	8.63137	-5.78523	0.000123867	0.00647997	1.33144	18157332	chr2R	-	20446490	20448610	29	NM_001144286 // RefSeq // Drosophila melanogaster nucleosome remodeling factor - 38kD, transcript variant B (Nurf-38), mRNA. // chr2R // 100 // 72 // 21 // 21 // 0 /// NM_001259565 // RefSeq // Drosophila melanogaster nucleosome remodeling factor - 38kD, transcript variant C (Nurf-38), mRNA. // chr2R // 100 // 76 // 22 // 22 // 0 /// NM_079125 // RefSeq // Drosophila melanogaster nucleosome remod…	NM_001144286	Nurf-38	Nucleosome remodeling factor - 38kD
18165631	-0.351604	8.13975	-5.78564	0.000123792	0.00647997	1.33205	18165631	chr3L	+	15528514	15546314	24	NM_079363 // RefSeq // Drosophila melanogaster Cyclic-AMP response element binding protein A (CrebA), transcript variant A, mRNA. // chr3L // 100 // 83 // 20 // 20 // 0 /// NM_206374 // RefSeq // Drosophila melanogaster Cyclic-AMP response element binding protein A (CrebA), transcript variant B, mRNA. // chr3L // 100 // 100 // 24 // 24 // 0 /// FBtr0075557 // ENSEMBL // Cyclic-AMP response elemen…	NM_079363	CrebA	Cyclic-AMP response element binding protein A
18185094	-0.763729	3.06368	-5.77779	0.000125221	0.00652991	1.32037	18185094	chr3R	+	4113661	4114340	25	NM_141521 // RefSeq // Drosophila melanogaster CG11671 (CG11671), mRNA. // chr3R // 96 // 100 // 24 // 25 // 0 /// FBtr0081829 // ENSEMBL // cdna:known chromosome:BDGP6:3R:8287876:8288613:1 gene:FBgn0037562 transcript:FBtr0081829 // chr3R // 96 // 100 // 24 // 25 // 0 /// AY118861 // GenBank // Drosophila melanogaster GM23845 full insert cDNA. // chr3R // 96 // 100 // 24 // 25 // 0 /// FBtr008182…	NM_141521	CG11671	CG11671 gene product from transcript CG11671-RA
18148595	0.396616	6.41298	5.77375	0.000125962	0.00654763	1.31437	18148595	chr2R	+	18267017	18270191	24	NM_058056 // RefSeq // Drosophila melanogaster wrapper (wrapper), mRNA. // chr2R // 100 // 96 // 23 // 23 // 0 /// FBtr0071821 // ENSEMBL // wrapper [gene_biotype:protein_coding transcript_biotype:protein_coding] // chr2R // 100 // 96 // 23 // 23 // 0 /// AY047524 // GenBank // Drosophila melanogaster GH03113 full length cDNA. // chr2R // 100 // 100 // 24 // 24 // 0 /// FBtr0071821 // Flybase // …	NM_058056	wrapper	CG10382 gene product from transcript CG10382-RA
18132916	-0.263157	9.57201	-5.76512	0.000127565	0.00656817	1.3015	18132916	chr2L	+	559612	560523	24	NM_134687 // RefSeq // Drosophila melanogaster translocator protein (Tspo), mRNA. // chr2L // 100 // 100 // 24 // 24 // 0 /// FBtr0078066 // ENSEMBL // cdna:known chromosome:BDGP6:2L:559612:560523:1 gene:FBgn0031263 transcript:FBtr0078066 // chr2L // 100 // 100 // 24 // 24 // 0 /// FBtr0078066 // Flybase // type=mRNA; loc=2L:join(559612..560037,560097..560523); ID=FBtr0078066; name=CG2789-RA; dbx…	NM_134687	Tspo	Translocator protein
18184090	-0.30935	9.89009	-5.76582	0.000127433	0.00656817	1.30255	18184090	chr3R	+	12175126	12176523	24	NM_058097 // RefSeq // Drosophila melanogaster mesencephalic astrocyte-derived neurotrophic factor ortholog (Manf), mRNA. // chr3R // 100 // 100 // 24 // 24 // 0 /// FBtr0083283 // ENSEMBL // Mesencephalic astrocyte-derived neurotrophic factor ortholog [gene_biotype:protein_coding transcript_biotype:protein_coding] // chr3R // 100 // 100 // 24 // 24 // 0 /// AY061080 // GenBank // Drosophila mela…	NM_058097	Manf	Mesencephalic astrocyte-derived neurotrophic factor ortholog
18194760	0.319418	8.75697	5.76835	0.000126963	0.00656817	1.30631	18194760	chr3R	-	22523418	22539881	31	NM_057970 // RefSeq // Drosophila melanogaster amontillado (amon), mRNA. // chr3R // 100 // 100 // 31 // 31 // 0 /// FBtr0085048 // ENSEMBL // amontillado [gene_biotype:protein_coding transcript_biotype:protein_coding] // chr3R // 100 // 100 // 31 // 31 // 0 /// FBtr0085048 // Flybase // amontillado [gene_biotype:protein_coding transcript_biotype:protein_coding] // chr3R // 100 // 100 // 31 // 31…	NM_057970	amon	amontillado
18170212	-0.67835	6.8968	-5.76089	0.000128356	0.00658816	1.2952	18170212	chr3L	+	20346549	20349732	22	NM_001275177 // RefSeq // Drosophila melanogaster CG5618, transcript variant D (CG5618), mRNA. // chr3L // 100 // 82 // 18 // 18 // 0 /// NM_140954 // RefSeq // Drosophila melanogaster CG5618, transcript variant A (CG5618), mRNA. // chr3L // 100 // 82 // 18 // 18 // 0 /// NM_206402 // RefSeq // Drosophila melanogaster CG5618, transcript variant E (CG5618), mRNA. // chr3L // 100 // 68 // 15 // 15 …	NM_001275177	CG5618	CG5618 gene product from transcript CG5618-RD
18170783	-0.590625	3.56355	-5.7586	0.000128788	0.00658956	1.29179	18170783	chr3L	+	16258485	16258904	20	NM_144161 // RefSeq // Drosophila melanogaster CG13069 (CG13069), mRNA. // chr3L // 100 // 100 // 20 // 20 // 0 /// FBtr0075463 // ENSEMBL // cdna:known chromosome:BDGP6:3L:16265385:16265804:1 gene:FBgn0040798 transcript:FBtr0075463 // chr3L // 100 // 100 // 20 // 20 // 0 /// FBtr0075463 // Flybase // type=mRNA; loc=3L:16258485..16258904; ID=FBtr0075463; name=CG13069-RA; dbxref=FlyBase_Annotation…	NM_144161	CG13069	CG13069 gene product from transcript CG13069-RA
18182592	-0.317084	10.9804	-5.75389	0.00012968	0.0066145	1.28476	18182592	chr3R	+	23748515	23750644	26	NM_079814 // RefSeq // Drosophila melanogaster ribosomal protein L4 (RpL4), mRNA. // chr3R // 95 // 85 // 21 // 22 // 0 /// FBtr0085248 // ENSEMBL // Ribosomal protein L4 [gene_biotype:protein_coding transcript_biotype:protein_coding] // chr3R // 95 // 85 // 21 // 22 // 0 /// AY069485 // GenBank // Drosophila melanogaster LD21756 full length cDNA. // chr3R // 95 // 81 // 20 // 21 // 0 /// FBtr008…	NM_079814	RpL4	Ribosomal protein L4
18187856	-0.487144	9.57701	-5.75045	0.000130336	0.00662723	1.27962	18187856	chr3R	+	19589579	19592388	27	NM_001275954 // RefSeq // Drosophila melanogaster lipid storage droplet-1, transcript variant D (Lsd-1), mRNA. // chr3R // 100 // 67 // 18 // 18 // 0 /// NM_142926 // RefSeq // Drosophila melanogaster lipid storage droplet-1, transcript variant C (Lsd-1), mRNA. // chr3R // 100 // 78 // 21 // 21 // 0 /// NM_170092 // RefSeq // Drosophila melanogaster lipid storage droplet-1, transcript variant A (…	NM_001275954	Lsd-1	Lipid storage droplet-1
18167917	-0.587794	7.18099	-5.72351	0.000135594	0.00687317	1.23936	18167917	chr3L	+	4898900	4900869	19	NM_139682 // RefSeq // Drosophila melanogaster CG13704 (CG13704), mRNA. // chr3L // 100 // 100 // 19 // 19 // 0 /// FBtr0073353 // ENSEMBL // cdna:known chromosome:BDGP6:3L:4898900:4900869:1 gene:FBgn0035583 transcript:FBtr0073353 // chr3L // 100 // 100 // 19 // 19 // 0 /// AY084166 // GenBank // Drosophila melanogaster RE40159 full insert cDNA. // chr3L // 100 // 100 // 19 // 19 // 0 /// FBtr007…	NM_139682	CG13704	CG13704 gene product from transcript CG13704-RA
18140500	-0.489357	5.94393	-5.7209	0.000136115	0.00687824	1.23546	18140500	chr2L	-	6916753	6918743	21	NM_058064 // RefSeq // Drosophila melanogaster nop5 (nop5), mRNA. // chr2L // 100 // 100 // 21 // 21 // 0 /// FBtr0079369 // ENSEMBL // nop5 [gene_biotype:protein_coding transcript_biotype:protein_coding] // chr2L // 100 // 100 // 21 // 21 // 0 /// AY061401 // GenBank // Drosophila melanogaster LD32943 full length cDNA. // chr2L // 95 // 100 // 20 // 21 // 0 /// FBtr0079369 // Flybase // nop5 [ge…	NM_058064	nop5	CG10206 gene product from transcript CG10206-RA
18142311	-0.733803	8.10396	-5.71072	0.00013817	0.0069605	1.22021	18142311	chr2L	-	7430530	7433516	26	NM_135275 // RefSeq // Drosophila melanogaster CG5958 (CG5958), mRNA. // chr2L // 100 // 100 // 26 // 26 // 0 /// FBtr0079466 // ENSEMBL // cdna:known chromosome:BDGP6:2L:7430530:7433516:-1 gene:FBgn0031913 transcript:FBtr0079466 // chr2L // 100 // 100 // 26 // 26 // 0 /// FBtr0079466 // Flybase // type=mRNA; loc=2L:complement(7430530..7430855,7431079..7431540,7432937..7433211,7433406..7433516); …	NM_135275	CG5958	CG5958 gene product from transcript CG5958-RA
18173527	0.248278	10.9882	5.70823	0.000138677	0.00696457	1.21647	18173527	chr3L	+	9137693	9137797	25	NM_001259760 // RefSeq // Drosophila melanogaster nervous wreck (nwk), transcript variant B, mRNA. // chr3L // 100 // 100 // 25 // 25 // 0 /// NM_001259762 // RefSeq // Drosophila melanogaster nervous wreck (nwk), transcript variant D, mRNA. // chr3L // 100 // 100 // 25 // 25 // 0 /// NM_001259763 // RefSeq // Drosophila melanogaster nervous wreck (nwk), transcript variant F, mRNA. // chr3L // 10…	NM_001259760	nwk	nervous wreck	39052	FBtr0344240	nwk	nervous wreck	67A1-67A1	39052	FBtr0344241	nwk	nervous wreck	67A1-67A1	39052	FBtr0344242	nwk	nervous wreck	67A1-67A1	39052	FBtr0309276	nwk	nervous wreck	67A1-67A1	39052	FBtr0309278	nwk	nervous wreck	67A1-67A1	39052	FBtr0309280	nwk	nervous wreck	67A1-67A1	39052	FBtr0331857	nwk
18144843	-0.561801	9.26753	-5.70548	0.00013924	0.00697137	1.21235	18144843	chr2L	-	3706551	3707063	23	NM_164550 // RefSeq // Drosophila melanogaster CG31777 (CG31777), mRNA. // chr2L // 100 // 100 // 23 // 23 // 0 /// FBtr0077542 // ENSEMBL // cdna:known chromosome:BDGP6:2L:3706551:3707063:-1 gene:FBgn0051777 transcript:FBtr0077542 // chr2L // 100 // 100 // 23 // 23 // 0 /// FBtr0077542 // Flybase // type=mRNA; loc=2L:complement(3706551..3706791,3706922..3707063); ID=FBtr0077542; name=CG31777-RA;…	NM_164550	CG31777	CG31777 gene product from transcript CG31777-RA
18218012	-0.37888	8.28115	-5.70272	0.000139807	0.00697836	1.20821	18218012	chrX	-	9090839	9096770	28	NM_167182 // RefSeq // Drosophila melanogaster suppressor of rudimentary (su(r)), mRNA. // chrX // 100 // 86 // 24 // 24 // 0 /// FBtr0071338 // ENSEMBL // suppressor of rudimentary [gene_biotype:protein_coding transcript_biotype:protein_coding] // chrX // 100 // 86 // 24 // 24 // 0 /// FBtr0071338 // Flybase // suppressor of rudimentary [gene_biotype:protein_coding transcript_biotype:protein_cod…	NM_167182	su(r)	suppressor of rudimentary
18179576	-0.710017	5.48981	-5.69508	0.000141389	0.00703581	1.19676	18179576	chr3L	-	16257813	16258192	20	NM_001104148 // RefSeq // Drosophila melanogaster CG13051 (CG13051), mRNA. // chr3L // 100 // 100 // 20 // 20 // 0 /// FBtr0112771 // ENSEMBL // cdna:known chromosome:BDGP6:3L:16264713:16265100:-1 gene:FBgn0040799 transcript:FBtr0112771 // chr3L // 100 // 100 // 20 // 20 // 0 /// FBtr0112771 // Flybase // type=mRNA; loc=3L:complement(16257813..16258200); ID=FBtr0112771; name=CG13051-RA; dbxref=Fl…	NM_001104148	CG13051	CG13051 gene product from transcript CG13051-RA
18143270	-0.329088	9.21997	-5.66821	0.000147108	0.00729814	1.15639	18143270	chr2L	-	12001234	12002276	22	NM_135690 // RefSeq // Drosophila melanogaster CG6746 (CG6746), mRNA. // chr2L // 100 // 100 // 22 // 22 // 0 /// FBtr0080313 // ENSEMBL // cdna:known chromosome:BDGP6:2L:12001234:12002266:-1 gene:FBgn0032394 transcript:FBtr0080313 // chr2L // 100 // 100 // 22 // 22 // 0 /// AY069058 // GenBank // Drosophila melanogaster GH07085 full insert cDNA. // chr2L // 100 // 100 // 22 // 22 // 0 /// FBtr00…	NM_135690	CG6746	CG6746 gene product from transcript CG6746-RA
18171921	-0.453152	4.58616	-5.6609	0.000148706	0.00734213	1.14538	18171921	chr3L	+	17851574	17853582	26	NM_001038940 // RefSeq // Drosophila melanogaster CG34002 (CG34002), partial mRNA. // chr3L // 100 // 100 // 26 // 26 // 0 /// FBtr0302155 // ENSEMBL // cdna:known chromosome:BDGP6:3L:17858474:17860482:1 gene:FBgn0054002 transcript:FBtr0302155 // chr3L // 100 // 100 // 26 // 26 // 0 /// FBtr0302155 // Flybase // type=mRNA; loc=3L:join(17851574..17851720,17852510..17852901,17852974..17853582); ID=…	NM_001038940	CG34002	CG34002 gene product from transcript CG34002-RB
18214402	-0.537798	5.64186	-5.66005	0.000148894	0.00734213	1.1441	18214402	chrX	-	5708897	5709853	22	NM_132040 // RefSeq // Drosophila melanogaster CG15766 (CG15766), mRNA. // chrX // 100 // 100 // 22 // 22 // 0 /// FBtr0070832 // ENSEMBL // cdna:known chromosome:BDGP6:X:5814864:5815820:-1 gene:FBgn0029813 transcript:FBtr0070832 // chrX // 100 // 100 // 22 // 22 // 0 /// FBtr0070832 // Flybase // type=mRNA; loc=X:complement(5708897..5709853); ID=FBtr0070832; name=CG15766-RA; dbxref=FlyBase:FBtr0…	NM_132040	CG15766	CG15766 gene product from transcript CG15766-RA
18214359	-0.626402	7.97423	-5.65714	0.000149535	0.00735153	1.13973	18214359	chrX	-	5388073	5390082	21	NM_131998 // RefSeq // Drosophila melanogaster fra mauro (frma), transcript variant F, mRNA. // chrX // 100 // 100 // 21 // 21 // 0 /// NM_167038 // RefSeq // Drosophila melanogaster fra mauro (frma), transcript variant G, mRNA. // chrX // 100 // 100 // 21 // 21 // 0 /// FBtr0346263 // ENSEMBL // fra mauro [gene_biotype:protein_coding transcript_biotype:protein_coding] // chrX // 100 // 100 // 21…	NM_131998	frma	fra mauro
18186205	0.537095	10.2617	5.6512	0.000150856	0.00739419	1.13077	18186205	chr3R	+	9597320	9605037	24	NM_001275624 // RefSeq // Drosophila melanogaster CG9297, transcript variant C (CG9297), mRNA. // chr3R // 100 // 96 // 23 // 23 // 0 /// NM_001275625 // RefSeq // Drosophila melanogaster CG9297, transcript variant D (CG9297), mRNA. // chr3R // 100 // 96 // 23 // 23 // 0 /// NM_001275626 // RefSeq // Drosophila melanogaster CG9297, transcript variant E (CG9297), mRNA. // chr3R // 100 // 96 // 23 …	NM_001275624	CG9297	CG9297 gene product from transcript CG9297-RC
18141107	0.245285	11.4539	5.64585	0.000152056	0.00743071	1.1227	18141107	chr2L	-	1008378	1048053	25	NM_001272922 // RefSeq // Drosophila melanogaster IA-2 protein tyrosine phosphatase (IA-2), transcript variant E, mRNA. // chr2L // 100 // 72 // 18 // 18 // 0 /// NM_134718 // RefSeq // Drosophila melanogaster IA-2 protein tyrosine phosphatase (IA-2), transcript variant C, mRNA. // chr2L // 100 // 72 // 18 // 18 // 0 /// NM_164401 // RefSeq // Drosophila melanogaster IA-2 protein tyrosine phospha…	NM_001272922	IA-2	IA-2 protein tyrosine phosphatase
18195346	-0.336344	8.84325	-5.64301	0.000152695	0.00743968	1.11843	18195346	chr3R	-	26271357	26281589	22	NM_001260439 // RefSeq // Drosophila melanogaster aralar1, transcript variant E (aralar1), mRNA. // chr3R // 100 // 86 // 19 // 19 // 0 /// NM_001276178 // RefSeq // Drosophila melanogaster aralar1, transcript variant F (aralar1), mRNA. // chr3R // 100 // 73 // 16 // 16 // 0 /// NM_143538 // RefSeq // Drosophila melanogaster aralar1, transcript variant A (aralar1), mRNA. // chr3R // 100 // 73 // …	NM_001260439	aralar1	CG2139 gene product from transcript CG2139-RC	43616	FBtr0085695	aralar1	CG2139 gene product from transcript CG2139-RC	99F4-99F5	43616	FBtr0306586	aralar1	CG2139 gene product from transcript CG2139-RC	99F4-99F5	43616	FBtr0330290	aralar1	CG2139 gene product from transcript CG2139-RC	99F4-99F5	43616
18210273	-0.406272	10.0245	-5.62862	0.000155989	0.00757754	1.0967	18210273	chrX	+	945557	946664	20	NM_130525 // RefSeq // Drosophila melanogaster CG14629 (CG14629), mRNA. // chrX // 100 // 100 // 20 // 20 // 0 /// FBtr0070179 // ENSEMBL // cdna:known chromosome:BDGP6:X:1051525:1052631:1 gene:FBgn0040398 transcript:FBtr0070179 // chrX // 100 // 100 // 20 // 20 // 0 /// AY060737 // GenBank // Drosophila melanogaster GH18858 full length cDNA. // chrX // 100 // 100 // 20 // 20 // 0 /// FBtr0070179…	NM_130525	CG14629	CG14629 gene product from transcript CG14629-RA
18141436	-0.428998	7.1373	-5.62117	0.000157722	0.00761637	1.08545	18141436	chr2L	-	3035493	3037403	21	NM_001273053 // RefSeq // Drosophila melanogaster CG17259, transcript variant B (CG17259), mRNA. // chr2L // 100 // 100 // 21 // 21 // 0 /// NM_134899 // RefSeq // Drosophila melanogaster CG17259, transcript variant A (CG17259), mRNA. // chr2L // 100 // 100 // 21 // 21 // 0 /// FBtr0077667 // ENSEMBL // cdna:known chromosome:BDGP6:2L:3035493:3037403:-1 gene:FBgn0031497 transcript:FBtr0077667 // c…	NM_001273053	CG17259	CG17259 gene product from transcript CG17259-RA
18151449	-0.417995	6.36881	-5.62306	0.000157281	0.00761637	1.0883	18151449	chr2R	+	14502587	14503504	24	NM_137502 // RefSeq // Drosophila melanogaster CG5323 (CG5323), mRNA. // chr2R // 100 // 100 // 24 // 24 // 0 /// FBtr0086706 // ENSEMBL // cdna:known chromosome:BDGP6:2R:18615060:18615999:1 gene:FBgn0034362 transcript:FBtr0086706 // chr2R // 100 // 100 // 24 // 24 // 0 /// AY118866 // GenBank // Drosophila melanogaster GM25382 full insert cDNA. // chr2R // 88 // 100 // 21 // 24 // 0 /// FBtr0086…	NM_137502	CG5323	CG5323 gene product from transcript CG5323-RA
18174401	-0.390601	8.74079	-5.61643	0.000158836	0.00764753	1.07828	18174401	chr3L	-	12518193	12519837	21	NM_079319 // RefSeq // Drosophila melanogaster eukaryotic initiation factor 2beta (eIF-2beta), mRNA. // chr3L // 95 // 100 // 20 // 21 // 0 /// FBtr0075968 // ENSEMBL // Eukaryotic initiation factor 2beta [gene_biotype:protein_coding transcript_biotype:protein_coding] // chr3L // 95 // 100 // 20 // 21 // 0 /// FBtr0075968 // Flybase // Eukaryotic initiation factor 2beta [gene_biotype:protein_codi…	NM_079319	eIF-2beta	Eukaryotic initiation factor 2beta
18172285	-0.702211	4.35196	-5.60883	0.000160641	0.0077117	1.06677	18172285	chr3L	+	23547693	23682740	33	NM_001043162 // RefSeq // Drosophila melanogaster argonaute 3, transcript variant D (AGO3), mRNA. // chr3L // 100 // 73 // 24 // 24 // 0 /// NM_001043163 // RefSeq // Drosophila melanogaster argonaute 3, transcript variant F (AGO3), mRNA. // chr3L // 100 // 73 // 24 // 24 // 0 /// NM_001043164 // RefSeq // Drosophila melanogaster argonaute 3, transcript variant E (AGO3), mRNA. // chr3L // 100 // …	NM_001043162	AGO3	Argonaute 3
18215446	0.274068	8.92535	5.5997	0.000162836	0.00779417	1.05295	18215446	chrX	-	14128439	14131956	28	NM_132723 // RefSeq // Drosophila melanogaster F box and leucine-rich-repeat gene 4 (Fbxl4), mRNA. // chrX // 100 // 100 // 28 // 28 // 0 /// FBtr0073923 // ENSEMBL // F box and leucine-rich-repeat gene 4 [gene_biotype:protein_coding transcript_biotype:protein_coding] // chrX // 100 // 100 // 28 // 28 // 0 /// AY069093 // GenBank // Drosophila melanogaster GH11272 full length cDNA. // chrX // 100…	NM_132723	Fbxl4	F box and leucine-rich-repeat gene 4
18164556	-0.312054	8.76616	-5.59671	0.000163562	0.00780601	1.04842	18164556	chr2R	-	9461123	9461747	19	NM_001201991 // RefSeq // Drosophila melanogaster CG42808 (CG42808), mRNA. // chr2R // 100 // 100 // 19 // 19 // 0 /// FBtr0303818 // ENSEMBL // cdna:known chromosome:BDGP6:2R:13573618:13574257:-1 gene:FBgn0261990 transcript:FBtr0303818 // chr2R // 100 // 100 // 19 // 19 // 0 /// AY060263 // GenBank // Drosophila melanogaster GH09427 full length cDNA. // chr2R // 95 // 100 // 18 // 19 // 0 /// BT…	NM_001201991	CG42808	CG42808 gene product from transcript CG42808-RA
18163529	-0.518408	6.93741	-5.58841	0.000165595	0.00785711	1.03584	18163529	chr2R	-	16529971	16531310	26	NM_001032272 // RefSeq // Drosophila melanogaster CG33785 (CG33785), mRNA. // chr2R // 96 // 100 // 25 // 26 // 0 /// NM_001032273 // RefSeq // Drosophila melanogaster CG33786 (CG33786), mRNA. // chr2R // 96 // 100 // 25 // 26 // 0 /// FBtr0091786 // ENSEMBL // cdna:known chromosome:BDGP6:2R:20642466:20643785:-1 gene:FBgn0061362 transcript:FBtr0091786 // chr2R // 96 // 100 // 25 // 26 // 0 /// FB…	NM_001032272	CG33785	CG33785 gene product from transcript CG33785-RA
18163532	-0.518408	6.93741	-5.58841	0.000165595	0.00785711	1.03584	18163532	chr2R	-	16529971	16531310	26	NM_001032272 // RefSeq // Drosophila melanogaster CG33785 (CG33785), mRNA. // chr2R // 96 // 100 // 25 // 26 // 0 /// NM_001032273 // RefSeq // Drosophila melanogaster CG33786 (CG33786), mRNA. // chr2R // 96 // 100 // 25 // 26 // 0 /// FBtr0091786 // ENSEMBL // cdna:known chromosome:BDGP6:2R:20642466:20643785:-1 gene:FBgn0061362 transcript:FBtr0091786 // chr2R // 96 // 100 // 25 // 26 // 0 /// FB…	NM_001032272	CG33785	CG33785 gene product from transcript CG33785-RA
18135682	0.249154	10.6403	5.58207	0.000167166	0.00788577	1.02623	18135682	chr2L	+	20027915	20056373	23	NM_165316 // RefSeq // Drosophila melanogaster short neuropeptide F precursor (sNPF), mRNA. // chr2L // 100 // 100 // 23 // 23 // 0 /// FBtr0081327 // ENSEMBL // short neuropeptide F precursor [gene_biotype:protein_coding transcript_biotype:protein_coding] // chr2L // 100 // 100 // 23 // 23 // 0 /// FBtr0081327 // Flybase // short neuropeptide F precursor [gene_biotype:protein_coding transcript_b…	NM_165316	sNPF	short neuropeptide F precursor
18200443	0.412343	6.31452	5.58239	0.000167086	0.00788577	1.02671	18200443	chr3R	-	26707514	26709225	24	NM_143576 // RefSeq // Drosophila melanogaster CG15547 (CG15547), mRNA. // chr3R // 100 // 100 // 24 // 24 // 0 /// FBtr0085715 // ENSEMBL // cdna:known chromosome:BDGP6:3R:30881792:30883503:-1 gene:FBgn0039809 transcript:FBtr0085715 // chr3R // 100 // 100 // 24 // 24 // 0 /// FBtr0085715 // Flybase // type=mRNA; loc=3R:complement(26707514..26708649,26708705..26708793,26708850..26709225); ID=FBtr…	NM_143576	CG15547	CG15547 gene product from transcript CG15547-RA
18141138	-0.595106	8.36612	-5.56985	0.000170238	0.00799097	1.00768	18141138	chr2L	-	1132332	1134098	25	NM_134726 // RefSeq // Drosophila melanogaster iris (Iris), mRNA. // chr2L // 100 // 100 // 25 // 25 // 0 /// FBtr0077986 // ENSEMBL // Iris [gene_biotype:protein_coding transcript_biotype:protein_coding] // chr2L // 100 // 100 // 25 // 25 // 0 /// AY069209 // GenBank // Drosophila melanogaster GH26159 full length cDNA. // chr2L // 100 // 100 // 25 // 25 // 0 /// FBtr0077986 // Flybase // Iris [g…	NM_134726	Iris	CG4715 gene product from transcript CG4715-RA
18153776	-0.330287	6.8929	-5.56596	0.000171229	0.00799097	1.00177	18153776	chr2R	+	4795025	4798390	26	NM_136577 // RefSeq // Drosophila melanogaster CG30349 (CG30349), mRNA. // chr2R // 100 // 100 // 26 // 26 // 0 /// FBtr0088650 // ENSEMBL // cdna:known chromosome:BDGP6:2R:8907518:8910885:1 gene:FBgn0050349 transcript:FBtr0088650 // chr2R // 100 // 100 // 26 // 26 // 0 /// FBtr0088650 // Flybase // type=mRNA; loc=2R:join(4795025..4795401,4795455..4795984,4796040..4796525,4796582..4796710,4796767…	NM_136577	CG30349	CG30349 gene product from transcript CG30349-RA
18174160	0.322478	12.2087	5.56632	0.000171138	0.00799097	1.0023	18174160	chr3L	-	16845621	16856124	21	NM_057353 // RefSeq // Drosophila melanogaster rhodopsin 4 (Rh4), mRNA. // chr3L // 100 // 86 // 18 // 18 // 0 /// FBtr0075338 // ENSEMBL // Rhodopsin 4 [gene_biotype:protein_coding transcript_biotype:protein_coding] // chr3L // 100 // 86 // 18 // 18 // 0 /// BT044485 // GenBank // Drosophila melanogaster FI02185 full insert cDNA. // chr3L // 100 // 86 // 18 // 18 // 0 /// FBtr0075338 // Flybase …	NM_057353	Rh4	Rhodopsin 4
18213207	-0.590012	9.91111	-5.56547	0.000171354	0.00799097	1.00102	18213207	chrX	-	12651793	12654651	18	NM_001272564 // RefSeq // Drosophila melanogaster ade5, transcript variant B (ade5), mRNA. // chrX // 100 // 100 // 18 // 18 // 0 /// NM_132598 // RefSeq // Drosophila melanogaster ade5, transcript variant A (ade5), mRNA. // chrX // 100 // 100 // 18 // 18 // 0 /// FBtr0073705 // ENSEMBL // ade5 [gene_biotype:protein_coding transcript_biotype:protein_coding] // chrX // 100 // 100 // 18 // 18 // 0 …	NM_001272564	ade5	CG3989 gene product from transcript CG3989-RB
18163326	0.598425	5.09675	5.55508	0.000174032	0.00809275	0.985227	18163326	chr2R	-	6296660	6297256	23	NM_206075 // RefSeq // Drosophila melanogaster CG33477 (CG33477), partial mRNA. // chr2R // 100 // 100 // 23 // 23 // 0 /// FBtr0088320 // ENSEMBL // cdna:known chromosome:BDGP6:2R:10409155:10409751:-1 gene:FBgn0053477 transcript:FBtr0088320 // chr2R // 100 // 100 // 23 // 23 // 0 /// FBtr0088320 // Flybase // type=mRNA; loc=2R:complement(6296660..6297256); ID=FBtr0088320; name=CG33477-RA; dbxref…	NM_206075	CG33477	CG33477 gene product from transcript CG33477-RA
18149760	-0.526581	5.57752	-5.548	0.000175885	0.00813257	0.97444	18149760	chr2R	+	5758977	5761151	26	NM_136685 // RefSeq // Drosophila melanogaster CG18446 (CG18446), mRNA. // chr2R // 100 // 100 // 26 // 26 // 0 /// FBtr0088376 // ENSEMBL // cdna:known chromosome:BDGP6:2R:9871470:9873646:1 gene:FBgn0033458 transcript:FBtr0088376 // chr2R // 100 // 100 // 26 // 26 // 0 /// AY071399 // GenBank // Drosophila melanogaster RE47989 full length cDNA. // chr2R // 100 // 100 // 26 // 26 // 0 /// FBtr008…	NM_136685	CG18446	CG18446 gene product from transcript CG18446-RA
18210877	-0.391132	8.01939	-5.5492	0.000175569	0.00813257	0.976273	18210877	chrX	+	20016486	20017094	21	NM_001103562 // RefSeq // Drosophila melanogaster CG34331, transcript variant B (CG34331), mRNA. // chrX // 100 // 100 // 21 // 21 // 0 /// NM_001298549 // RefSeq // Drosophila melanogaster CG34331, transcript variant C (CG34331), mRNA. // chrX // 89 // 43 // 8 // 9 // 0 /// FBtr0301576 // ENSEMBL // cdna:known chromosome:BDGP6:X:20122453:20123061:1 gene:FBgn0085360 transcript:FBtr0301576 // chrX…	NM_001103562	CG34331	CG34331 gene product from transcript CG34331-RC
18204614	0.328921	9.3148	5.53941	0.000178156	0.00821432	0.961372	18204614	chr4	-	656751	667182	31	NM_001042785 // RefSeq // Drosophila melanogaster Eye-enriched kainate receptor (Ekar), transcript variant B, mRNA. // chr4 // 100 // 94 // 29 // 29 // 0 /// NM_001042786 // RefSeq // Drosophila melanogaster Eye-enriched kainate receptor (Ekar), transcript variant D, mRNA. // chr4 // 100 // 94 // 29 // 29 // 0 /// NM_143674 // RefSeq // Drosophila melanogaster Eye-enriched kainate receptor (Ekar)…	NM_001042785	Ekar	Eye-enriched kainate receptor
18139343	0.403241	6.07561	5.5315	0.000180279	0.00828115	0.949309	18139343	chr2L	-	13982726	14001252	32	NM_057354 // RefSeq // Drosophila melanogaster rickets (rk), mRNA. // chr2L // 100 // 88 // 28 // 28 // 0 /// FBtr0080610 // ENSEMBL // rickets [gene_biotype:protein_coding transcript_biotype:protein_coding] // chr2L // 100 // 88 // 28 // 28 // 0 /// FBtr0080610 // Flybase // rickets [gene_biotype:protein_coding transcript_biotype:protein_coding] // chr2L // 100 // 88 // 28 // 28 // 0 /// GENSCAN…	NM_057354	rk	rickets
18163186	0.960666	6.01605	5.53024	0.000180621	0.00828115	0.94738	18163186	chr2R	-	7007610	7009353	28	NM_001299375 // RefSeq // Drosophila melanogaster Cyp12d1-p, transcript variant B (Cyp12d1-p), mRNA. // chr2R // 100 // 100 // 28 // 28 // 0 /// NM_136791 // RefSeq // Drosophila melanogaster Cyp12d1-p, transcript variant A (Cyp12d1-p), mRNA. // chr2R // 100 // 100 // 28 // 28 // 0 /// FBtr0089419 // ENSEMBL // Cyp12d1-p [gene_biotype:protein_coding transcript_biotype:protein_coding] // chr2R // …	NM_001299375	Cyp12d1-p	CG30489 gene product from transcript CG30489-RB
18186987	0.511069	5.97373	5.52813	0.00018119	0.00828397	0.944177	18186987	chr3R	+	14958174	14960426	21	NM_142525 // RefSeq // Drosophila melanogaster Cyp12a5 (Cyp12a5), mRNA. // chr3R // 100 // 81 // 17 // 17 // 0 /// FBtr0083730 // ENSEMBL // Cyp12a5 [gene_biotype:protein_coding transcript_biotype:protein_coding] // chr3R // 100 // 81 // 17 // 17 // 0 /// FBtr0083730 // Flybase // Cyp12a5 [gene_biotype:protein_coding transcript_biotype:protein_coding] // chr3R // 100 // 100 // 21 // 21 // 0 /// G…	NM_142525	Cyp12a5	CG11821 gene product from transcript CG11821-RA
18132633	0.281922	9.997	5.51583	0.000184562	0.0084146	0.925392	18132633	chr2L	+	14040170	14094401	32	NM_001259098 // RefSeq // Drosophila melanogaster nicotinic acetylcholine receptor alpha5, transcript variant H (nAChRalpha5), mRNA. // chr2L // 100 // 91 // 29 // 29 // 0 /// NM_205985 // RefSeq // Drosophila melanogaster nicotinic acetylcholine receptor alpha5, transcript variant D (nAChRalpha5), mRNA. // chr2L // 100 // 88 // 28 // 28 // 0 /// NM_205986 // RefSeq // Drosophila melanogaster nic…	NM_001259098	nAChRalpha5	nicotinic Acetylcholine Receptor alpha5
18201964	-0.515981	8.62558	-5.50328	0.000188068	0.00855053	0.906227	18201964	chr3R	-	21319281	21320883	23	NM_001276029 // RefSeq // Drosophila melanogaster CG33494, transcript variant B (CG33494), mRNA. // chr3R // 100 // 100 // 23 // 23 // 0 /// NM_206572 // RefSeq // Drosophila melanogaster CG33494, transcript variant A (CG33494), mRNA. // chr3R // 100 // 100 // 23 // 23 // 0 /// FBtr0089607 // ENSEMBL // cdna:known chromosome:BDGP6:3R:25493579:25495161:-1 gene:FBgn0053494 transcript:FBtr0089607 //…	NM_001276029	CG33494	CG33494 gene product from transcript CG33494-RB
18158457	-0.289937	9.9464	-5.49582	0.000190188	0.0086229	0.894808	18158457	chr2R	-	2068431	2069131	24	NM_136364 // RefSeq // Drosophila melanogaster CG11211 (CG11211), mRNA. // chr2R // 100 // 100 // 24 // 24 // 0 /// FBtr0086005 // ENSEMBL // cdna:known chromosome:BDGP6:2R:6180926:6181626:-1 gene:FBgn0033067 transcript:FBtr0086005 // chr2R // 100 // 100 // 24 // 24 // 0 /// AY113575 // GenBank // Drosophila melanogaster RH26557 full insert cDNA. // chr2R // 96 // 100 // 23 // 24 // 0 /// FBtr008…	NM_136364	CG11211	CG11211 gene product from transcript CG11211-RA
18131662	-0.468004	4.45136	-5.49158	0.000191403	0.00863004	0.888322	18131662	chr2L	+	9699791	9700459	19	NM_001273364 // RefSeq // Drosophila melanogaster hoi-polloi (hoip), transcript variant B, mRNA. // chr2L // 100 // 100 // 19 // 19 // 0 /// NM_079975 // RefSeq // Drosophila melanogaster hoi-polloi (hoip), transcript variant A, mRNA. // chr2L // 100 // 68 // 13 // 13 // 0 /// FBtr0079846 // ENSEMBL // hoi-polloi [gene_biotype:protein_coding transcript_biotype:protein_coding] // chr2L // 100 // 6…	NM_001273364	hoip	hoi-polloi
18161510	-0.258538	12.6295	-5.49166	0.000191379	0.00863004	0.888449	18161510	chr2R	-	17493181	17494458	27	NM_001299754 // RefSeq // Drosophila melanogaster CG10433, transcript variant C (CG10433), mRNA. // chr2R // 100 // 74 // 20 // 20 // 0 /// NM_137746 // RefSeq // Drosophila melanogaster CG10433, transcript variant A (CG10433), mRNA. // chr2R // 100 // 74 // 20 // 20 // 0 /// NM_166463 // RefSeq // Drosophila melanogaster CG10433, transcript variant B (CG10433), mRNA. // chr2R // 100 // 100 // 27…	NM_001299754	CG10433	CG10433 gene product from transcript CG10433-RC
18148408	-0.353492	6.72271	-5.47761	0.000195465	0.00878892	0.866929	18148408	chr2R	+	1642033	1643558	22	NM_001273784 // RefSeq // Drosophila melanogaster lethal (2) 09851 (l(2)09851), transcript variant B, mRNA. // chr2R // 100 // 100 // 22 // 22 // 0 /// NM_136338 // RefSeq // Drosophila melanogaster lethal (2) 09851 (l(2)09851), transcript variant A, mRNA. // chr2R // 100 // 100 // 22 // 22 // 0 /// FBtr0086043 // ENSEMBL // lethal (2) 09851 [gene_biotype:protein_coding transcript_biotype:protein…	NM_001273784	l(2)09851	lethal (2) 09851
18192994	-0.329991	7.27496	-5.47544	0.000196105	0.00879348	0.863599	18192994	chr3R	-	3750045	3793130	25	NM_001275423 // RefSeq // Drosophila melanogaster doublesex (dsx), transcript variant D, mRNA. // chr3R // 100 // 72 // 18 // 18 // 0 /// NM_001275424 // RefSeq // Drosophila melanogaster doublesex (dsx), transcript variant E, mRNA. // chr3R // 100 // 72 // 18 // 18 // 0 /// NM_001300291 // RefSeq // Drosophila melanogaster doublesex (dsx), transcript variant F, mRNA. // chr3R // 100 // 56 // 14 …	NM_001275423	dsx	doublesex	40940	FBtr0330074	dsx	doublesex	84E5-84E6|3-48.1 cM	40940
18149389	-0.395794	8.09168	-5.46453	0.000199353	0.00891461	0.846867	18149389	chr2R	+	3561951	3562867	26	NM_136470 // RefSeq // Drosophila melanogaster CG12107 (CG12107), mRNA. // chr2R // 100 // 100 // 26 // 26 // 0 /// FBtr0088924 // ENSEMBL // cdna:known chromosome:BDGP6:2R:7674450:7675362:1 gene:FBgn0033209 transcript:FBtr0088924 // chr2R // 100 // 100 // 26 // 26 // 0 /// AY071508 // GenBank // Drosophila melanogaster RE56128 full insert cDNA. // chr2R // 100 // 100 // 26 // 26 // 0 /// FBtr008…	NM_136470	CG12107	CG12107 gene product from transcript CG12107-RA
18181361	0.297097	10.7647	5.45784	0.000201374	0.0089804	0.83659	18181361	chr3L	-	15803218	15809510	27	NM_140547 // RefSeq // Drosophila melanogaster flower (fwe), transcript variant A, mRNA. // chr3L // 100 // 70 // 19 // 19 // 0 /// NM_168632 // RefSeq // Drosophila melanogaster flower (fwe), transcript variant C, mRNA. // chr3L // 100 // 85 // 23 // 23 // 0 /// NM_168633 // RefSeq // Drosophila melanogaster flower (fwe), transcript variant B, mRNA. // chr3L // 100 // 100 // 27 // 27 // 0 /// FB…	NM_140547	fwe	flower
18180709	-0.329944	8.48447	-5.4546	0.000202358	0.00899968	0.831625	18180709	chr3L	-	18079774	18080420	16	NM_001104166 // RefSeq // Drosophila melanogaster CG34253 (CG34253), mRNA. // chr3L // 100 // 100 // 16 // 16 // 0 /// FBtr0112447 // ENSEMBL // cdna:known chromosome:BDGP6:3L:18086674:18087320:-1 gene:FBgn0085282 transcript:FBtr0112447 // chr3L // 100 // 100 // 16 // 16 // 0 /// FBtr0112447 // Flybase // type=mRNA; loc=3L:complement(18079774..18080061,18080225..18080420); ID=FBtr0112447; name=CG…	NM_001104166	CG34253	CG34253 gene product from transcript CG34253-RA
18141694	0.280181	7.58976	5.44496	0.000205325	0.00906103	0.816797	18141694	chr2L	-	4933047	4936582	30	NM_135034 // RefSeq // Drosophila melanogaster hoepel2 (hoe2), mRNA. // chr2L // 100 // 90 // 27 // 27 // 0 /// FBtr0077394 // ENSEMBL // hoepel2 [gene_biotype:protein_coding transcript_biotype:protein_coding] // chr2L // 100 // 90 // 27 // 27 // 0 /// FBtr0077394 // Flybase // hoepel2 [gene_biotype:protein_coding transcript_biotype:protein_coding] // chr2L // 100 // 90 // 27 // 27 // 0 /// GENSC…	NM_135034	hoe2	hoepel2
18180657	-0.431269	9.16447	-5.44471	0.000205403	0.00906103	0.816411	18180657	chr3L	-	5757213	5757349	23	NR_003860 // RefSeq // Drosophila melanogaster snoRNA:Psi28S-1837b (snoRNA:Psi28S-1837b), snoRNA. // chr3L // 100 // 100 // 23 // 23 // 0 /// FBtr0113608 // ENSEMBL // snoRNA:Psi28S-1837b [gene_biotype:snoRNA transcript_biotype:snoRNA] // chr3L // 100 // 100 // 23 // 23 // 0 /// FBtr0113608 // Flybase // snoRNA:Psi28S-1837b [gene_biotype:snoRNA transcript_biotype:snoRNA] // chr3L // 100 // 100 //…	NR_003860	snoRNA:Psi28S-1837b	ncRNA
18209811	-0.346101	5.87432	-5.44656	0.000204829	0.00906103	0.81926	18209811	chrX	+	19505559	19509650	27	NM_001031900 // RefSeq // Drosophila melanogaster shawn, transcript variant D (Shawn), mRNA. // chrX // 100 // 56 // 15 // 15 // 0 /// NM_001031901 // RefSeq // Drosophila melanogaster shawn, transcript variant C (Shawn), mRNA. // chrX // 100 // 100 // 27 // 27 // 0 /// NM_001031902 // RefSeq // Drosophila melanogaster shawn, transcript variant B (Shawn), mRNA. // chrX // 100 // 100 // 27 // 27 /…	NM_001031900	Shawn	CG14209 gene product from transcript CG14209-RE	3772349	FBtr0074737	Shawn	CG14209 gene product from transcript CG14209-RE	18D3-18D3	3772641	FBtr0074738	Shawn	CG14209 gene product from transcript CG14209-RE	18D3-18D3	3772641	FBtr0074739	Shawn	CG14209 gene product from transcript CG14209-RE	18D3-18D3	3772641
18147613	0.313339	6.66923	5.44264	0.000206044	0.00906481	0.813236	18147613	chr2R	+	20163258	20178607	23	NM_001274235 // RefSeq // Drosophila melanogaster nervy (nvy), transcript variant B, mRNA. // chr2R // 100 // 83 // 19 // 19 // 0 /// NM_001274236 // RefSeq // Drosophila melanogaster nervy (nvy), transcript variant C, mRNA. // chr2R // 100 // 83 // 19 // 19 // 0 /// NM_001274237 // RefSeq // Drosophila melanogaster nervy (nvy), transcript variant D, mRNA. // chr2R // 100 // 83 // 19 // 19 // 0 /…	NM_001274235	nvy	nervy
18157989	-0.352334	8.73404	-5.42904	0.000210321	0.00920339	0.792303	18157989	chr2R	-	17100385	17102477	27	NM_137719 // RefSeq // Drosophila melanogaster CG4302 (CG4302), mRNA. // chr2R // 100 // 100 // 27 // 27 // 0 /// FBtr0071625 // ENSEMBL // cdna:known chromosome:BDGP6:2R:21212880:21214972:-1 gene:FBgn0027073 transcript:FBtr0071625 // chr2R // 100 // 100 // 27 // 27 // 0 /// AY070917 // GenBank // Drosophila melanogaster RE02574 full length cDNA. // chr2R // 96 // 100 // 26 // 27 // 0 /// FBtr007…	NM_137719	CG4302	CG4302 gene product from transcript CG4302-RA
18170616	0.499208	4.57174	5.42634	0.00021118	0.00921627	0.788151	18170616	chr3L	+	22781539	22782347	24	NM_141161 // RefSeq // Drosophila melanogaster CG14448 (CG14448), mRNA. // chr3L // 100 // 100 // 24 // 24 // 0 /// FBtr0078534 // ENSEMBL // cdna:known chromosome:BDGP6:3L:22788439:22789247:1 gene:FBgn0037191 transcript:FBtr0078534 // chr3L // 100 // 100 // 24 // 24 // 0 /// AY084112 // GenBank // Drosophila melanogaster AT10852 full insert cDNA. // chr3L // 100 // 100 // 24 // 24 // 0 /// FBtr0…	NM_141161	CG14448	CG14448 gene product from transcript CG14448-RA
18134721	-0.31614	8.44396	-5.41864	0.000213653	0.00929933	0.77629	18134721	chr2L	+	10356795	10358078	23	NM_001273403 // RefSeq // Drosophila melanogaster CG5045, transcript variant B (CG5045), mRNA. // chr2L // 100 // 100 // 23 // 23 // 0 /// NM_135544 // RefSeq // Drosophila melanogaster CG5045, transcript variant A (CG5045), mRNA. // chr2L // 100 // 70 // 16 // 16 // 0 /// FBtr0080000 // ENSEMBL // cdna:known chromosome:BDGP6:2L:10356795:10357876:1 gene:FBgn0032229 transcript:FBtr0080000 // chr2L…	NM_001273403	CG5045	CG5045 gene product from transcript CG5045-RB
18153900	-0.408367	7.23529	-5.41669	0.000214285	0.00930203	0.773282	18153900	chr2R	+	2090248	2092729	25	NM_136367 // RefSeq // Drosophila melanogaster CG30431 (CG30431), mRNA. // chr2R // 100 // 100 // 25 // 25 // 0 /// FBtr0085991 // ENSEMBL // cdna:known chromosome:BDGP6:2R:6202725:6205224:1 gene:FBgn0050431 transcript:FBtr0085991 // chr2R // 100 // 100 // 25 // 25 // 0 /// FBtr0085991 // Flybase // type=mRNA; loc=2R:join(2090248..2090872,2091524..2092729); ID=FBtr0085991; name=CG30431-RA; dbxref…	NM_136367	CG30431	CG30431 gene product from transcript CG30431-RA
18148004	-0.266896	9.89901	-5.40711	0.000217417	0.00941293	0.758502	18148004	chr2R	+	12579203	12581260	22	NM_001299570 // RefSeq // Drosophila melanogaster CG5210, transcript variant B (CG5210), mRNA. // chr2R // 100 // 100 // 22 // 22 // 0 /// NM_057733 // RefSeq // Drosophila melanogaster CG5210, transcript variant A (CG5210), mRNA. // chr2R // 100 // 95 // 21 // 21 // 0 /// FBtr0087111 // ENSEMBL // cdna:known chromosome:BDGP6:2R:16691701:16693751:1 gene:FBgn0013763 transcript:FBtr0087111 // chr2R…	NM_001299570	CG5210	CG5210 gene product from transcript CG5210-RB
18159507	-0.493307	7.82376	-5.40387	0.000218485	0.00943417	0.753507	18159507	chr2R	-	6617080	6618419	27	NM_001299363 // RefSeq // Drosophila melanogaster CG12338, transcript variant B (CG12338), mRNA. // chr2R // 100 // 100 // 27 // 27 // 0 /// NM_136759 // RefSeq // Drosophila melanogaster CG12338, transcript variant A (CG12338), mRNA. // chr2R // 100 // 100 // 27 // 27 // 0 /// FBtr0088256 // ENSEMBL // cdna:known chromosome:BDGP6:2R:10729578:10730918:-1 gene:FBgn0033543 transcript:FBtr0088256 //…	NM_001299363	CG12338	CG12338 gene product from transcript CG12338-RB
18174328	0.408965	8.59457	5.39898	0.000220112	0.00947932	0.745951	18174328	chr3L	-	6233600	6238846	32	NM_057483 // RefSeq // Drosophila melanogaster multi drug resistance 65 (Mdr65), mRNA. // chr3L // 100 // 100 // 32 // 32 // 0 /// FBtr0077011 // ENSEMBL // Multiple drug resistance 65 [gene_biotype:protein_coding transcript_biotype:protein_coding] // chr3L // 100 // 100 // 32 // 32 // 0 /// FBtr0077011 // Flybase // Multiple drug resistance 65 [gene_biotype:protein_coding transcript_biotype:prot…	NM_057483	Mdr65	Multi drug resistance 65
18166957	0.385714	4.00468	5.39723	0.000220696	0.00947949	0.743248	18166957	chr3L	+	581337	582810	23	NM_138195 // RefSeq // Drosophila melanogaster Ppm1 (Ppm1), mRNA. // chr3L // 100 // 100 // 23 // 23 // 0 /// FBtr0072553 // ENSEMBL // Ppm1 [gene_biotype:protein_coding transcript_biotype:protein_coding] // chr3L // 100 // 100 // 23 // 23 // 0 /// AY089472 // GenBank // Drosophila melanogaster AT28366 full insert cDNA. // chr3L // 100 // 100 // 23 // 23 // 0 /// FBtr0072553 // Flybase // Ppm1 [g…	NM_138195	Ppm1	CG12169 gene product from transcript CG12169-RA
18132399	-0.254577	8.89048	-5.39388	0.000221818	0.00949565	0.738082	18132399	chr2L	+	6070990	6073961	27	NM_001169423 // RefSeq // Drosophila melanogaster kruppel homolog 2, transcript variant B (Kr-h2), mRNA. // chr2L // 100 // 70 // 19 // 19 // 0 /// NM_001298734 // RefSeq // Drosophila melanogaster kruppel homolog 2, transcript variant C (Kr-h2), mRNA. // chr2L // 100 // 78 // 21 // 21 // 0 /// NM_078766 // RefSeq // Drosophila melanogaster kruppel homolog 2, transcript variant A (Kr-h2), mRNA. /…	NM_001169423	Kr-h2	Kruppel homolog 2
18144493	0.370494	7.84095	5.39092	0.000222818	0.00949565	0.733501	18144493	chr2L	-	20457057	20459082	14	NM_001273699 // RefSeq // Drosophila melanogaster CG18858, transcript variant B (CG18858), mRNA. // chr2L // 100 // 100 // 14 // 14 // 0 /// NM_144443 // RefSeq // Drosophila melanogaster CG18858, transcript variant A (CG18858), mRNA. // chr2L // 100 // 100 // 14 // 14 // 0 /// FBtr0081364 // ENSEMBL // cdna:known chromosome:BDGP6:2L:20457059:20459075:-1 gene:FBgn0042175 transcript:FBtr0081364 //…	NM_001273699	CG18858	CG18858 gene product from transcript CG18858-RB
18171146	-0.355504	9.03941	-5.39258	0.000222256	0.00949565	0.736074	18171146	chr3L	+	10656476	10657535	23	NM_001104107 // RefSeq // Drosophila melanogaster acireductone dioxygenase 1 (Adi1), mRNA. // chr3L // 100 // 100 // 23 // 23 // 0 /// FBtr0113421 // ENSEMBL // cdna:known chromosome:BDGP6:3L:10663376:10664435:1 gene:FBgn0052068 transcript:FBtr0113421 // chr3L // 100 // 100 // 23 // 23 // 0 /// FBtr0113421 // Flybase // type=mRNA; loc=3L:join(10656476..10656668,10656750..10656827,10656890..106570…	NM_001104107	Adi1	Acireductone dioxygenase 1
18197317	0.514738	4.87389	5.38036	0.000226419	0.00960147	0.717166	18197317	chr3R	-	9956400	9957791	23	NM_142082 // RefSeq // Drosophila melanogaster CG14356 (CG14356), mRNA. // chr3R // 100 // 100 // 23 // 23 // 0 /// FBtr0082908 // ENSEMBL // cdna:known chromosome:BDGP6:3R:14130680:14132072:-1 gene:FBgn0038207 transcript:FBtr0082908 // chr3R // 100 // 100 // 23 // 23 // 0 /// AY071405 // GenBank // Drosophila melanogaster RE49262 full length cDNA. // chr3R // 100 // 100 // 23 // 23 // 0 /// FBtr…	NM_142082	CG14356	CG14356 gene product from transcript CG14356-RA
18214221	-0.33385	6.49395	-5.38019	0.000226478	0.00960147	0.716904	18214221	chrX	-	3465754	3467653	25	NM_001272290 // RefSeq // Drosophila melanogaster CG2875, transcript variant C (CG2875), mRNA. // chrX // 100 // 100 // 25 // 25 // 0 /// NM_130713 // RefSeq // Drosophila melanogaster CG2875, transcript variant A (CG2875), mRNA. // chrX // 100 // 100 // 25 // 25 // 0 /// NM_166981 // RefSeq // Drosophila melanogaster CG2875, transcript variant B (CG2875), mRNA. // chrX // 100 // 100 // 25 // 25 …	NM_001272290	CG2875	CG2875 gene product from transcript CG2875-RC
18137350	1.38551	3.68687	5.37634	0.000227804	0.0096327	0.710953	18137350	chr2L	+	20421151	20421274	15	NR_003775 // RefSeq // Drosophila melanogaster snoRNA:Psi18S-640e (snoRNA:Psi18S-640e), snoRNA. // chr2L // 100 // 100 // 15 // 15 // 0 /// FBtr0113550 // ENSEMBL // snoRNA:Psi18S-640e [gene_biotype:snoRNA transcript_biotype:snoRNA] // chr2L // 100 // 100 // 15 // 15 // 0 /// FBtr0113550 // Flybase // snoRNA:Psi18S-640e [gene_biotype:snoRNA transcript_biotype:snoRNA] // chr2L // 100 // 100 // 15 …	NR_003775	snoRNA:Psi18S-640e	ncRNA
18150612	0.341822	9.20303	5.3735	0.000228791	0.00964942	0.70655	18150612	chr2R	+	10107425	10118131	21	NM_137096 // RefSeq // Drosophila melanogaster CG8468, transcript variant B (CG8468), mRNA. // chr2R // 100 // 100 // 21 // 21 // 0 /// NM_166038 // RefSeq // Drosophila melanogaster CG8468, transcript variant A (CG8468), mRNA. // chr2R // 100 // 76 // 16 // 16 // 0 /// NM_166039 // RefSeq // Drosophila melanogaster CG8468, transcript variant C (CG8468), mRNA. // chr2R // 100 // 76 // 16 // 16 //…	NM_137096	CG8468	CG8468 gene product from transcript CG8468-RB
18176029	-0.318178	7.66575	-5.36237	0.000232694	0.00978874	0.689316	18176029	chr3L	-	2476259	2478448	21	NM_139466 // RefSeq // Drosophila melanogaster Cyp4d20 (Cyp4d20), mRNA. // chr3L // 100 // 100 // 21 // 21 // 0 /// FBtr0072967 // ENSEMBL // Cyp4d20 [gene_biotype:protein_coding transcript_biotype:protein_coding] // chr3L // 100 // 100 // 21 // 21 // 0 /// FBtr0072967 // Flybase // Cyp4d20 [gene_biotype:protein_coding transcript_biotype:protein_coding] // chr3L // 100 // 100 // 21 // 21 // 0 ///…	NM_139466	Cyp4d20	CG16761 gene product from transcript CG16761-RA
18144529	0.316795	8.93684	5.35489	0.000235357	0.00987532	0.677722	18144529	chr2L	-	7864639	7871432	23	NM_001298799 // RefSeq // Drosophila melanogaster proctolin, transcript variant B (Proc), mRNA. // chr2L // 90 // 91 // 19 // 21 // 0 /// NM_135314 // RefSeq // Drosophila melanogaster proctolin, transcript variant A (Proc), mRNA. // chr2L // 100 // 100 // 23 // 23 // 0 /// FBtr0079562 // ENSEMBL // Proctolin [gene_biotype:protein_coding transcript_biotype:protein_coding] // chr2L // 100 // 100 /…	NM_001298799	Proc	Proctolin
18140459	-0.56905	6.76632	-5.3524	0.00023625	0.00988736	0.673865	18140459	chr2L	-	7791406	7795958	32	NM_001298790 // RefSeq // Drosophila melanogaster lysine ketoglutarate reductase/saccharopine dehydrogenase, transcript variant B (LKRSDH), mRNA. // chr2L // 100 // 100 // 32 // 32 // 0 /// NM_135306 // RefSeq // Drosophila melanogaster lysine ketoglutarate reductase/saccharopine dehydrogenase, transcript variant A (LKRSDH), mRNA. // chr2L // 100 // 100 // 32 // 32 // 0 /// FBtr0079495 // ENSEMBL…	NM_001298790	LKRSDH	Lysine ketoglutarate reductase
18137364	0.756665	5.252	5.34646	0.000238397	0.00995172	0.664645	18137364	chr2L	+	20421617	20421752	12	NR_003778 // RefSeq // Drosophila melanogaster snoRNA:Psi18S-525i (snoRNA:Psi18S-525i), snoRNA. // chr2L // 100 // 100 // 12 // 12 // 0 /// FBtr0113553 // ENSEMBL // snoRNA:Psi18S-525i [gene_biotype:snoRNA transcript_biotype:snoRNA] // chr2L // 100 // 100 // 12 // 12 // 0 /// FBtr0113553 // Flybase // snoRNA:Psi18S-525i [gene_biotype:snoRNA transcript_biotype:snoRNA] // chr2L // 100 // 100 // 12 …	NR_003778	snoRNA:Psi18S-525i	ncRNA
18153382	-0.325283	6.08566	-5.33975	0.000240848	0.0100284	0.654226	18153382	chr2R	+	8323602	8324495	26	NM_165902 // RefSeq // Drosophila melanogaster CG30051 (CG30051), mRNA. // chr2R // 100 // 96 // 25 // 25 // 0 /// FBtr0114521 // ENSEMBL // cdna:known chromosome:BDGP6:2R:12436120:12436990:1 gene:FBgn0050051 transcript:FBtr0114521 // chr2R // 100 // 96 // 25 // 25 // 0 /// FBtr0114521 // Flybase // type=mRNA; loc=2R:join(8323602..8323761,8323826..8323943,8324019..8324167,8324224..8324495); ID=FB…	NM_165902	CG30051	CG30051 gene product from transcript CG30051-RC
18154817	0.586671	5.50302	5.33485	0.000242651	0.0100522	0.646626	18154817	chr2R	+	9977830	9978479	23	NM_001144193 // RefSeq // Drosophila melanogaster CG42287 (CG42287), mRNA. // chr2R // 100 // 100 // 23 // 23 // 0 /// FBtr0299667 // ENSEMBL // cdna:known chromosome:BDGP6:2R:14090325:14090972:1 gene:FBgn0259183 transcript:FBtr0299667 // chr2R // 100 // 100 // 23 // 23 // 0 /// FBtr0299667 // Flybase // type=mRNA; loc=2R:join(9977830..9978102,9978162..9978297,9978361..9978479); ID=FBtr0299667; n…	NM_001144193	CG42287	CG42287 gene product from transcript CG42287-RA
18180580	0.308123	8.21331	5.3359	0.000242265	0.0100522	0.648249	18180580	chr3L	-	23832959	23979490	26	NM_001043170 // RefSeq // Drosophila melanogaster CG40470 (CG40470), mRNA. // chr3L // 100 // 100 // 26 // 26 // 0 /// FBtr0111152 // ENSEMBL // cdna:known chromosome:BDGP6:3L:23839860:23986410:-1 gene:FBgn0058470 transcript:FBtr0111152 // chr3L // 100 // 100 // 26 // 26 // 0 /// FBtr0111152 // Flybase // type=mRNA; loc=3L:complement(23832960..23833280,23866710..23867024,23867092..23867288,238673…	NM_001043170	CG40470	CG40470 gene product from transcript CG40470-RA
18181554	0.602871	3.81433	5.33238	0.00024357	0.0100647	0.642774	18181554	chr3L	-	11939193	11939291	25	NR_048268 // RefSeq // Drosophila melanogaster mir-285 precursor RNA (mir-285), miRNA. // chr3L // 100 // 100 // 25 // 25 // 0 /// FBtr0304307 // ENSEMBL // mir-285 stem loop [gene_biotype:pre_miRNA transcript_biotype:pre_miRNA] // chr3L // 100 // 100 // 25 // 25 // 0 /// dme-mir-285 // miRBase Micro RNA Database // MI0000377 Drosophila melanogaster miR-285 stem-loop // chr3L // 100 // 100 // 25 …	NR_048268	mir-285	mir-285 stem loop
18178200	0.271454	8.5647	5.32868	0.000244947	0.010096	0.637031	18178200	chr3L	-	15893256	15917552	31	NM_001274972 // RefSeq // Drosophila melanogaster sugar-free frosting (sff), transcript variant B, mRNA. // chr3L // 100 // 97 // 30 // 30 // 0 /// NM_001274973 // RefSeq // Drosophila melanogaster sugar-free frosting (sff), transcript variant C, mRNA. // chr3L // 100 // 97 // 30 // 30 // 0 /// NM_140557 // RefSeq // Drosophila melanogaster sugar-free frosting (sff), transcript variant A, mRNA. /…	NM_001274972	sff	sugar-free frosting
18186736	-0.309664	8.85767	-5.3257	0.000246063	0.0101165	0.632399	18186736	chr3R	+	12898453	12899517	25	NM_079658 // RefSeq // Drosophila melanogaster mitochondrial ribosomal protein S11 (mRpS11), mRNA. // chr3R // 100 // 100 // 25 // 25 // 0 /// FBtr0089894 // ENSEMBL // mitochondrial ribosomal protein S11 [gene_biotype:protein_coding transcript_biotype:protein_coding] // chr3R // 100 // 100 // 25 // 25 // 0 /// AY095194 // GenBank // Drosophila melanogaster RE01527 full insert cDNA. // chr3R // 1…	NM_079658	mRpS11	mitochondrial ribosomal protein S11
18145006	0.831838	4.55352	5.30753	0.00025299	0.0103752	0.604112	18145006	chr2L	-	3712154	3712866	23	NM_001201759 // RefSeq // Drosophila melanogaster CG31955, transcript variant B (CG31955), mRNA. // chr2L // 100 // 65 // 15 // 15 // 0 /// NM_001298668 // RefSeq // Drosophila melanogaster CG31955, transcript variant C (CG31955), mRNA. // chr2L // 100 // 96 // 22 // 22 // 0 /// NM_001298669 // RefSeq // Drosophila melanogaster CG31955, transcript variant D (CG31955), mRNA. // chr2L // 100 // 100…	NM_001201759	CG31955	CG31955 gene product from transcript CG31955-RC
18151155	0.226916	8.54181	5.30123	0.000255437	0.0104492	0.594308	18151155	chr2R	+	12936380	12941360	24	NM_001299588 // RefSeq // Drosophila melanogaster CG9646, transcript variant B (CG9646), mRNA. // chr2R // 100 // 79 // 19 // 19 // 0 /// NM_137339 // RefSeq // Drosophila melanogaster CG9646, transcript variant A (CG9646), mRNA. // chr2R // 100 // 100 // 24 // 24 // 0 /// FBtr0086974 // ENSEMBL // cdna:known chromosome:BDGP6:2R:17048875:17053855:1 gene:FBgn0034184 transcript:FBtr0086974 // chr2R…	NM_001299588	CG9646	CG9646 gene product from transcript CG9646-RA
18162143	0.233991	10.3965	5.28203	0.000263057	0.0107341	0.564355	18162143	chr2R	-	20409463	20413647	24	NM_001259564 // RefSeq // Drosophila melanogaster CG4612, transcript variant C (CG4612), mRNA. // chr2R // 100 // 100 // 24 // 24 // 0 /// NM_138080 // RefSeq // Drosophila melanogaster CG4612, transcript variant A (CG4612), mRNA. // chr2R // 100 // 58 // 14 // 14 // 0 /// FBtr0072346 // ENSEMBL // cdna:known chromosome:BDGP6:2R:24523705:24526089:-1 gene:FBgn0035016 transcript:FBtr0072346 // chr2…	NM_001259564	CG4612	CG4612 gene product from transcript CG4612-RC
18205362	0.307068	9.51682	5.27084	0.000267612	0.0108927	0.546866	18205362	chrX	+	13153030	13156521	27	NM_001272577 // RefSeq // Drosophila melanogaster comatose (comt), transcript variant B, mRNA. // chrX // 100 // 96 // 26 // 26 // 0 /// NM_080138 // RefSeq // Drosophila melanogaster comatose (comt), transcript variant A, mRNA. // chrX // 100 // 96 // 26 // 26 // 0 /// FBtr0073754 // ENSEMBL // comatose [gene_biotype:protein_coding transcript_biotype:protein_coding] // chrX // 100 // 96 // 26 //…	NM_001272577	comt	comatose
18130861	0.301597	11.2539	5.26682	0.000269266	0.0109327	0.540588	18130861	chr2L	+	5943682	5949092	29	NM_001273182 // RefSeq // Drosophila melanogaster glycerol 3 phosphate dehydrogenase, transcript variant E (Gpdh), mRNA. // chr2L // 100 // 69 // 20 // 20 // 0 /// NM_001273183 // RefSeq // Drosophila melanogaster glycerol 3 phosphate dehydrogenase, transcript variant F (Gpdh), mRNA. // chr2L // 100 // 76 // 22 // 22 // 0 /// NM_001273184 // RefSeq // Drosophila melanogaster glycerol 3 phosphate …	NM_001273182	Gpdh	Glycerol 3 phosphate dehydrogenase	33824	FBtr0333229	Gpdh	Glycerol 3 phosphate dehydrogenase	26A3-26A3	33824	FBtr0333230	Gpdh	Glycerol 3 phosphate dehydrogenase	26A3-26A3	33824
18144846	-0.522377	8.34636	-5.24544	0.000278256	0.0112697	0.507125	18144846	chr2L	-	3704106	3705462	26	NM_001298667 // RefSeq // Drosophila melanogaster CG31778, transcript variant B (CG31778), mRNA. // chr2L // 100 // 88 // 23 // 23 // 0 /// NM_164549 // RefSeq // Drosophila melanogaster CG31778, transcript variant A (CG31778), mRNA. // chr2L // 100 // 100 // 26 // 26 // 0 /// FBtr0077543 // ENSEMBL // cdna:known chromosome:BDGP6:2L:3704106:3705488:-1 gene:FBgn0051778 transcript:FBtr0077543 // ch…	NM_001298667	CG31778	CG31778 gene product from transcript CG31778-RA
18171953	0.381754	7.4633	5.24222	0.000279637	0.0112976	0.502078	18171953	chr3L	+	23719967	23721046	25	NM_001043166 // RefSeq // Drosophila melanogaster CG40298 (CG40298), mRNA. // chr3L // 100 // 100 // 25 // 25 // 0 /// FBtr0111169 // ENSEMBL // cdna:known chromosome:BDGP6:3L:23726829:23727989:1 gene:FBgn0058298 transcript:FBtr0111169 // chr3L // 100 // 100 // 25 // 25 // 0 /// BT128741 // GenBank // Drosophila melanogaster MIP30541 full insert cDNA. // chr3L // 100 // 100 // 25 // 25 // 0 /// F…	NM_001043166	CG40298	CG40298 gene product from transcript CG40298-RA
18218309	0.235935	12.2448	5.23344	0.000283443	0.0114231	0.488306	18218309	chrX	-	11618701	11626803	12	NM_001169255 // RefSeq // Drosophila melanogaster inaF-B (inaF-B), mRNA. // chrX // 100 // 100 // 12 // 12 // 0 /// FBtr0300200 // ENSEMBL // inaF-B [gene_biotype:protein_coding transcript_biotype:protein_coding] // chrX // 100 // 100 // 12 // 12 // 0 /// BT015289 // GenBank // Drosophila melanogaster GH09956 full insert cDNA. // chrX // 92 // 100 // 11 // 12 // 0 /// FBtr0300200 // Flybase // in…	NM_001169255	inaF-B	CG42447 gene product from transcript CG42447-RA
18165559	0.330352	8.81354	5.23051	0.00028472	0.0114463	0.483725	18165559	chr3L	+	4188499	4193788	23	NM_079196 // RefSeq // Drosophila melanogaster temperature-induced paralytic E (tipE), transcript variant A, mRNA. // chr3L // 100 // 78 // 18 // 18 // 0 /// NM_168067 // RefSeq // Drosophila melanogaster temperature-induced paralytic E (tipE), transcript variant B, mRNA. // chr3L // 100 // 78 // 18 // 18 // 0 /// FBtr0073219 // ENSEMBL // temperature-induced paralytic E [gene_biotype:protein_cod…	NM_079196	tipE	temperature-induced paralytic E
18167774	-0.346956	7.97996	-5.2173	0.000290576	0.0116294	0.462983	18167774	chr3L	+	4364556	4365243	20	NM_001259694 // RefSeq // Drosophila melanogaster mitochondrial ribosomal protein S6 (mRpS6), transcript variant B, mRNA. // chr3L // 100 // 100 // 20 // 20 // 0 /// NM_079201 // RefSeq // Drosophila melanogaster mitochondrial ribosomal protein S6 (mRpS6), transcript variant A, mRNA. // chr3L // 100 // 95 // 19 // 19 // 0 /// FBtr0073288 // ENSEMBL // mitochondrial ribosomal protein S6 [gene_biot…	NM_001259694	mRpS6	mitochondrial ribosomal protein S6
18197880	0.375575	8.04268	5.21703	0.000290699	0.0116294	0.462551	18197880	chr3R	-	13057975	13073598	26	NM_001170164 // RefSeq // Drosophila melanogaster beat-IIb, transcript variant C (beat-IIb), mRNA. // chr3R // 100 // 85 // 22 // 22 // 0 /// NM_142356 // RefSeq // Drosophila melanogaster beat-IIb, transcript variant A (beat-IIb), mRNA. // chr3R // 100 // 85 // 22 // 22 // 0 /// FBtr0083411 // ENSEMBL // beat-IIb [gene_biotype:protein_coding transcript_biotype:protein_coding] // chr3R // 100 // …	NM_001170164	beat-IIb	CG4135 gene product from transcript CG4135-RC
18164661	-0.483652	5.36218	-5.21089	0.000293464	0.0117113	0.452905	18164661	chr2R	-	12233343	12235003	21	NM_137277 // RefSeq // Drosophila melanogaster wicked (wcd), mRNA. // chr2R // 100 // 100 // 21 // 21 // 0 /// FBtr0087170 // ENSEMBL // wicked [gene_biotype:protein_coding transcript_biotype:protein_coding] // chr2R // 100 // 100 // 21 // 21 // 0 /// FBtr0087170 // Flybase // wicked [gene_biotype:protein_coding transcript_biotype:protein_coding] // chr2R // 100 // 100 // 21 // 21 // 0 /// GENSCA…	NM_137277	wcd	wicked
18163391	0.311321	8.29865	5.20856	0.000294518	0.0117247	0.449251	18163391	chr2R	-	1065506	1138553	24	NM_001103722 // RefSeq // Drosophila melanogaster Nipped-A, transcript variant E (Nipped-A), mRNA. // chr2R // 100 // 88 // 21 // 21 // 0 /// NM_001316406 // RefSeq // Drosophila melanogaster Nipped-A, transcript variant F (Nipped-A), mRNA. // chr2R // 100 // 83 // 20 // 20 // 0 /// FBtr0303293 // ENSEMBL // Nipped-A [gene_biotype:protein_coding transcript_biotype:protein_coding] // chr2R // 100 …	NM_001103722	Nipped-A	CG33554 gene product from transcript CG33554-RE
18134302	0.347071	8.99971	5.20495	0.000296164	0.011733	0.443573	18134302	chr2L	+	8303429	8305376	23	NM_001273316 // RefSeq // Drosophila melanogaster sarcoglycan alpha, transcript variant B (Scgalpha), mRNA. // chr2L // 100 // 78 // 18 // 18 // 0 /// NM_001273317 // RefSeq // Drosophila melanogaster sarcoglycan alpha, transcript variant C (Scgalpha), mRNA. // chr2L // 100 // 100 // 23 // 23 // 0 /// NM_078786 // RefSeq // Drosophila melanogaster sarcoglycan alpha, transcript variant A (Scgalpha…	NM_001273316	Scgalpha	Sarcoglycan alpha
18153029	-0.601715	10.6773	-5.20538	0.000295967	0.011733	0.44425	18153029	chr2R	+	14275625	14275995	23	NM_001299640 // RefSeq // Drosophila melanogaster immune induced molecule 3, transcript variant B (IM3), mRNA. // chr2R // 100 // 100 // 23 // 23 // 0 /// NM_144111 // RefSeq // Drosophila melanogaster immune induced molecule 3, transcript variant A (IM3), mRNA. // chr2R // 100 // 100 // 23 // 23 // 0 /// FBtr0086665 // ENSEMBL // Immune induced molecule 3 [gene_biotype:protein_coding transcript_…	NM_001299640	IM3	Immune induced molecule 3
18197144	0.38501	6.72276	5.19495	0.000300774	0.0118868	0.427835	18197144	chr3R	-	8875120	8877172	28	NM_141999 // RefSeq // Drosophila melanogaster CG7966 (CG7966), mRNA. // chr3R // 100 // 100 // 28 // 28 // 0 /// FBtr0082715 // ENSEMBL // cdna:known chromosome:BDGP6:3R:13049398:13051453:-1 gene:FBgn0038115 transcript:FBtr0082715 // chr3R // 100 // 100 // 28 // 28 // 0 /// FBtr0082715 // Flybase // type=mRNA; loc=3R:complement(8875120..8875363,8875433..8875558,8875621..8876113,8876177..8876646,…	NM_141999	CG7966	CG7966 gene product from transcript CG7966-RA
18172197	-0.987691	5.93857	-5.19078	0.000302717	0.0119347	0.421274	18172197	chr3L	+	9355208	9355834	24	NM_001104089 // RefSeq // Drosophila melanogaster CG34456 (CG34456), mRNA. // chr3L // 100 // 100 // 24 // 24 // 0 /// FBtr0112762 // ENSEMBL // cdna:known chromosome:BDGP6:3L:9362108:9362734:1 gene:FBgn0085485 transcript:FBtr0112762 // chr3L // 100 // 100 // 24 // 24 // 0 /// FBtr0112762 // Flybase // type=mRNA; loc=3L:9355208..9355834; ID=FBtr0112762; name=CG34456-RA; dbxref=REFSEQ:NM_001104089…	NM_001104089	CG34456	CG34456 gene product from transcript CG34456-RA
18176391	-0.416634	6.61705	-5.18607	0.00030493	0.0119929	0.413852	18176391	chr3L	-	4405127	4406059	24	NM_001104032 // RefSeq // Drosophila melanogaster CG15019, transcript variant B (CG15019), mRNA. // chr3L // 100 // 100 // 24 // 24 // 0 /// NM_139642 // RefSeq // Drosophila melanogaster CG15019, transcript variant A (CG15019), mRNA. // chr3L // 100 // 63 // 15 // 15 // 0 /// FBtr0073335 // ENSEMBL // cdna:known chromosome:BDGP6:3L:4405214:4406059:-1 gene:FBgn0035541 transcript:FBtr0073335 // ch…	NM_001104032	CG15019	CG15019 gene product from transcript CG15019-RB
18197802	0.792436	4.61211	5.18215	0.000306782	0.0120368	0.407682	18197802	chr3R	-	12816184	12817589	16	NM_001275722 // RefSeq // Drosophila melanogaster CG3678, transcript variant B (CG3678), mRNA. // chr3R // 100 // 100 // 16 // 16 // 0 /// NM_142323 // RefSeq // Drosophila melanogaster CG3678, transcript variant A (CG3678), mRNA. // chr3R // 100 // 100 // 16 // 16 // 0 /// FBtr0083376 // ENSEMBL // cdna:known chromosome:BDGP6:3R:16990462:16991878:-1 gene:FBgn0038461 transcript:FBtr0083376 // chr…	NM_001275722	CG3678	CG3678 gene product from transcript CG3678-RB
18145100	-0.617575	7.6803	-5.17886	0.000308349	0.0120692	0.402493	18145100	chr2L	-	18841400	18844579	26	NM_176059 // RefSeq // Drosophila melanogaster CG33120 (CG33120), mRNA. // chr2L // 100 // 100 // 26 // 26 // 0 /// FBtr0081118 // ENSEMBL // cdna:known chromosome:BDGP6:2L:18841400:18844579:-1 gene:FBgn0053120 transcript:FBtr0081118 // chr2L // 100 // 100 // 26 // 26 // 0 /// AY058338 // GenBank // Drosophila melanogaster GH11223 full length cDNA. // chr2L // 92 // 100 // 24 // 26 // 0 /// FBtr0…	NM_176059	CG33120	CG33120 gene product from transcript CG33120-RA
18167692	0.266527	10.0949	5.17648	0.000309484	0.0120847	0.398748	18167692	chr3L	+	4087581	4092706	28	NM_001259682 // RefSeq // Drosophila melanogaster CG14989, transcript variant C (CG14989), mRNA. // chr3L // 100 // 64 // 18 // 18 // 0 /// NM_001259683 // RefSeq // Drosophila melanogaster CG14989, transcript variant E (CG14989), mRNA. // chr3L // 100 // 100 // 28 // 28 // 0 /// NM_001300003 // RefSeq // Drosophila melanogaster CG14989, transcript variant F (CG14989), mRNA. // chr3L // 100 // 50…	NM_001259682	CG14989	CG14989 gene product from transcript CG14989-RE
18144144	-0.532286	7.21326	-5.17321	0.000311056	0.0121171	0.393585	18144144	chr2L	-	20856987	20857891	24	NM_136224 // RefSeq // Drosophila melanogaster CG14400 (CG14400), partial mRNA. // chr2L // 100 // 100 // 24 // 24 // 0 /// FBtr0081449 // ENSEMBL // cdna:known chromosome:BDGP6:2L:20856987:20857891:-1 gene:FBgn0032896 transcript:FBtr0081449 // chr2L // 100 // 100 // 24 // 24 // 0 /// FBtr0081449 // Flybase // type=mRNA; loc=2L:complement(20856987..20857891); ID=FBtr0081449; name=CG14400-RA; dbxr…	NM_136224	CG14400	CG14400 gene product from transcript CG14400-RA
18186553	0.32308	7.26975	5.171	0.000312124	0.0121297	0.390094	18186553	chr3R	+	11734156	11736089	23	NM_142251 // RefSeq // Drosophila melanogaster CG3303 (CG3303), mRNA. // chr3R // 100 // 100 // 23 // 23 // 0 /// FBtr0083200 // ENSEMBL // cdna:known chromosome:BDGP6:3R:15908398:15910367:1 gene:FBgn0038381 transcript:FBtr0083200 // chr3R // 100 // 100 // 23 // 23 // 0 /// AY051910 // GenBank // Drosophila melanogaster LD39912 full length cDNA. // chr3R // 100 // 100 // 23 // 23 // 0 /// FBtr008…	NM_142251	CG3303	CG3303 gene product from transcript CG3303-RA
18170108	-0.356184	7.98194	-5.16595	0.000314575	0.0121959	0.382125	18170108	chr3L	+	19916771	19917788	23	NM_001275150 // RefSeq // Drosophila melanogaster CG7770, transcript variant B (CG7770), mRNA. // chr3L // 100 // 100 // 23 // 23 // 0 /// NM_140902 // RefSeq // Drosophila melanogaster CG7770, transcript variant A (CG7770), mRNA. // chr3L // 100 // 74 // 17 // 17 // 0 /// FBtr0074894 // ENSEMBL // cdna:known chromosome:BDGP6:3L:19923671:19924491:1 gene:FBgn0036918 transcript:FBtr0074894 // chr3L…	NM_001275150	CG7770	CG7770 gene product from transcript CG7770-RB
18144049	-0.80301	5.44005	-5.15392	0.000320492	0.0123374	0.363139	18144049	chr2L	-	19961758	19962352	26	NM_136170 // RefSeq // Drosophila melanogaster CG13965 (CG13965), mRNA. // chr2L // 100 // 100 // 26 // 26 // 0 /// FBtr0081308 // ENSEMBL // cdna:known chromosome:BDGP6:2L:19961758:19962352:-1 gene:FBgn0032834 transcript:FBtr0081308 // chr2L // 100 // 100 // 26 // 26 // 0 /// FBtr0081308 // Flybase // type=mRNA; loc=2L:complement(19961758..19962214,19962275..19962352); ID=FBtr0081308; name=CG139…	NM_136170	CG13965	CG13965 gene product from transcript CG13965-RA
18154128	-0.767535	8.46463	-5.15526	0.000319826	0.0123374	0.365257	18154128	chr2R	+	9299244	9300590	27	NM_165981 // RefSeq // Drosophila melanogaster immune induced molecule prepropeptide, transcript variant C (IMPPP), mRNA. // chr2R // 100 // 100 // 27 // 27 // 0 /// NM_165982 // RefSeq // Drosophila melanogaster immune induced molecule prepropeptide, transcript variant A (IMPPP), mRNA. // chr2R // 100 // 74 // 20 // 20 // 0 /// NM_206107 // RefSeq // Drosophila melanogaster CG33470, transcript v…	NM_165981	IMPPP	Immune induced molecule prepropeptide
18200581	-0.27366	5.852	-5.14244	0.000326253	0.0125297	0.344985	18200581	chr3R	-	27615967	27619667	34	NM_001260462 // RefSeq // Drosophila melanogaster CG2118, transcript variant C (CG2118), mRNA. // chr3R // 94 // 97 // 31 // 33 // 0 /// NM_001260463 // RefSeq // Drosophila melanogaster CG2118, transcript variant D (CG2118), mRNA. // chr3R // 100 // 50 // 17 // 17 // 0 /// NM_143639 // RefSeq // Drosophila melanogaster CG2118, transcript variant A (CG2118), mRNA. // chr3R // 100 // 74 // 25 // 2…	NM_001260462	CG2118	CG2118 gene product from transcript CG2118-RC
18198533	-0.361465	8.18945	-5.12995	0.000332642	0.012745	0.325226	18198533	chr3R	-	16644849	16647587	27	NM_001043269 // RefSeq // Drosophila melanogaster CG17271, transcript variant B (CG17271), mRNA. // chr3R // 95 // 81 // 21 // 22 // 0 /// NM_142659 // RefSeq // Drosophila melanogaster CG17271, transcript variant A (CG17271), mRNA. // chr3R // 96 // 85 // 22 // 23 // 0 /// FBtr0083993 // ENSEMBL // cdna:known chromosome:BDGP6:3R:20819626:20821848:-1 gene:FBgn0038829 transcript:FBtr0083993 // chr…	NM_001043269	CG17271	CG17271 gene product from transcript CG17271-RB
18208744	-0.667859	7.7705	-5.12669	0.000334332	0.0127798	0.320062	18208744	chrX	+	12695699	12698265	26	NM_001258716 // RefSeq // Drosophila melanogaster CG3775, transcript variant B (CG3775), mRNA. // chrX // 100 // 50 // 13 // 13 // 0 /// NM_132603 // RefSeq // Drosophila melanogaster CG3775, transcript variant A (CG3775), mRNA. // chrX // 100 // 100 // 26 // 26 // 0 /// FBtr0073690 // ENSEMBL // cdna:known chromosome:BDGP6:X:12801661:12804232:1 gene:FBgn0030425 transcript:FBtr0073690 // chrX // …	NM_001258716	CG3775	CG3775 gene product from transcript CG3775-RA
18135329	-0.393464	8.59351	-5.10894	0.000343692	0.0129662	0.29193	18135329	chr2L	+	16879517	16886323	25	NM_001103699 // RefSeq // Drosophila melanogaster CG34313 (CG34313), mRNA. // chr2L // 100 // 100 // 25 // 25 // 0 /// NM_001299071 // RefSeq // Drosophila melanogaster CG31743, transcript variant B (CG31743), mRNA. // chr2L // 100 // 60 // 15 // 15 // 0 /// NM_135976 // RefSeq // Drosophila melanogaster CG31743, transcript variant A (CG31743), mRNA. // chr2L // 100 // 100 // 25 // 25 // 0 /// FB…	NM_001103699	CG34313	CG34313 gene product from transcript CG34313-RA
18137511	-0.393464	8.59351	-5.10894	0.000343692	0.0129662	0.29193	18137511	chr2L	+	16879517	16886323	25	NM_001103699 // RefSeq // Drosophila melanogaster CG34313 (CG34313), mRNA. // chr2L // 100 // 100 // 25 // 25 // 0 /// NM_001299071 // RefSeq // Drosophila melanogaster CG31743, transcript variant B (CG31743), mRNA. // chr2L // 100 // 60 // 15 // 15 // 0 /// NM_135976 // RefSeq // Drosophila melanogaster CG31743, transcript variant A (CG31743), mRNA. // chr2L // 100 // 100 // 25 // 25 // 0 /// FB…	NM_001103699	CG34313	CG34313 gene product from transcript CG34313-RA
18146867	0.347695	6.64689	5.11546	0.000340221	0.0129662	0.302271	18146867	chr2L	-	19969484	20017282	26	NM_001169548 // RefSeq // Drosophila melanogaster CG43861, transcript variant B (CG43861), mRNA. // chr2L // 100 // 100 // 26 // 26 // 0 /// NM_001273686 // RefSeq // Drosophila melanogaster CG43861, transcript variant C (CG43861), mRNA. // chr2L // 100 // 85 // 22 // 22 // 0 /// NM_001299164 // RefSeq // Drosophila melanogaster CG43861, transcript variant D (CG43861), mRNA. // chr2L // 100 // 85…	NM_001169548	CG43861	CG43861 gene product from transcript CG43861-RD
18149161	0.347888	6.51331	5.10841	0.000343976	0.0129662	0.291089	18149161	chr2R	+	2580935	2582692	24	NM_136384 // RefSeq // Drosophila melanogaster CG3270 (CG3270), mRNA. // chr2R // 100 // 100 // 24 // 24 // 0 /// FBtr0086123 // ENSEMBL // cdna:known chromosome:BDGP6:2R:6693430:6695187:1 gene:FBgn0033093 transcript:FBtr0086123 // chr2R // 100 // 100 // 24 // 24 // 0 /// BT124867 // GenBank // Drosophila melanogaster FI13301 full insert cDNA. // chr2R // 100 // 100 // 24 // 24 // 0 /// FBtr00861…	NM_136384	CG3270	CG3270 gene product from transcript CG3270-RA
18203836	-0.638037	3.37594	-5.11257	0.000341755	0.0129662	0.29769	18203836	chr3RHet	-	2127184	2158789	24	NM_001110990 // RefSeq // Drosophila melanogaster spookier (spok), partial mRNA. // chr3RHet // 96 // 96 // 22 // 23 // 0 /// FBtr0300207 // ENSEMBL // spookier [gene_biotype:protein_coding transcript_biotype:protein_coding] // chr3RHet // 96 // 96 // 22 // 23 // 0 /// FBtr0300207 // Flybase // spookier [gene_biotype:protein_coding transcript_biotype:protein_coding] // chr3RHet // 100 // 100 // 2…	NM_001110990	spok	spookier
18208304	-0.282431	8.69993	-5.11332	0.000341359	0.0129662	0.29887	18208304	chrX	+	9672779	9675951	25	NM_001272460 // RefSeq // Drosophila melanogaster CG1354, transcript variant E (CG1354), mRNA. // chrX // 100 // 56 // 14 // 14 // 0 /// NM_132352 // RefSeq // Drosophila melanogaster CG1354, transcript variant A (CG1354), mRNA. // chrX // 100 // 84 // 21 // 21 // 0 /// NM_167201 // RefSeq // Drosophila melanogaster CG1354, transcript variant C (CG1354), mRNA. // chrX // 100 // 84 // 21 // 21 // …	NM_001272460	CG1354	CG1354 gene product from transcript CG1354-RD
18195103	-0.275061	9.22831	-5.099	0.000349055	0.0131274	0.276155	18195103	chr3R	-	16650389	16656337	25	NM_142661 // RefSeq // Drosophila melanogaster adenylosuccinate synthetase (AdSS), mRNA. // chr3R // 95 // 80 // 19 // 20 // 0 /// FBtr0083991 // ENSEMBL // Adenylosuccinate Synthetase [gene_biotype:protein_coding transcript_biotype:protein_coding] // chr3R // 95 // 80 // 19 // 20 // 0 /// AY113428 // GenBank // Drosophila melanogaster RE23826 full insert cDNA. // chr3R // 100 // 80 // 20 // 20 /…	NM_142661	AdSS	Adenylosuccinate Synthetase
18136574	0.229478	8.74551	5.07015	0.000365128	0.0132731	0.230288	18136574	chr2L	+	1836630	1858550	24	NM_001258913 // RefSeq // Drosophila melanogaster weary (wry), transcript variant C, mRNA. // chr2L // 100 // 83 // 20 // 20 // 0 /// NM_164443 // RefSeq // Drosophila melanogaster weary (wry), transcript variant D, mRNA. // chr2L // 100 // 92 // 22 // 22 // 0 /// NM_205889 // RefSeq // Drosophila melanogaster weary (wry), transcript variant B, mRNA. // chr2L // 100 // 92 // 22 // 22 // 0 /// FBt…	NM_001258913	wry	weary
18139791	0.434643	4.70898	5.07642	0.00036157	0.0132731	0.240266	18139791	chr2L	-	21182394	21198745	24	NM_057696 // RefSeq // Drosophila melanogaster Ret oncogene (Ret), transcript variant A, mRNA. // chr2L // 100 // 67 // 16 // 16 // 0 /// NM_165358 // RefSeq // Drosophila melanogaster Ret oncogene (Ret), transcript variant B, mRNA. // chr2L // 100 // 71 // 17 // 17 // 0 /// NM_165359 // RefSeq // Drosophila melanogaster Ret oncogene (Ret), transcript variant C, mRNA. // chr2L // 100 // 83 // 20 …	NM_057696	Ret	Ret oncogene
18142500	-0.29667	8.54205	-5.08305	0.000357848	0.0132731	0.250807	18142500	chr2L	-	8161794	8162389	25	NM_001298815 // RefSeq // Drosophila melanogaster CG8498, transcript variant B (CG8498), mRNA. // chr2L // 100 // 100 // 25 // 25 // 0 /// NM_135343 // RefSeq // Drosophila melanogaster CG8498, transcript variant A (CG8498), mRNA. // chr2L // 100 // 100 // 25 // 25 // 0 /// FBtr0079640 // ENSEMBL // cdna:known chromosome:BDGP6:2L:8161796:8162418:-1 gene:FBgn0031992 transcript:FBtr0079640 // chr2L…	NM_001298815	CG8498	CG8498 gene product from transcript CG8498-RB
18143395	-0.29024	8.77822	-5.0729	0.000363562	0.0132731	0.234668	18143395	chr2L	-	12993748	13000631	28	NM_135752 // RefSeq // Drosophila melanogaster CG12404 (CG12404), mRNA. // chr2L // 100 // 100 // 28 // 28 // 0 /// FBtr0080430 // ENSEMBL // cdna:known chromosome:BDGP6:2L:12993757:13000635:-1 gene:FBgn0032465 transcript:FBtr0080430 // chr2L // 100 // 100 // 28 // 28 // 0 /// AY094949 // GenBank // Drosophila melanogaster RH67967 full insert cDNA. // chr2L // 100 // 100 // 28 // 28 // 0 /// FBtr…	NM_135752	CG12404	CG12404 gene product from transcript CG12404-RA
18146721	-0.311592	7.71325	-5.07767	0.000360868	0.0132731	0.242246	18146721	chr2L	-	8383612	8384137	25	NM_135378 // RefSeq // Drosophila melanogaster lethal (2) k12914 (l(2)k12914), mRNA. // chr2L // 100 // 100 // 25 // 25 // 0 /// FBtr0079719 // ENSEMBL // lethal (2) k12914 [gene_biotype:protein_coding transcript_biotype:protein_coding] // chr2L // 100 // 100 // 25 // 25 // 0 /// AY113429 // GenBank // Drosophila melanogaster RE23864 full insert cDNA. // chr2L // 100 // 100 // 25 // 25 // 0 /// F…	NM_135378	l(2)k12914	lethal (2) k12914
18152248	0.602711	5.06512	5.0715	0.000364358	0.0132731	0.232438	18152248	chr2R	+	18545410	18546718	25	NM_001259536 // RefSeq // Drosophila melanogaster CG13510, transcript variant B (CG13510), mRNA. // chr2R // 100 // 100 // 25 // 25 // 0 /// NM_001259537 // RefSeq // Drosophila melanogaster CG13511, transcript variant B (CG13511), mRNA. // chr2R // 100 // 100 // 25 // 25 // 0 /// NM_001299809 // RefSeq // Drosophila melanogaster CG42565, transcript variant B (CG42565), mRNA. // chr2R // 100 // 1…	NM_001259536	CG13510	CG13510 gene product from transcript CG13510-RC
18166971	-0.351898	8.48514	-5.07982	0.000359654	0.0132731	0.245678	18166971	chr3L	+	648517	651311	20	NM_001259608 // RefSeq // Drosophila melanogaster UDP-galactose 4-epimerase (Gale), transcript variant B, mRNA. // chr3L // 100 // 80 // 16 // 16 // 0 /// NM_138200 // RefSeq // Drosophila melanogaster UDP-galactose 4-epimerase (Gale), transcript variant A, mRNA. // chr3L // 100 // 95 // 19 // 19 // 0 /// FBtr0072556 // ENSEMBL // UDP-galactose 4'-epimerase [gene_biotype:protein_coding transcript…	NM_001259608	Gale	UDP-galactose 4-epimerase
18185441	-0.456364	6.32991	-5.07587	0.000361881	0.0132731	0.239389	18185441	chr3R	+	5501245	5503500	25	NM_141667 // RefSeq // Drosophila melanogaster CG8358 (CG8358), mRNA. // chr3R // 100 // 100 // 25 // 25 // 0 /// FBtr0082081 // ENSEMBL // cdna:known chromosome:BDGP6:3R:9675523:9677778:1 gene:FBgn0037727 transcript:FBtr0082081 // chr3R // 100 // 100 // 25 // 25 // 0 /// AY069219 // GenBank // Drosophila melanogaster GH26575 full length cDNA. // chr3R // 100 // 100 // 25 // 25 // 0 /// FBtr00820…	NM_141667	CG8358	CG8358 gene product from transcript CG8358-RA
18185963	0.419552	4.16216	5.08552	0.000356474	0.0132731	0.254727	18185963	chr3R	+	8520868	8523265	27	NM_001104290 // RefSeq // Drosophila melanogaster ninjurin C, transcript variant B (NijC), mRNA. // chr3R // 100 // 37 // 10 // 10 // 0 /// NM_001104291 // RefSeq // Drosophila melanogaster ninjurin C, transcript variant C (NijC), mRNA. // chr3R // 100 // 74 // 20 // 20 // 0 /// NM_001104292 // RefSeq // Drosophila melanogaster ninjurin C, transcript variant D (NijC), mRNA. // chr3R // 100 // 59 …	NM_001104290	NijC	Ninjurin C	41568	FBtr0114499	NijC	Ninjurin C	87C5-87C6	41568	FBtr0114500	NijC	Ninjurin C	87C5-87C6	41568	FBtr0114501	NijC	Ninjurin C	87C5-87C6	41568
18195962	0.431367	7.16161	5.07404	0.000362918	0.0132731	0.236473	18195962	chr3R	-	3951009	3952055	22	NM_001300295 // RefSeq // Drosophila melanogaster CG9667, transcript variant B (CG9667), mRNA. // chr3R // 100 // 100 // 22 // 22 // 0 /// NM_141511 // RefSeq // Drosophila melanogaster CG9667, transcript variant A (CG9667), mRNA. // chr3R // 100 // 100 // 22 // 22 // 0 /// FBtr0081815 // ENSEMBL // cdna:known chromosome:BDGP6:3R:8125290:8126357:-1 gene:FBgn0037550 transcript:FBtr0081815 // chr3R…	NM_001300295	CG9667	CG9667 gene product from transcript CG9667-RA
18196413	0.353885	2.29832	5.08538	0.00035655	0.0132731	0.254509	18196413	chr3R	-	5899543	5901095	24	NM_141721 // RefSeq // Drosophila melanogaster CG5361 (CG5361), mRNA. // chr3R // 100 // 100 // 24 // 24 // 0 /// FBtr0309853 // ENSEMBL // cdna:known chromosome:BDGP6:3R:10073821:10075373:-1 gene:FBgn0037786 transcript:FBtr0309853 // chr3R // 100 // 100 // 24 // 24 // 0 /// FBtr0309853 // Flybase // type=mRNA; loc=3R:complement(5899543..5899676,5899744..5901095); ID=FBtr0309853; name=CG5361-RB; …	NM_141721	CG5361	CG5361 gene product from transcript CG5361-RB
18200204	-0.392641	7.82251	-5.08635	0.000356011	0.0132731	0.256052	18200204	chr3R	-	25689423	25694618	23	NM_001202384 // RefSeq // Drosophila melanogaster Zinc/iron regulated transporter-related protein 99C (Zip99C), transcript variant H, mRNA. // chr3R // 100 // 39 // 9 // 9 // 0 /// NM_001202385 // RefSeq // Drosophila melanogaster Zinc/iron regulated transporter-related protein 99C (Zip99C), transcript variant I, mRNA. // chr3R // 100 // 57 // 13 // 13 // 0 /// NM_001202386 // RefSeq // Drosophil…	NM_001202384	Zip99C	Zinc	Zip99C	Zinc	iron regulated transporter-related protein 99C	99C4-99C5	43533	FBtr0089925	Zip99C	Zinc	iron regulated transporter-related protein 99C	99C4-99C5	43533	FBtr0303032	Zip99C	Zinc	iron regulated transporter-related protein 99C	99C4-99C5	43533	FBtr0303033	Zip99C	Zinc	iron regulated transporter-related protein 99C	99C4-99C5	43533	FBtr0303034	Zip99C	Zinc	iron regulated transporter-related protein 99C	99C4-99C5	43533	BT001774	Zip99C	Zinc	iron regulated transporter-related protein 99C
18203983	0.242138	9.15623	5.0721	0.000364018	0.0132731	0.233389	18203983	chr4	+	957445	967451	26	NM_001272147 // RefSeq // Drosophila melanogaster metabotropic glutamate receptor, transcript variant B (mGluR), mRNA. // chr4 // 100 // 100 // 26 // 26 // 0 /// NM_001272148 // RefSeq // Drosophila melanogaster metabotropic glutamate receptor, transcript variant C (mGluR), mRNA. // chr4 // 100 // 85 // 22 // 22 // 0 /// NM_001297789 // RefSeq // Drosophila melanogaster metabotropic glutamate rec…	NM_001272147	mGluR	metabotropic Glutamate Receptor
18211812	0.223967	11.5505	5.06838	0.000366141	0.0132804	0.227464	18211812	chrX	+	4216659	4258913	34	NM_001014720 // RefSeq // Drosophila melanogaster no receptor potential A (norpA), transcript variant D, mRNA. // chrX // 100 // 82 // 28 // 28 // 0 /// NM_001014721 // RefSeq // Drosophila melanogaster no receptor potential A (norpA), transcript variant C, mRNA. // chrX // 100 // 76 // 26 // 26 // 0 /// NM_001169190 // RefSeq // Drosophila melanogaster no receptor potential A (norpA), transcript…	NM_001014720	norpA	no receptor potential A	31376	FBtr0100671	norpA	no receptor potential A	4B6-4C1|1-6.5 cM	31376	FBtr0301475	norpA	no receptor potential A	4B6-4C1|1-6.5 cM	31376
18142901	0.423324	5.65401	5.06317	0.000369133	0.0133002	0.219173	18142901	chr2L	-	10091208	10092419	22	NM_135499 // RefSeq // Drosophila melanogaster CG13133 (CG13133), mRNA. // chr2L // 100 // 100 // 22 // 22 // 0 /// FBtr0079969 // ENSEMBL // cdna:known chromosome:BDGP6:2L:10091208:10092389:-1 gene:FBgn0032181 transcript:FBtr0079969 // chr2L // 100 // 100 // 22 // 22 // 0 /// BT025130 // GenBank // Drosophila melanogaster IP07647 full insert cDNA. // chr2L // 100 // 100 // 22 // 22 // 0 /// FBtr…	NM_135499	CG13133	CG13133 gene product from transcript CG13133-RA
18185234	-0.433875	8.71709	-5.06448	0.00036838	0.0133002	0.221254	18185234	chr3R	+	4627275	4631958	20	NM_141578 // RefSeq // Drosophila melanogaster Tcp-1eta (Tcp-1eta), mRNA. // chr3R // 100 // 95 // 19 // 19 // 0 /// FBtr0081918 // ENSEMBL // Tcp-1eta [gene_biotype:protein_coding transcript_biotype:protein_coding] // chr3R // 100 // 95 // 19 // 19 // 0 /// FBtr0081918 // Flybase // Tcp-1eta [gene_biotype:protein_coding transcript_biotype:protein_coding] // chr3R // 100 // 100 // 20 // 20 // 0 /…	NM_141578	Tcp-1eta	CG8351 gene product from transcript CG8351-RA
18200711	0.378294	7.29111	5.06461	0.000368302	0.0133002	0.22147	18200711	chr3R	-	15862143	15881815	26	NM_001170188 // RefSeq // Drosophila melanogaster CG17193, transcript variant B (CG17193), mRNA. // chr3R // 100 // 100 // 26 // 26 // 0 /// NM_001300490 // RefSeq // Drosophila melanogaster CG17193, transcript variant C (CG17193), mRNA. // chr3R // 100 // 65 // 17 // 17 // 0 /// NM_143967 // RefSeq // Drosophila melanogaster CG17193, transcript variant A (CG17193), mRNA. // chr3R // 100 // 100 /…	NM_001170188	CG17193	CG17193 gene product from transcript CG17193-RB
18184375	-0.301061	9.15504	-5.06127	0.000370232	0.0133104	0.216146	18184375	chr3R	+	25045888	25047831	22	NM_001202379 // RefSeq // Drosophila melanogaster Ef1gamma, transcript variant C (Ef1gamma), mRNA. // chr3R // 100 // 73 // 16 // 16 // 0 /// NM_143743 // RefSeq // Drosophila melanogaster Ef1gamma, transcript variant A (Ef1gamma), mRNA. // chr3R // 100 // 73 // 16 // 16 // 0 /// NM_170401 // RefSeq // Drosophila melanogaster Ef1gamma, transcript variant B (Ef1gamma), mRNA. // chr3R // 100 // 73 …	NM_001202379	Ef1gamma	CG11901 gene product from transcript CG11901-RC
18196736	-0.452893	7.6941	-5.05557	0.000373551	0.0134002	0.207052	18196736	chr3R	-	7510391	7513852	22	NM_141847 // RefSeq // Drosophila melanogaster CG6834 (CG6834), mRNA. // chr3R // 100 // 100 // 22 // 22 // 0 /// FBtr0082438 // ENSEMBL // cdna:known chromosome:BDGP6:3R:11684672:11688133:-1 gene:FBgn0037935 transcript:FBtr0082438 // chr3R // 100 // 100 // 22 // 22 // 0 /// BT150372 // GenBank // Drosophila melanogaster FI23918 full insert cDNA. // chr3R // 100 // 100 // 22 // 22 // 0 /// FBtr00…	NM_141847	CG6834	CG6834 gene product from transcript CG6834-RA
18216762	0.326318	9.24688	5.0502	0.000376701	0.0134836	0.198499	18216762	chrX	-	14099112	14105488	21	NM_001103510 // RefSeq // Drosophila melanogaster lethal (1) G0469 (l(1)G0469), transcript variant C, mRNA. // chrX // 100 // 71 // 15 // 15 // 0 /// NM_001272614 // RefSeq // Drosophila melanogaster lethal (1) G0469 (l(1)G0469), transcript variant D, mRNA. // chrX // 100 // 100 // 21 // 21 // 0 /// NM_167395 // RefSeq // Drosophila melanogaster lethal (1) G0469 (l(1)G0469), transcript variant A,…	NM_001103510	l(1)G0469	lethal (1) G0469
18154224	-0.832944	7.74303	-5.03857	0.000383625	0.0137014	0.179943	18154224	chr2R	+	14598896	14599457	25	NR_002547 // RefSeq // Drosophila melanogaster putative noncoding RNA 016:2R (pncr016:2R), ncRNA. // chr2R // 100 // 100 // 25 // 25 // 0 /// FBtr0091953 // ENSEMBL // putative noncoding RNA 016:2R [gene_biotype:lincRNA transcript_biotype:lincRNA] // chr2R // 100 // 100 // 25 // 25 // 0 /// SNAP00000016847 // ENSEMBL // cdna:novel chromosome:BDGP6:2R:18706084:18711640:1 transcript:SNAP00000016847…	NR_002547	pncr016:2R	putative noncoding RNA 016:2R
18199460	0.259392	8.41137	5.03346	0.000386711	0.0137756	0.17178	18199460	chr3R	-	20934948	20938238	33	NM_001104442 // RefSeq // Drosophila melanogaster CG13650 (CG13650), mRNA. // chr3R // 100 // 100 // 33 // 33 // 0 /// FBtr0113286 // ENSEMBL // cdna:known chromosome:BDGP6:3R:25109226:25112516:-1 gene:FBgn0039277 transcript:FBtr0113286 // chr3R // 100 // 100 // 33 // 33 // 0 /// BT133362 // GenBank // Drosophila melanogaster FI20018 full insert cDNA. // chr3R // 100 // 100 // 33 // 33 // 0 /// F…	NM_001104442	CG13650	CG13650 gene product from transcript CG13650-RB
18204765	0.225033	9.88673	5.03234	0.000387393	0.0137756	0.169986	18204765	chr4	-	1158454	1167149	29	NM_001169364 // RefSeq // Drosophila melanogaster CG32017, transcript variant C (CG32017), mRNA. // chr4 // 100 // 69 // 20 // 20 // 0 /// NM_001297794 // RefSeq // Drosophila melanogaster CG32017, transcript variant D (CG32017), mRNA. // chr4 // 100 // 59 // 17 // 17 // 0 /// NM_166826 // RefSeq // Drosophila melanogaster CG32017, transcript variant B (CG32017), mRNA. // chr4 // 100 // 90 // 26 …	NM_001169364	CG32017	CG32017 gene product from transcript CG32017-RD
18158274	-0.760078	4.87515	-5.02428	0.000392319	0.0139147	0.157111	18158274	chr2R	-	13336038	13340099	21	NM_001299597 // RefSeq // Drosophila melanogaster methuselah-like 3 (mthl3), transcript variant B, mRNA. // chr2R // 100 // 100 // 21 // 21 // 0 /// NM_001299598 // RefSeq // Drosophila melanogaster methuselah-like 3 (mthl3), transcript variant C, mRNA. // chr2R // 100 // 86 // 18 // 18 // 0 /// NM_145335 // RefSeq // Drosophila melanogaster methuselah-like 3 (mthl3), transcript variant A, mRNA. …	NM_001299597	mthl3	methuselah-like 3
18170566	-0.375114	7.13462	-5.02289	0.000393175	0.0139147	0.154892	18170566	chr3L	+	22459932	22461176	23	NM_001300216 // RefSeq // Drosophila melanogaster CG11438, transcript variant B (CG11438), mRNA. // chr3L // 100 // 100 // 23 // 23 // 0 /// NM_141135 // RefSeq // Drosophila melanogaster CG11438, transcript variant A (CG11438), mRNA. // chr3L // 100 // 100 // 23 // 23 // 0 /// FBtr0078504 // ENSEMBL // cdna:known chromosome:BDGP6:3L:22466832:22468076:1 gene:FBgn0037164 transcript:FBtr0078504 // …	NM_001300216	CG11438	CG11438 gene product from transcript CG11438-RB
18177053	-0.41762	6.30159	-5.01971	0.000395145	0.0139147	0.149799	18177053	chr3L	-	8567507	8569173	22	NM_139982 // RefSeq // Drosophila melanogaster CG6638 (CG6638), mRNA. // chr3L // 100 // 100 // 22 // 22 // 0 /// FBtr0076651 // ENSEMBL // cdna:known chromosome:BDGP6:3L:8574407:8576078:-1 gene:FBgn0035911 transcript:FBtr0076651 // chr3L // 100 // 100 // 22 // 22 // 0 /// AY089640 // GenBank // Drosophila melanogaster RE62833 full insert cDNA. // chr3L // 100 // 100 // 22 // 22 // 0 /// FBtr0076…	NM_139982	CG6638	CG6638 gene product from transcript CG6638-RA
18187385	-0.868614	3.78317	-5.02056	0.000394615	0.0139147	0.151168	18187385	chr3R	+	17068351	17071140	21	NM_142702 // RefSeq // Drosophila melanogaster CG5892 (CG5892), mRNA. // chr3R // 100 // 100 // 21 // 21 // 0 /// FBtr0339193 // ENSEMBL // cdna:known chromosome:BDGP6:3R:21242618:21245418:1 gene:FBgn0038873 transcript:FBtr0339193 // chr3R // 100 // 100 // 21 // 21 // 0 /// GENSCAN00000039698 // ENSEMBL // cdna:novel chromosome:BDGP6:3R:21242641:21245329:1 transcript:GENSCAN00000039698 descriptio…	NM_142702	CG5892	CG5892 gene product from transcript CG5892-RB
18198782	-0.267199	6.59694	-5.01736	0.000396606	0.0139213	0.146041	18198782	chr3R	-	18266023	18272254	25	NM_142787 // RefSeq // Drosophila melanogaster CG12499 (CG12499), mRNA. // chr3R // 100 // 100 // 25 // 25 // 0 /// FBtr0084295 // ENSEMBL // cdna:known chromosome:BDGP6:3R:22440152:22446587:-1 gene:FBgn0038968 transcript:FBtr0084295 // chr3R // 100 // 100 // 25 // 25 // 0 /// FBtr0084295 // Flybase // type=mRNA; loc=3R:complement(18266023..18271808,18271861..18272254); ID=FBtr0084295; name=CG124…	NM_142787	CG12499	CG12499 gene product from transcript CG12499-RA
18174341	0.280269	10.9489	5.01577	0.000397593	0.013926	0.143508	18174341	chr3L	-	4074069	4088744	24	NM_001274467 // RefSeq // Drosophila melanogaster glutamic acid decarboxylase 1, transcript variant D (Gad1), mRNA. // chr3L // 100 // 75 // 18 // 18 // 0 /// NM_079190 // RefSeq // Drosophila melanogaster glutamic acid decarboxylase 1, transcript variant A (Gad1), mRNA. // chr3L // 100 // 83 // 20 // 20 // 0 /// NM_168055 // RefSeq // Drosophila melanogaster glutamic acid decarboxylase 1, transc…	NM_001274467	Gad1	Glutamic acid decarboxylase 1
18147149	-0.28386	11.067	-5.00829	0.000402296	0.0140209	0.131529	18147149	chr2R	+	9134175	9135264	20	NM_001014522 // RefSeq // Drosophila melanogaster muscle protein 20, transcript variant C (Mp20), mRNA. // chr2R // 94 // 90 // 17 // 18 // 0 /// NM_057295 // RefSeq // Drosophila melanogaster muscle protein 20, transcript variant A (Mp20), mRNA. // chr2R // 100 // 100 // 20 // 20 // 0 /// FBtr0087745 // ENSEMBL // Muscle protein 20 [gene_biotype:protein_coding transcript_biotype:protein_coding] …	NM_001014522	Mp20	Muscle protein 20
18198769	-0.423963	6.992	-5.00736	0.000402881	0.0140209	0.130048	18198769	chr3R	-	18244817	18246790	24	NM_142783 // RefSeq // Drosophila melanogaster Nop56 (Nop56), mRNA. // chr3R // 100 // 100 // 24 // 24 // 0 /// FBtr0084230 // ENSEMBL // Nop56 [gene_biotype:protein_coding transcript_biotype:protein_coding] // chr3R // 100 // 100 // 24 // 24 // 0 /// AF223353 // GenBank // Drosophila melanogaster nucleolar KKE/D repeat protein (Nop56) mRNA, complete cds. // chr3R // 96 // 100 // 23 // 24 // 0 //…	NM_142783	Nop56	CG13849 gene product from transcript CG13849-RA
18214766	-0.377949	7.8315	-5.00833	0.00040227	0.0140209	0.131594	18214766	chrX	-	8606497	8608665	22	NM_001272424 // RefSeq // Drosophila melanogaster CG2004, transcript variant G (CG2004), mRNA. // chrX // 100 // 100 // 22 // 22 // 0 /// NM_001272425 // RefSeq // Drosophila melanogaster CG2004, transcript variant C (CG2004), mRNA. // chrX // 100 // 100 // 22 // 22 // 0 /// NM_001272426 // RefSeq // Drosophila melanogaster CG2004, transcript variant D (CG2004), mRNA. // chrX // 100 // 100 // 22 …	NM_001272424	CG2004	CG2004 gene product from transcript CG2004-RG
18181495	-0.738544	7.69149	-5.00391	0.000405073	0.0140672	0.12452	18181495	chr3L	-	230971	231604	25	NM_001202085 // RefSeq // Drosophila melanogaster CG42846 (CG42846), mRNA. // chr3L // 100 // 100 // 25 // 25 // 0 /// FBtr0303931 // ENSEMBL // cdna:known chromosome:BDGP6:3L:230971:231604:-1 gene:FBgn0262035 transcript:FBtr0303931 // chr3L // 100 // 100 // 25 // 25 // 0 /// FBtr0303931 // Flybase // type=mRNA; loc=3L:complement(230971..231485,231556..231604); ID=FBtr0303931; name=CG42846-RA; db…	NM_001202085	CG42846	CG42846 gene product from transcript CG42846-RA
18166636	-0.464765	7.86844	-4.99253	0.00041239	0.0142305	0.106284	18166636	chr3L	+	22281765	22285910	27	NM_080101 // RefSeq // Drosophila melanogaster Isoleucyl-tRNA synthetase (Aats-ile), transcript variant C, mRNA. // chr3L // 100 // 81 // 22 // 22 // 0 /// NM_168952 // RefSeq // Drosophila melanogaster Isoleucyl-tRNA synthetase (Aats-ile), transcript variant A, mRNA. // chr3L // 100 // 100 // 27 // 27 // 0 /// NM_176387 // RefSeq // Drosophila melanogaster Isoleucyl-tRNA synthetase (Aats-ile), t…	NM_080101	Aats-ile	Isoleucyl-tRNA synthetase
18176586	0.34434	7.5719	4.99369	0.000411634	0.0142305	0.108152	18176586	chr3L	-	5960645	5969107	26	NM_001274529 // RefSeq // Drosophila melanogaster CG10479, transcript variant B (CG10479), mRNA. // chr3L // 100 // 100 // 26 // 26 // 0 /// NM_139749 // RefSeq // Drosophila melanogaster CG10479, transcript variant A (CG10479), mRNA. // chr3L // 100 // 100 // 26 // 26 // 0 /// FBtr0077070 // ENSEMBL // cdna:known chromosome:BDGP6:3L:5967545:5976007:-1 gene:FBgn0035656 transcript:FBtr0077070 // c…	NM_001274529	CG10479	CG10479 gene product from transcript CG10479-RA
18189114	0.420535	4.93735	4.99343	0.000411803	0.0142305	0.107736	18189114	chr3R	+	25809174	25816514	26	NM_143497 // RefSeq // Drosophila melanogaster CG7896 (CG7896), mRNA. // chr3R // 100 // 100 // 26 // 26 // 0 /// FBtr0085545 // ENSEMBL // cdna:known chromosome:BDGP6:3R:29983426:29990785:1 gene:FBgn0039728 transcript:FBtr0085545 // chr3R // 100 // 100 // 26 // 26 // 0 /// AY058609 // GenBank // Drosophila melanogaster LD30178 full length cDNA. // chr3R // 100 // 100 // 26 // 26 // 0 /// FBtr008…	NM_143497	CG7896	CG7896 gene product from transcript CG7896-RA
18155904	0.661284	5.10491	4.97908	0.000421216	0.014297	0.0847124	18155904	chr2R	+	20181754	20181854	23	NR_048199 // RefSeq // Drosophila melanogaster mir-4985 precursor RNA (mir-4985), miRNA. // chr2R // 100 // 100 // 23 // 23 // 0 /// FBtr0309660 // ENSEMBL // mir-4985 stem loop [gene_biotype:pre_miRNA transcript_biotype:pre_miRNA] // chr2R // 100 // 100 // 23 // 23 // 0 /// dme-mir-4985 // miRBase Micro RNA Database // MI0017771 Drosophila melanogaster miR-4985 stem-loop // chr2R // 100 // 100 /…	NR_048199	mir-4985	mir-4985 stem loop
18165973	-0.297682	9.1325	-4.98633	0.000416431	0.014297	0.0963505	18165973	chr3L	+	16122740	16124086	23	NM_079379 // RefSeq // Drosophila melanogaster signal sequence receptor beta (SsRbeta), mRNA. // chr3L // 100 // 100 // 23 // 23 // 0 /// FBtr0075453 // ENSEMBL // Signal sequence receptor beta [gene_biotype:protein_coding transcript_biotype:protein_coding] // chr3L // 100 // 100 // 23 // 23 // 0 /// AF160923 // GenBank // Drosophila melanogaster clone LD10457 BcDNA.LD10457 (BcDNA.LD10457) mRNA, …	NM_079379	SsRbeta	Signal sequence receptor beta
18169419	0.288158	5.34766	4.98639	0.000416388	0.014297	0.0964539	18169419	chr3L	+	15297469	15304295	32	NM_001038927 // RefSeq // Drosophila melanogaster CG7255, transcript variant F (CG7255), mRNA. // chr3L // 100 // 91 // 29 // 29 // 0 /// NM_001043142 // RefSeq // Drosophila melanogaster CG7255, transcript variant H (CG7255), mRNA. // chr3L // 100 // 84 // 27 // 27 // 0 /// NM_001043143 // RefSeq // Drosophila melanogaster CG7255, transcript variant G (CG7255), mRNA. // chr3L // 100 // 81 // 26 …	NM_001038927	CG7255	CG7255 gene product from transcript CG7255-RE	39662
18171569	0.248589	8.04216	4.97938	0.000421017	0.014297	0.0851934	18171569	chr3L	+	5990308	6019417	25	NM_168153 // RefSeq // Drosophila melanogaster PVR adaptor protein (PVRAP), mRNA. // chr3L // 100 // 100 // 25 // 25 // 0 /// FBtr0077037 // ENSEMBL // PVR adaptor protein [gene_biotype:protein_coding transcript_biotype:protein_coding] // chr3L // 100 // 100 // 25 // 25 // 0 /// BT010250 // GenBank // Drosophila melanogaster RE37138 full insert cDNA. // chr3L // 96 // 100 // 24 // 25 // 0 /// FBt…	NM_168153	PVRAP	PVR adaptor protein
18177480	-0.294778	8.60661	-4.97891	0.000421324	0.014297	0.0844501	18177480	chr3L	-	11281022	11287887	26	NM_001274778 // RefSeq // Drosophila melanogaster CG6175, transcript variant C (CG6175), mRNA. // chr3L // 100 // 100 // 26 // 26 // 0 /// NM_001274779 // RefSeq // Drosophila melanogaster CG6175, transcript variant D (CG6175), mRNA. // chr3L // 100 // 100 // 26 // 26 // 0 /// NM_140200 // RefSeq // Drosophila melanogaster CG6175, transcript variant B (CG6175), mRNA. // chr3L // 100 // 100 // 26 …	NM_001274778	CG6175	CG6175 gene product from transcript CG6175-RC
18177625	0.314256	6.3654	4.98487	0.000417389	0.014297	0.0940089	18177625	chr3L	-	11925042	11931972	25	NM_001300108 // RefSeq // Drosophila melanogaster CG44837, transcript variant B (CG44837), mRNA. // chr3L // 100 // 64 // 16 // 16 // 0 /// FBtr0343552 // ENSEMBL // cdna:known chromosome:BDGP6:3L:11850645:11938872:-1 gene:FBgn0266100 transcript:FBtr0343552 // chr3L // 100 // 64 // 16 // 16 // 0 /// GENSCAN00000021862 // ENSEMBL // cdna:novel chromosome:BDGP6:3L:11936450:11938340:-1 transcript:GE…	NM_001300108	CG44837	CG44837 gene product from transcript CG44837-RB
18179393	0.234829	8.80942	4.98048	0.000420283	0.014297	0.0869708	18179393	chr3L	-	21613100	21618747	32	NM_001275252 // RefSeq // Drosophila melanogaster CG7166, transcript variant C (CG7166), mRNA. // chr3L // 100 // 94 // 30 // 30 // 0 /// NM_141082 // RefSeq // Drosophila melanogaster CG7166, transcript variant B (CG7166), mRNA. // chr3L // 100 // 100 // 32 // 32 // 0 /// FBtr0301161 // ENSEMBL // cdna:known chromosome:BDGP6:3L:21620000:21625647:-1 gene:FBgn0037107 transcript:FBtr0301161 // chr3…	NM_001275252	CG7166	CG7166 gene product from transcript CG7166-RB
18194629	-0.228996	9.07344	-4.97963	0.000420851	0.014297	0.0855953	18194629	chr3R	-	11169375	11171905	24	NM_057874 // RefSeq // Drosophila melanogaster surfeit 4 (Surf4), mRNA. // chr3R // 100 // 100 // 24 // 24 // 0 /// FBtr0083117 // ENSEMBL // Surfeit 4 [gene_biotype:protein_coding transcript_biotype:protein_coding] // chr3R // 100 // 100 // 24 // 24 // 0 /// AY118406 // GenBank // Drosophila melanogaster RE62265 full insert cDNA. // chr3R // 92 // 100 // 22 // 24 // 0 /// FBtr0083117 // Flybase …	NM_057874	Surf4	Surfeit 4
18191230	0.35273	8.4763	4.97402	0.000424587	0.0143778	0.0765916	18191230	chr3R	+	438597	459026	32	NM_001104214 // RefSeq // Drosophila melanogaster 5-hydroxytryptamine (serotonin) receptor 2A (5-HT2A), transcript variant H, mRNA. // chr3R // 100 // 72 // 23 // 23 // 0 /// NM_001170034 // RefSeq // Drosophila melanogaster 5-hydroxytryptamine (serotonin) receptor 2A (5-HT2A), transcript variant D, mRNA. // chr3R // 100 // 56 // 18 // 18 // 0 /// NM_001170035 // RefSeq // Drosophila melanogaster…	NM_001104214	5-HT2A	5-hydroxytryptamine (serotonin) receptor 2A
18163903	0.253728	11.9839	4.97019	0.000427154	0.0144348	0.0704502	18163903	chr2R	-	7478846	7478990	24	NR_002542 // RefSeq // Drosophila melanogaster snoRNA:Psi28S-1180 (snoRNA:Psi28S-1180), snoRNA. // chr2R // 100 // 100 // 24 // 24 // 0 /// FBtr0091640 // ENSEMBL // snoRNA:Psi28S-1180 [gene_biotype:snoRNA transcript_biotype:snoRNA] // chr2R // 100 // 100 // 24 // 24 // 0 /// FBtr0091640 // Flybase // snoRNA:Psi28S-1180 [gene_biotype:snoRNA transcript_biotype:snoRNA] // chr2R // 100 // 100 // 24 …	NR_002542	snoRNA:Psi28S-1180	ncRNA
18217169	-0.252502	9.65764	-4.96862	0.000428215	0.0144408	0.0679233	18217169	chrX	-	21076337	21152198	22	NM_001272828 // RefSeq // Drosophila melanogaster CG32521, transcript variant D (CG32521), mRNA. // chrX // 100 // 50 // 11 // 11 // 0 /// NM_001272829 // RefSeq // Drosophila melanogaster CG32521, transcript variant E (CG32521), mRNA. // chrX // 100 // 41 // 9 // 9 // 0 /// NM_001272830 // RefSeq // Drosophila melanogaster CG32521, transcript variant F (CG32521), mRNA. // chrX // 100 // 64 // 14…	NM_001272828	CG32521	CG32521 gene product from transcript CG32521-RA	33098	FBtr0331814	CG32521	CG32521 gene product from transcript CG32521-RA	19F2-19F3	33098	FBtr0331815	CG32521	CG32521 gene product from transcript CG32521-RA	19F2-19F3	33098	FBtr0077234	CG32521	CG32521 gene product from transcript CG32521-RA	19F2-19F3	33098	FBtr0077235	CG32521	CG32521 gene product from transcript CG32521-RA	19F2-19F3	33098	FBtr0077236	CG32521	CG32521 gene product from transcript CG32521-RA	19F2-19F3	33098	FBtr0310652	CG32521	CG32521 gene product from transcript CG32521-RA	19F2-19F3	33098	FBtr0310653	CG32521
18214499	-0.230025	7.36607	-4.96432	0.00043113	0.0145091	0.0610147	18214499	chrX	-	6635570	6638290	27	NM_001298032 // RefSeq // Drosophila melanogaster ribosomal protein L17, transcript variant E (RpL17), mRNA. // chrX // 100 // 41 // 11 // 11 // 0 /// NM_132118 // RefSeq // Drosophila melanogaster ribosomal protein L17, transcript variant D (RpL17), mRNA. // chrX // 78 // 100 // 21 // 27 // 0 /// NM_167087 // RefSeq // Drosophila melanogaster ribosomal protein L17, transcript variant A (RpL17), …	NM_001298032	RpL17	Ribosomal protein L17
18203696	-0.337334	8.55732	-4.96264	0.000432274	0.0145177	0.0583132	18203696	chr3R	-	11083661	11089196	20	NM_001275658 // RefSeq // Drosophila melanogaster eukaryotic initiation factor 2gamma, transcript variant D (eIF-2gamma), mRNA. // chr3R // 100 // 70 // 14 // 14 // 0 /// NM_169629 // RefSeq // Drosophila melanogaster eukaryotic initiation factor 2gamma, transcript variant B (eIF-2gamma), mRNA. // chr3R // 100 // 70 // 14 // 14 // 0 /// NM_169630 // RefSeq // Drosophila melanogaster eukaryotic in…	NM_001275658	eIF-2gamma	Eukaryotic initiation factor 2gamma
18182481	-0.283522	6.98383	-4.96045	0.000433768	0.0145379	0.0548005	18182481	chr3R	+	27877794	27880696	28	NM_001260472 // RefSeq // Drosophila melanogaster modulo (mod), transcript variant C, mRNA. // chr3R // 100 // 54 // 15 // 15 // 0 /// NM_079875 // RefSeq // Drosophila melanogaster modulo (mod), transcript variant A, mRNA. // chr3R // 100 // 100 // 28 // 28 // 0 /// FBtr0085874 // ENSEMBL // modulo [gene_biotype:protein_coding transcript_biotype:protein_coding] // chr3R // 100 // 100 // 28 // 28…	NM_001260472	mod	modulo
18132039	0.278118	8.30715	4.95909	0.000434698	0.0145392	0.052617	18132039	chr2L	+	21632599	21647967	37	NM_001014496 // RefSeq // Drosophila melanogaster Ac3, transcript variant C (Ac3), mRNA. // chr2L // 100 // 59 // 22 // 22 // 0 /// NM_136272 // RefSeq // Drosophila melanogaster Ac3, transcript variant A (Ac3), mRNA. // chr2L // 100 // 97 // 36 // 36 // 0 /// FBtr0085897 // ENSEMBL // Ac3 [gene_biotype:protein_coding transcript_biotype:protein_coding] // chr2L // 100 // 97 // 36 // 36 // 0 /// F…	NM_001014496	Ac3	CG1506 gene product from transcript CG1506-RA
18171545	-1.35495	6.93328	-4.9568	0.000436277	0.0145622	0.0489243	18171545	chr3L	+	7908537	7908946	21	NM_168244 // RefSeq // Drosophila melanogaster CG32368 (CG32368), mRNA. // chr3L // 100 // 100 // 21 // 21 // 0 /// FBtr0076749 // ENSEMBL // cdna:known chromosome:BDGP6:3L:7915437:7915846:1 gene:FBgn0052368 transcript:FBtr0076749 // chr3L // 100 // 100 // 21 // 21 // 0 /// BT032678 // GenBank // Drosophila melanogaster FI09328 full insert cDNA. // chr3L // 100 // 100 // 21 // 21 // 0 /// FBtr007…	NM_168244	CG32368	CG32368 gene product from transcript CG32368-RA
18198214	0.329914	8.66273	4.95439	0.000437939	0.0145878	0.0450514	18198214	chr3R	-	14803995	14804531	23	NM_001260259 // RefSeq // Drosophila melanogaster CG12269, transcript variant B (CG12269), mRNA. // chr3R // 100 // 100 // 23 // 23 // 0 /// NM_142508 // RefSeq // Drosophila melanogaster CG12269, transcript variant A (CG12269), mRNA. // chr3R // 100 // 100 // 23 // 23 // 0 /// FBtr0083722 // ENSEMBL // cdna:known chromosome:BDGP6:3R:18978273:18978809:-1 gene:FBgn0038665 transcript:FBtr0083722 //…	NM_001260259	CG12269	CG12269 gene product from transcript CG12269-RA
18213000	-0.248134	11.4109	-4.95077	0.000440446	0.0146415	0.0392361	18213000	chrX	-	6425049	6427318	23	NM_001298015 // RefSeq // Drosophila melanogaster ribosomal protein L7A, transcript variant E (RpL7A), mRNA. // chrX // 100 // 74 // 17 // 17 // 0 /// NM_001298016 // RefSeq // Drosophila melanogaster ribosomal protein L7A, transcript variant F (RpL7A), mRNA. // chrX // 100 // 74 // 17 // 17 // 0 /// NM_078508 // RefSeq // Drosophila melanogaster ribosomal protein L7A, transcript variant D (RpL7A…	NM_001298015	RpL7A	Ribosomal protein L7A
18149936	0.813516	3.11131	4.94261	0.000446165	0.0148014	0.026096	18149936	chr2R	+	6306223	6307266	8	NM_078959 // RefSeq // Drosophila melanogaster peroxiredoxin 2540-2 (Prx2540-2), mRNA. // chr2R // 100 // 100 // 8 // 8 // 0 /// FBtr0088259 // ENSEMBL // Peroxiredoxin 2540-2 [gene_biotype:protein_coding transcript_biotype:protein_coding] // chr2R // 100 // 100 // 8 // 8 // 0 /// AY070952 // GenBank // Drosophila melanogaster RE05093 full length cDNA. // chr2R // 100 // 100 // 8 // 8 // 0 /// FB…	NM_078959	Prx2540-2	Peroxiredoxin 2540-2
18170573	-0.682494	6.03172	-4.93879	0.000448866	0.0148308	0.0199478	18170573	chr3L	+	22467895	22468892	21	NM_141138 // RefSeq // Drosophila melanogaster CG11425 (CG11425), mRNA. // chr3L // 100 // 100 // 21 // 21 // 0 /// FBtr0078507 // ENSEMBL // cdna:known chromosome:BDGP6:3L:22474795:22475792:1 gene:FBgn0037167 transcript:FBtr0078507 // chr3L // 100 // 100 // 21 // 21 // 0 /// BT031192 // GenBank // Drosophila melanogaster GH04282 full insert cDNA. // chr3L // 100 // 100 // 21 // 21 // 0 /// FBtr0…	NM_141138	CG11425	CG11425 gene product from transcript CG11425-RA
18204127	0.491478	7.94211	4.93972	0.000448208	0.0148308	0.0214427	18204127	chr4	+	1168092	1189865	24	NM_143682 // RefSeq // Drosophila melanogaster kinesin family member 3C ortholog (Kif3C), mRNA. // chr4 // 100 // 100 // 24 // 24 // 0 /// FBtr0089196 // ENSEMBL // Kinesin family member 3C ortholog [gene_biotype:protein_coding transcript_biotype:protein_coding] // chr4 // 100 // 100 // 24 // 24 // 0 /// BT011201 // GenBank // Drosophila melanogaster GH04118 full insert cDNA. // chr4 // 100 // 10…	NM_143682	Kif3C	Kinesin family member 3C ortholog
18146804	0.505295	6.93348	4.9347	0.000451778	0.0148968	0.0133617	18146804	chr2L	-	7232165	7232813	8	NM_001273256 // RefSeq // Drosophila melanogaster CG43800, transcript variant A (CG43800), mRNA. // chr2L // 100 // 100 // 8 // 8 // 0 /// NM_001273257 // RefSeq // Drosophila melanogaster CG43800, transcript variant B (CG43800), mRNA. // chr2L // 100 // 100 // 8 // 8 // 0 /// FBtr0332004 // ENSEMBL // cdna:known chromosome:BDGP6:2L:7232165:7232813:-1 gene:FBgn0264344 transcript:FBtr0332004 // ch…	NM_001273256	CG43800	CG43800 gene product from transcript CG43800-RA
18147760	-0.39444	7.55846	-4.93136	0.000454174	0.0148988	0.00797447	18147760	chr2R	+	8062281	8065021	24	NM_078983 // RefSeq // Drosophila melanogaster T-complex chaperonin 5, transcript variant A (Cct5), mRNA. // chr2R // 100 // 67 // 16 // 16 // 0 /// NM_165867 // RefSeq // Drosophila melanogaster T-complex chaperonin 5, transcript variant B (Cct5), mRNA. // chr2R // 100 // 71 // 17 // 17 // 0 /// FBtr0087987 // ENSEMBL // T-complex Chaperonin 5 [gene_biotype:protein_coding transcript_biotype:prot…	NM_078983	Cct5	T-complex Chaperonin 5
18147765	-0.3489	9.03988	-4.93053	0.000454768	0.0148988	0.00664275	18147765	chr2R	+	10506235	10507186	26	NM_143780 // RefSeq // Drosophila melanogaster Sec61 beta subunit (Sec61beta), mRNA. // chr2R // 100 // 92 // 24 // 24 // 0 /// FBtr0087498 // ENSEMBL // Sec61 beta subunit [gene_biotype:protein_coding transcript_biotype:protein_coding] // chr2R // 100 // 92 // 24 // 24 // 0 /// AY071155 // GenBank // Drosophila melanogaster RE18615 full length cDNA. // chr2R // 96 // 96 // 24 // 25 // 0 /// FBtr…	NM_143780	Sec61beta	Sec61 beta subunit
18182191	0.23471	9.46109	4.92964	0.000455408	0.0148988	0.00521137	18182191	chr3LHet	-	1181140	1396811	27	NM_001015187 // RefSeq // Drosophila melanogaster CG40178, transcript variant A (CG40178), mRNA. // chr3LHet // 100 // 89 // 24 // 24 // 0 /// NM_001015188 // RefSeq // Drosophila melanogaster CG40178, transcript variant B (CG40178), mRNA. // chr3LHet // 100 // 89 // 24 // 24 // 0 /// NM_001276235 // RefSeq // Drosophila melanogaster CG40178, transcript variant C (CG40178), mRNA. // chr3LHet // 1…	NM_001015187	CG40178	CG40178 gene product from transcript CG40178-RA
18200140	0.414435	8.14092	4.92907	0.000455819	0.0148988	0.00429154	18200140	chr3R	-	25505963	25508000	24	NM_001260429 // RefSeq // Drosophila melanogaster CG7582, transcript variant B (CG7582), mRNA. // chr3R // 100 // 58 // 14 // 14 // 0 /// NM_143453 // RefSeq // Drosophila melanogaster CG7582, transcript variant A (CG7582), mRNA. // chr3R // 100 // 96 // 23 // 23 // 0 /// FBtr0085464 // ENSEMBL // cdna:known chromosome:BDGP6:3R:29680241:29682041:-1 gene:FBgn0039681 transcript:FBtr0085464 // chr3R…	NM_001260429	CG7582	CG7582 gene product from transcript CG7582-RB
18218553	-0.251747	8.64686	-4.92827	0.000456402	0.0148988	0.00298955	18218553	chrX	-	16339528	16341007	21	NM_001298400 // RefSeq // Drosophila melanogaster eukaryotic translation initiation factor 2alpha, transcript variant B (eIF-2alpha), mRNA. // chrX // 100 // 100 // 21 // 21 // 0 /// NM_132902 // RefSeq // Drosophila melanogaster eukaryotic translation initiation factor 2alpha, transcript variant A (eIF-2alpha), mRNA. // chrX // 100 // 100 // 21 // 21 // 0 /// FBtr0074300 // ENSEMBL // eukaryotic…	NM_001298400	eIF-2alpha	eukaryotic translation Initiation Factor 2alpha
18170173	0.333651	5.82586	4.92517	0.000458645	0.0149161	-0.00200401	18170173	chr3L	+	20241182	20252358	25	NM_080490 // RefSeq // Drosophila melanogaster retinal degeneration C (rdgC), transcript variant F, mRNA. // chr3L // 100 // 28 // 7 // 7 // 0 /// NM_176366 // RefSeq // Drosophila melanogaster retinal degeneration C (rdgC), transcript variant H, mRNA. // chr3L // 100 // 64 // 16 // 16 // 0 /// NM_176367 // RefSeq // Drosophila melanogaster retinal degeneration C (rdgC), transcript variant G, mRN…	NM_080490	rdgC	retinal degeneration C
18174516	0.222845	8.80936	4.92501	0.00045876	0.0149161	-0.00225951	18174516	chr3L	-	2505245	2554292	36	NM_001259641 // RefSeq // Drosophila melanogaster spinophilin, transcript variant B (Spn), mRNA. // chr3L // 100 // 78 // 28 // 28 // 0 /// NM_001259642 // RefSeq // Drosophila melanogaster spinophilin, transcript variant C (Spn), mRNA. // chr3L // 100 // 89 // 32 // 32 // 0 /// NM_001259643 // RefSeq // Drosophila melanogaster spinophilin, transcript variant D (Spn), mRNA. // chr3L // 100 // 78 …	NM_001259641	Spn	Spinophilin	46194	FBtr0304618	Spn	Spinophilin	62E4-62E5	46194	FBtr0304619	Spn	Spinophilin	62E4-62E5	46194	FBtr0304620	Spn	Spinophilin	62E4-62E5	46194	FBtr0304621	Spn	Spinophilin	62E4-62E5	46194	FBtr0345046	Spn	Spinophilin	62E4-62E5	46194	FBtr0345047	Spn	Spinophilin	62E4-62E5	46194	FBtr0304613	Spn
18214157	0.312619	8.32567	4.92374	0.000459682	0.0149164	-0.00430435	18214157	chrX	-	2146365	2148167	25	NM_001297887 // RefSeq // Drosophila melanogaster CG3091, transcript variant C (CG3091), mRNA. // chrX // 100 // 84 // 21 // 21 // 0 /// NM_130634 // RefSeq // Drosophila melanogaster CG3091, transcript variant A (CG3091), mRNA. // chrX // 100 // 84 // 21 // 21 // 0 /// FBtr0070416 // ENSEMBL // cdna:known chromosome:BDGP6:X:2252332:2254130:-1 gene:FBgn0029608 transcript:FBtr0070416 // chrX // 10…	NM_001297887	CG3091	CG3091 gene product from transcript CG3091-RC
18188687	0.21221	9.41415	4.91932	0.000462914	0.0149618	-0.0114414	18188687	chr3R	+	23488161	23502821	30	NM_001276093 // RefSeq // Drosophila melanogaster unc80, transcript variant D (unc80), mRNA. // chr3R // 100 // 93 // 28 // 28 // 0 /// NM_001276094 // RefSeq // Drosophila melanogaster unc80, transcript variant E (unc80), mRNA. // chr3R // 100 // 97 // 29 // 29 // 0 /// NM_001276095 // RefSeq // Drosophila melanogaster unc80, transcript variant F (unc80), mRNA. // chr3R // 100 // 100 // 30 // 30…	NM_001276093	unc80	CG18437 gene product from transcript CG18437-RF
18156553	0.25929	10.3368	4.90394	0.000474339	0.0152105	-0.0362721	18156553	chr2R	-	6608833	6616695	20	NM_078963 // RefSeq // Drosophila melanogaster Rab3 (Rab3), mRNA. // chr2R // 100 // 100 // 20 // 20 // 0 /// FBtr0088257 // ENSEMBL // Rab3 [gene_biotype:protein_coding transcript_biotype:protein_coding] // chr2R // 100 // 100 // 20 // 20 // 0 /// AB112932 // GenBank // Drosophila melanogaster rab3 mRNA for Rab3, complete cds. // chr2R // 82 // 55 // 9 // 11 // 0 /// AY060449 // GenBank // Droso…	NM_078963	Rab3	CG7576 gene product from transcript CG7576-RA
18170529	-0.358248	6.53812	-4.90447	0.000473937	0.0152105	-0.0354083	18170529	chr3L	+	21948211	21951141	22	NM_141117 // RefSeq // Drosophila melanogaster CG7458 (CG7458), mRNA. // chr3L // 100 // 100 // 22 // 22 // 0 /// FBtr0078475 // ENSEMBL // cdna:known chromosome:BDGP6:3L:21955110:21958041:1 gene:FBgn0037144 transcript:FBtr0078475 // chr3L // 100 // 100 // 22 // 22 // 0 /// BT150232 // GenBank // Drosophila melanogaster FI24011 full insert cDNA. // chr3L // 100 // 100 // 22 // 22 // 0 /// FBtr007…	NM_141117	CG7458	CG7458 gene product from transcript CG7458-RA
18175754	0.396973	6.07846	4.90424	0.000474107	0.0152105	-0.0357754	18175754	chr3L	-	1190384	1193169	22	NM_138236 // RefSeq // Drosophila melanogaster tryptophan hydroxylase (Trh), mRNA. // chr3L // 100 // 100 // 22 // 22 // 0 /// FBtr0072638 // ENSEMBL // Tryptophan hydroxylase [gene_biotype:protein_coding transcript_biotype:protein_coding] // chr3L // 100 // 100 // 22 // 22 // 0 /// FBtr0072638 // Flybase // Tryptophan hydroxylase [gene_biotype:protein_coding transcript_biotype:protein_coding] //…	NM_138236	Trh	Tryptophan hydroxylase
18161336	-0.409945	7.92336	-4.90189	0.000475878	0.01523	-0.0395719	18161336	chr2R	-	16540630	16542596	20	NM_001299712 // RefSeq // Drosophila melanogaster CG16799, transcript variant B (CG16799), mRNA. // chr2R // 100 // 100 // 20 // 20 // 0 /// NM_137660 // RefSeq // Drosophila melanogaster CG16799, transcript variant A (CG16799), mRNA. // chr2R // 100 // 100 // 20 // 20 // 0 /// FBtr0086249 // ENSEMBL // cdna:known chromosome:BDGP6:2R:20653125:20655096:-1 gene:FBgn0034538 transcript:FBtr0086249 //…	NM_001299712	CG16799	CG16799 gene product from transcript CG16799-RB
18151812	-0.769906	6.58085	-4.89897	0.000478088	0.0152707	-0.0442909	18151812	chr2R	+	16413832	16414331	20	NM_137639 // RefSeq // Drosophila melanogaster GNBP-like 3 (GNBP-like3), mRNA. // chr2R // 100 // 100 // 20 // 20 // 0 /// FBtr0086214 // ENSEMBL // GNBP-like 3 [gene_biotype:protein_coding transcript_biotype:protein_coding] // chr2R // 100 // 100 // 20 // 20 // 0 /// FBtr0086214 // Flybase // GNBP-like 3 [gene_biotype:protein_coding transcript_biotype:protein_coding] // chr2R // 100 // 100 // 20…	NM_137639	GNBP-like3	GNBP-like 3
18152165	0.334305	8.75389	4.89569	0.000480583	0.0153205	-0.0495922	18152165	chr2R	+	18291678	18295880	22	NM_001169781 // RefSeq // Drosophila melanogaster CG6044, transcript variant G (CG6044), mRNA. // chr2R // 100 // 95 // 21 // 21 // 0 /// NM_137824 // RefSeq // Drosophila melanogaster CG6044, transcript variant A (CG6044), mRNA. // chr2R // 100 // 95 // 21 // 21 // 0 /// FBtr0071823 // ENSEMBL // cdna:known chromosome:BDGP6:2R:22404177:22408372:1 gene:FBgn0034725 transcript:FBtr0071823 // chr2R …	NM_001169781	CG6044	CG6044 gene product from transcript CG6044-RG
18195406	0.320313	8.22829	4.8885	0.000486105	0.0154663	-0.0612277	18195406	chr3R	-	1675416	1682033	27	NM_079995 // RefSeq // Drosophila melanogaster dispatched (disp), mRNA. // chr3R // 100 // 100 // 27 // 27 // 0 /// FBtr0078665 // ENSEMBL // dispatched [gene_biotype:protein_coding transcript_biotype:protein_coding] // chr3R // 100 // 100 // 27 // 27 // 0 /// BT050429 // GenBank // Drosophila melanogaster FI02022 full insert cDNA. // chr3R // 100 // 100 // 27 // 27 // 0 /// FBtr0078665 // Flybas…	NM_079995	disp	dispatched
18137940	0.23579	7.56828	4.88397	0.000489616	0.0154845	-0.0685582	18137940	chr2L	+	16680046	16699930	26	NM_001273579 // RefSeq // Drosophila melanogaster grapes (grp), transcript variant F, mRNA. // chr2L // 100 // 54 // 14 // 14 // 0 /// NM_057663 // RefSeq // Drosophila melanogaster grapes (grp), transcript variant A, mRNA. // chr2L // 100 // 77 // 20 // 20 // 0 /// NM_165171 // RefSeq // Drosophila melanogaster grapes (grp), transcript variant B, mRNA. // chr2L // 100 // 65 // 17 // 17 // 0 /// …	NM_001273579	grp	grapes
18151009	-0.336637	7.54114	-4.88217	0.000491012	0.0154845	-0.0714573	18151009	chr2R	+	12181903	12184737	23	NM_001274094 // RefSeq // Drosophila melanogaster Autophagy-related 9 (Atg9), transcript variant B, mRNA. // chr2R // 100 // 100 // 23 // 23 // 0 /// NM_137270 // RefSeq // Drosophila melanogaster Autophagy-related 9 (Atg9), transcript variant A, mRNA. // chr2R // 100 // 100 // 23 // 23 // 0 /// FBtr0087141 // ENSEMBL // Autophagy-related 9 [gene_biotype:protein_coding transcript_biotype:protein_…	NM_001274094	Atg9	Autophagy-related 9
18159359	-0.427863	6.91703	-4.88165	0.000491422	0.0154845	-0.072307	18159359	chr2R	-	5786523	5790788	28	NM_136691 // RefSeq // Drosophila melanogaster CG1441, transcript variant B (CG1441), mRNA. // chr2R // 100 // 100 // 28 // 28 // 0 /// NM_165720 // RefSeq // Drosophila melanogaster CG1441, transcript variant A (CG1441), mRNA. // chr2R // 100 // 100 // 28 // 28 // 0 /// FBtr0088448 // ENSEMBL // cdna:known chromosome:BDGP6:2R:9899018:9903287:-1 gene:FBgn0033464 transcript:FBtr0088448 // chr2R //…	NM_136691	CG1441	CG1441 gene product from transcript CG1441-RB
18206636	-0.341036	6.77781	-4.88385	0.000489703	0.0154845	-0.0687379	18206636	chrX	+	1771350	1773110	25	NM_130598 // RefSeq // Drosophila melanogaster CG14805 (CG14805), mRNA. // chrX // 100 // 100 // 25 // 25 // 0 /// FBtr0070312 // ENSEMBL // cdna:known chromosome:BDGP6:X:1877317:1879077:1 gene:FBgn0023514 transcript:FBtr0070312 // chrX // 100 // 100 // 25 // 25 // 0 /// BT133493 // GenBank // Drosophila melanogaster FI20216 full insert cDNA. // chrX // 100 // 100 // 25 // 25 // 0 /// FBtr0070312…	NM_130598	CG14805	CG14805 gene product from transcript CG14805-RA
18147739	-0.291325	8.70369	-4.88028	0.000492493	0.0154884	-0.0745233	18147739	chr2R	+	14706972	14709755	30	NM_001103901 // RefSeq // Drosophila melanogaster prohibitin 2, transcript variant D (Phb2), mRNA. // chr2R // 100 // 73 // 22 // 22 // 0 /// NM_001103902 // RefSeq // Drosophila melanogaster prohibitin 2, transcript variant E (Phb2), mRNA. // chr2R // 100 // 60 // 18 // 18 // 0 /// NM_001103903 // RefSeq // Drosophila melanogaster prohibitin 2, transcript variant F (Phb2), mRNA. // chr2R // 100 …	NM_001103901	Phb2	Prohibitin 2	46038	FBtr0112861	Phb2	Prohibitin 2	55F5-55F6	46038	FBtr0112862	Phb2	Prohibitin 2	55F5-55F6	46038	FBtr0112863	Phb2	Prohibitin 2	55F5-55F6	46038
18145648	0.241211	7.79414	4.87548	0.000496267	0.015577	-0.0822981	18145648	chr2L	-	7099692	7156701	24	NM_001103637 // RefSeq // Drosophila melanogaster PDGF- and VEGF-related factor 3 (Pvf3), transcript variant D, mRNA. // chr2L // 100 // 88 // 21 // 21 // 0 /// NM_001103638 // RefSeq // Drosophila melanogaster PDGF- and VEGF-related factor 3 (Pvf3), transcript variant A, mRNA. // chr2L // 100 // 83 // 20 // 20 // 0 /// NM_001103639 // RefSeq // Drosophila melanogaster PDGF- and VEGF-related fact…	NM_001103637	Pvf3	PDGF- and VEGF-related factor 3
18143104	-0.371096	6.00215	-4.87344	0.000497878	0.0155976	-0.0855996	18143104	chr2L	-	10768234	10769964	25	NM_001273434 // RefSeq // Drosophila melanogaster CG6724, transcript variant B (CG6724), mRNA. // chr2L // 100 // 100 // 25 // 25 // 0 /// NM_135608 // RefSeq // Drosophila melanogaster CG6724, transcript variant A (CG6724), mRNA. // chr2L // 100 // 100 // 25 // 25 // 0 /// FBtr0080191 // ENSEMBL // cdna:known chromosome:BDGP6:2L:10768234:10769952:-1 gene:FBgn0032298 transcript:FBtr0080191 // chr…	NM_001273434	CG6724	CG6724 gene product from transcript CG6724-RB
18205956	-0.516564	6.42243	-4.87144	0.000499464	0.0156173	-0.0888385	18205956	chrX	+	10818005	10819664	26	NM_078558 // RefSeq // Drosophila melanogaster vermilion (v), mRNA. // chrX // 100 // 100 // 26 // 26 // 0 /// FBtr0073386 // ENSEMBL // vermilion [gene_biotype:protein_coding transcript_biotype:protein_coding] // chrX // 100 // 100 // 26 // 26 // 0 /// AY051478 // GenBank // Drosophila melanogaster GH14143 full length cDNA. // chrX // 100 // 96 // 25 // 25 // 0 /// FBtr0073386 // Flybase // verm…	NM_078558	v	vermilion
18151188	-0.599789	10.1295	-4.86932	0.000501152	0.0156402	-0.0922752	18151188	chr2R	+	13024746	13026337	22	NM_001299592 // RefSeq // Drosophila melanogaster CG11395, transcript variant B (CG11395), mRNA. // chr2R // 100 // 100 // 22 // 22 // 0 /// NM_137351 // RefSeq // Drosophila melanogaster CG11395, transcript variant A (CG11395), mRNA. // chr2R // 100 // 100 // 22 // 22 // 0 /// FBtr0086987 // ENSEMBL // cdna:known chromosome:BDGP6:2R:17137240:17138831:1 gene:FBgn0034200 transcript:FBtr0086987 // …	NM_001299592	CG11395	CG11395 gene product from transcript CG11395-RB
18136825	-0.534648	5.22758	-4.86594	0.000503851	0.0156944	-0.097744	18136825	chr2L	+	12164241	12166704	24	NM_001201864 // RefSeq // Drosophila melanogaster zinc transporter 33D, transcript variant C (ZnT33D), mRNA. // chr2L // 100 // 100 // 24 // 24 // 0 /// NM_164998 // RefSeq // Drosophila melanogaster zinc transporter 33D, transcript variant B (ZnT33D), mRNA. // chr2L // 100 // 100 // 24 // 24 // 0 /// FBtr0302984 // ENSEMBL // Zinc transporter 33D [gene_biotype:protein_coding transcript_biotype:p…	NM_001201864	ZnT33D	Zinc transporter 33D
18156115	0.326481	7.40461	4.86059	0.000508162	0.0157985	-0.106421	18156115	chr2R	-	3269669	3274617	26	NM_001273836 // RefSeq // Drosophila melanogaster costa (cos), transcript variant B, mRNA. // chr2R // 100 // 100 // 26 // 26 // 0 /// NM_057744 // RefSeq // Drosophila melanogaster costa (cos), transcript variant A, mRNA. // chr2R // 100 // 100 // 26 // 26 // 0 /// FBtr0089015 // ENSEMBL // costa [gene_biotype:protein_coding transcript_biotype:protein_coding] // chr2R // 100 // 100 // 26 // 26 /…	NM_001273836	cos	costa
18144038	0.603464	4.79401	4.85689	0.000511166	0.0158617	-0.112424	18144038	chr2L	-	19813704	19814532	27	NM_001273682 // RefSeq // Drosophila melanogaster CG13962, transcript variant B (CG13962), mRNA. // chr2L // 100 // 100 // 27 // 27 // 0 /// NM_136160 // RefSeq // Drosophila melanogaster CG13962, transcript variant A (CG13962), mRNA. // chr2L // 100 // 67 // 18 // 18 // 0 /// FBtr0081314 // ENSEMBL // cdna:known chromosome:BDGP6:2L:19813822:19814532:-1 gene:FBgn0032824 transcript:FBtr0081314 // …	NM_001273682	CG13962	CG13962 gene product from transcript CG13962-RB
18151405	0.428113	8.43846	4.85283	0.00051448	0.0159342	-0.119003	18151405	chr2R	+	14285898	14286728	16	NM_137479 // RefSeq // Drosophila melanogaster glutathione S transferase E1 (GstE1), mRNA. // chr2R // 100 // 100 // 16 // 16 // 0 /// FBtr0086669 // ENSEMBL // Glutathione S transferase E1 [gene_biotype:protein_coding transcript_biotype:protein_coding] // chr2R // 100 // 100 // 16 // 16 // 0 /// AY058383 // GenBank // Drosophila melanogaster GH14654 full length cDNA. // chr2R // 100 // 100 // 16…	NM_137479	GstE1	Glutathione S transferase E1
18133736	-0.47192	9.47776	-4.8373	0.000527379	0.0162566	-0.14422	18133736	chr2L	+	5210461	5212445	26	NM_135068 // RefSeq // Drosophila melanogaster Cyp28d1 (Cyp28d1), mRNA. // chr2L // 100 // 100 // 26 // 26 // 0 /// FBtr0079062 // ENSEMBL // Cyp28d1 [gene_biotype:protein_coding transcript_biotype:protein_coding] // chr2L // 100 // 100 // 26 // 26 // 0 /// AY069176 // GenBank // Drosophila melanogaster GH22460 full length cDNA. // chr2L // 100 // 96 // 25 // 25 // 0 /// FBtr0079062 // Flybase //…	NM_135068	Cyp28d1	CG10833 gene product from transcript CG10833-RA
18137928	0.265372	7.62419	4.8345	0.000529742	0.0162566	-0.148773	18137928	chr2L	+	21237250	21259675	32	NM_057584 // RefSeq // Drosophila melanogaster hormone receptor-like in 39, transcript variant A (Hr39), mRNA. // chr2L // 100 // 72 // 23 // 23 // 0 /// NM_057585 // RefSeq // Drosophila melanogaster hormone receptor-like in 39, transcript variant C (Hr39), mRNA. // chr2L // 100 // 53 // 17 // 17 // 0 /// NM_134296 // RefSeq // Drosophila melanogaster hormone receptor-like in 39, transcript vari…	NM_057584	Hr39	Hormone receptor-like in 39
18143507	-0.425859	7.35199	-4.832	0.00053186	0.0162566	-0.152836	18143507	chr2L	-	13444103	13445651	27	NM_135811 // RefSeq // Drosophila melanogaster CG9267 (CG9267), mRNA. // chr2L // 100 // 100 // 27 // 27 // 0 /// FBtr0080519 // ENSEMBL // cdna:known chromosome:BDGP6:2L:13444103:13445651:-1 gene:FBgn0032524 transcript:FBtr0080519 // chr2L // 100 // 100 // 27 // 27 // 0 /// FBtr0080519 // Flybase // type=mRNA; loc=2L:complement(13444103..13444567,13444634..13444979,13445046..13445397,13445480..1…	NM_135811	CG9267	CG9267 gene product from transcript CG9267-RA
18161038	-0.56369	8.34013	-4.83312	0.000530907	0.0162566	-0.15101	18161038	chr2R	-	14695841	14702514	22	NM_137532 // RefSeq // Drosophila melanogaster CG15096, transcript variant A (CG15096), mRNA. // chr2R // 100 // 77 // 17 // 17 // 0 /// NM_166310 // RefSeq // Drosophila melanogaster CG15096, transcript variant B (CG15096), mRNA. // chr2R // 100 // 77 // 17 // 17 // 0 /// FBtr0086632 // ENSEMBL // cdna:known chromosome:BDGP6:2R:18808356:18815019:-1 gene:FBgn0034394 transcript:FBtr0086632 // chr2…	NM_137532	CG15096	CG15096 gene product from transcript CG15096-RA
18186747	0.438612	6.75945	4.83404	0.000530134	0.0162566	-0.149525	18186747	chr3R	+	12913989	12917660	25	NM_142340 // RefSeq // Drosophila melanogaster chromosome alignment defect 1 (cal1), mRNA. // chr3R // 100 // 96 // 24 // 24 // 0 /// FBtr0083400 // ENSEMBL // chromosome alignment defect 1 [gene_biotype:protein_coding transcript_biotype:protein_coding] // chr3R // 100 // 96 // 24 // 24 // 0 /// FBtr0083400 // Flybase // chromosome alignment defect 1 [gene_biotype:protein_coding transcript_biotyp…	NM_142340	cal1	chromosome alignment defect 1
18204582	0.208336	10.2171	4.83876	0.000526148	0.0162566	-0.141841	18204582	chr4	-	491912	504406	32	NM_001272125 // RefSeq // Drosophila melanogaster asator, transcript variant G (Asator), mRNA. // chr4 // 100 // 63 // 20 // 20 // 0 /// NM_001272126 // RefSeq // Drosophila melanogaster asator, transcript variant H (Asator), mRNA. // chr4 // 100 // 75 // 24 // 24 // 0 /// NM_001272127 // RefSeq // Drosophila melanogaster asator, transcript variant I (Asator), mRNA. // chr4 // 100 // 75 // 24 // …	NM_001272125	Asator	CG11533 gene product from transcript CG11533-RI	43794	FBtr0332908	Asator	CG11533 gene product from transcript CG11533-RI	102C1-102C1	43794	FBtr0344869	Asator	CG11533 gene product from transcript CG11533-RI	102C1-102C1	43794	FBtr0300342	Asator	CG11533 gene product from transcript CG11533-RI	102C1-102C1	43794	FBtr0300343	Asator	CG11533 gene product from transcript CG11533-RI	102C1-102C1	43794	FBtr0300344	Asator	CG11533 gene product from transcript CG11533-RI	102C1-102C1	43794	FBtr0332904	Asator	CG11533 gene product from transcript CG11533-RI	102C1-102C1	43794	FBtr0332905	Asator
18137356	0.373084	8.90552	4.82758	0.000535627	0.0163106	-0.160022	18137356	chr2L	+	20418997	20419133	25	NR_003768 // RefSeq // Drosophila melanogaster snoRNA:Psi18S-640b (snoRNA:Psi18S-640b), snoRNA. // chr2L // 100 // 100 // 25 // 25 // 0 /// FBtr0113543 // ENSEMBL // snoRNA:Psi18S-640b [gene_biotype:snoRNA transcript_biotype:snoRNA] // chr2L // 100 // 100 // 25 // 25 // 0 /// FBtr0113543 // Flybase // snoRNA:Psi18S-640b [gene_biotype:snoRNA transcript_biotype:snoRNA] // chr2L // 100 // 100 // 25 …	NR_003768	snoRNA:Psi18S-640b	ncRNA
18204553	0.22942	8.89882	4.82822	0.000535081	0.0163106	-0.158985	18204553	chr4	-	299303	327107	30	NM_001258488 // RefSeq // Drosophila melanogaster synaptotagmin 7, transcript variant I (Syt7), mRNA. // chr4 // 100 // 50 // 15 // 15 // 0 /// NM_166748 // RefSeq // Drosophila melanogaster synaptotagmin 7, transcript variant A (Syt7), mRNA. // chr4 // 100 // 67 // 20 // 20 // 0 /// NM_166749 // RefSeq // Drosophila melanogaster synaptotagmin 7, transcript variant B (Syt7), mRNA. // chr4 // 100 …	NM_001258488	Syt7	Synaptotagmin 7
18170403	-0.322997	7.20953	-4.81932	0.000542736	0.0164963	-0.173449	18170403	chr3L	+	21486183	21487007	25	NM_001275232 // RefSeq // Drosophila melanogaster CG7519, transcript variant B (CG7519), mRNA. // chr3L // 100 // 100 // 25 // 25 // 0 /// NM_141061 // RefSeq // Drosophila melanogaster CG7519, transcript variant A (CG7519), mRNA. // chr3L // 100 // 100 // 25 // 25 // 0 /// FBtr0078353 // ENSEMBL // cdna:known chromosome:BDGP6:3L:21493083:21493907:1 gene:FBgn0037087 transcript:FBtr0078353 // chr3…	NM_001275232	CG7519	CG7519 gene product from transcript CG7519-RA
18143697	-0.265618	10.2781	-4.81681	0.000544918	0.0165252	-0.177534	18143697	chr2L	-	17591448	17592298	21	NM_001299089 // RefSeq // Drosophila melanogaster CG6870, transcript variant B (CG6870), mRNA. // chr2L // 100 // 100 // 21 // 21 // 0 /// NM_136008 // RefSeq // Drosophila melanogaster CG6870, transcript variant A (CG6870), mRNA. // chr2L // 100 // 100 // 21 // 21 // 0 /// FBtr0080989 // ENSEMBL // cdna:known chromosome:BDGP6:2L:17591448:17592299:-1 gene:FBgn0032652 transcript:FBtr0080989 // chr…	NM_001299089	CG6870	CG6870 gene product from transcript CG6870-RB
18201805	0.283529	7.19052	4.8159	0.00054571	0.0165252	-0.179013	18201805	chr3R	-	232949	241835	24	NM_001043201 // RefSeq // Drosophila melanogaster CG32944, transcript variant E (CG32944), mRNA. // chr3R // 100 // 88 // 21 // 21 // 0 /// NM_001300228 // RefSeq // Drosophila melanogaster CG32944, transcript variant G (CG32944), mRNA. // chr3R // 100 // 88 // 21 // 21 // 0 /// NM_176397 // RefSeq // Drosophila melanogaster CG32944, transcript variant F (CG32944), mRNA. // chr3R // 100 // 92 // …	NM_001043201	CG32944	CG32944 gene product from transcript CG32944-RE
18180226	-0.749563	5.1613	-4.80727	0.000553299	0.0166331	-0.193076	18180226	chr3L	-	7760348	7761452	25	NM_168231 // RefSeq // Drosophila melanogaster CG32371 (CG32371), mRNA. // chr3L // 100 // 100 // 25 // 25 // 0 /// FBtr0076788 // ENSEMBL // cdna:known chromosome:BDGP6:3L:7767269:7768352:-1 gene:FBgn0052371 transcript:FBtr0076788 // chr3L // 100 // 100 // 25 // 25 // 0 /// FBtr0076788 // Flybase // type=mRNA; loc=3L:complement(7760348..7761452); ID=FBtr0076788; name=CG32371-RA; dbxref=FlyBase:F…	NM_168231	CG32371	CG32371 gene product from transcript CG32371-RA
18184857	-0.352229	6.24748	-4.80908	0.000551694	0.0166331	-0.190118	18184857	chr3R	+	2194687	2196837	23	NM_141392 // RefSeq // Drosophila melanogaster CG10286 (CG10286), mRNA. // chr3R // 100 // 100 // 23 // 23 // 0 /// FBtr0081717 // ENSEMBL // cdna:known chromosome:BDGP6:3R:6368965:6371115:1 gene:FBgn0037439 transcript:FBtr0081717 // chr3R // 100 // 100 // 23 // 23 // 0 /// AY058346 // GenBank // Drosophila melanogaster GH12023 full length cDNA. // chr3R // 100 // 100 // 23 // 23 // 0 /// FBtr008…	NM_141392	CG10286	CG10286 gene product from transcript CG10286-RA
18195234	0.356013	9.30944	4.80721	0.000553351	0.0166331	-0.19317	18195234	chr3R	-	11722648	11728226	28	NM_001170154 // RefSeq // Drosophila melanogaster globin 1 (glob1), transcript variant E, mRNA. // chr3R // 100 // 57 // 16 // 16 // 0 /// NM_001300414 // RefSeq // Drosophila melanogaster globin 1 (glob1), transcript variant F, mRNA. // chr3R // 100 // 43 // 12 // 12 // 0 /// NM_079645 // RefSeq // Drosophila melanogaster globin 1 (glob1), transcript variant B, mRNA. // chr3R // 100 // 57 // 16 …	NM_001170154	glob1	globin 1	41930	FBtr0083248	glob1	globin 1	89A8-89A8	41930	FBtr0300895	glob1	globin 1	89A8-89A8	41930
18204434	0.219352	10.8729	4.80486	0.000555436	0.0166651	-0.196999	18204434	chr4	-	889296	925419	27	NM_001258497 // RefSeq // Drosophila melanogaster unc-13, transcript variant D (unc-13), mRNA. // chr4 // 100 // 81 // 22 // 22 // 0 /// NM_001258498 // RefSeq // Drosophila melanogaster unc-13, transcript variant E (unc-13), mRNA. // chr4 // 100 // 78 // 21 // 21 // 0 /// NM_001272146 // RefSeq // Drosophila melanogaster unc-13, transcript variant F (unc-13), mRNA. // chr4 // 100 // 70 // 19 // …	NM_001258497	unc-13	CG2999 gene product from transcript CG2999-RD	43841	FBtr0089247	unc-13	CG2999 gene product from transcript CG2999-RD	102E5-102F1	43841	FBtr0308805	unc-13	CG2999 gene product from transcript CG2999-RD	102E5-102F1	43841	FBtr0308806	unc-13	CG2999 gene product from transcript CG2999-RD	102E5-102F1	43841
18138119	0.268714	6.79881	4.79654	0.000562883	0.0167681	-0.21056	18138119	chr2L	+	17172147	17173112	24	NM_001299079 // RefSeq // Drosophila melanogaster CG34106, transcript variant B (CG34106), mRNA. // chr2L // 100 // 100 // 24 // 24 // 0 /// NM_135985 // RefSeq // Drosophila melanogaster beat-IIIa, transcript variant E (beat-IIIa), mRNA. // chr2L // 100 // 100 // 24 // 24 // 0 /// FBtr0340178 // ENSEMBL // beat-IIIa [gene_biotype:protein_coding transcript_biotype:protein_coding] // chr2L // 100 …	NM_001299079	CG34106	CG34106 gene product from transcript CG34106-RB
18145722	-0.3124	5.70107	-4.79643	0.000562976	0.0167681	-0.21073	18145722	chr2L	-	21145134	21148546	26	NM_001273736 // RefSeq // Drosophila melanogaster deadlock (del), transcript variant B, mRNA. // chr2L // 96 // 92 // 23 // 24 // 0 /// NM_001273737 // RefSeq // Drosophila melanogaster deadlock (del), transcript variant C, mRNA. // chr2L // 100 // 100 // 26 // 26 // 0 /// NM_136247 // RefSeq // Drosophila melanogaster deadlock (del), transcript variant A, mRNA. // chr2L // 96 // 92 // 23 // 24 /…	NM_001273736	del	deadlock
18200739	0.280326	7.31803	4.797	0.000562464	0.0167681	-0.209802	18200739	chr3R	-	25316266	25316842	24	NM_176583 // RefSeq // Drosophila melanogaster spase 12-subunit (Spase12), mRNA. // chr3R // 100 // 100 // 24 // 24 // 0 /// FBtr0085435 // ENSEMBL // Spase 12-subunit [gene_biotype:protein_coding transcript_biotype:protein_coding] // chr3R // 100 // 100 // 24 // 24 // 0 /// FBtr0085435 // Flybase // Spase 12-subunit [gene_biotype:protein_coding transcript_biotype:protein_coding] // chr3R // 100 …	NM_176583	Spase12	Spase 12-subunit
18163801	0.266647	8.42355	4.79167	0.000567284	0.0168044	-0.218491	18163801	chr2R	-	17874573	17927064	30	NM_001103934 // RefSeq // Drosophila melanogaster CG34370, transcript variant G (CG34370), mRNA. // chr2R // 100 // 90 // 27 // 27 // 0 /// NM_206199 // RefSeq // Drosophila melanogaster CG34370, transcript variant H (CG34370), mRNA. // chr2R // 100 // 93 // 28 // 28 // 0 /// FBtr0299544 // ENSEMBL // cdna:known chromosome:BDGP6:2R:21987068:22039559:-1 gene:FBgn0085399 transcript:FBtr0299544 // c…	NM_001103934	CG34370	CG34370 gene product from transcript CG34370-RG
18174361	0.250795	9.16368	4.79385	0.000565311	0.0168044	-0.214943	18174361	chr3L	-	4136359	4138996	24	NM_001274475 // RefSeq // Drosophila melanogaster Ras opposite (Rop), transcript variant B, mRNA. // chr3L // 100 // 100 // 24 // 24 // 0 /// NM_079192 // RefSeq // Drosophila melanogaster Ras opposite (Rop), transcript variant A, mRNA. // chr3L // 100 // 46 // 11 // 11 // 0 /// FBtr0073263 // ENSEMBL // Ras opposite [gene_biotype:protein_coding transcript_biotype:protein_coding] // chr3L // 100 …	NM_001274475	Rop	Ras opposite
18176671	0.289938	7.05567	4.79216	0.000566838	0.0168044	-0.21769	18176671	chr3L	-	6323846	6345490	24	NM_139786 // RefSeq // Drosophila melanogaster CG13300 (CG13300), mRNA. // chr3L // 100 // 100 // 24 // 24 // 0 /// FBtr0077007 // ENSEMBL // cdna:known chromosome:BDGP6:3L:6329324:6352390:-1 gene:FBgn0035699 transcript:FBtr0077007 // chr3L // 100 // 100 // 24 // 24 // 0 /// FBtr0077007 // Flybase // type=mRNA; loc=3L:complement(6323846..6324740,6325164..6325292,6325570..6326192,6344257..6345490)…	NM_139786	CG13300	CG13300 gene product from transcript CG13300-RA
18197254	-0.322371	8.51957	-4.78912	0.000569607	0.0168426	-0.222652	18197254	chr3R	-	9528806	9531180	26	NM_079621 // RefSeq // Drosophila melanogaster adenosine deaminase-related growth factor D (Adgf-D), mRNA. // chr3R // 96 // 96 // 24 // 25 // 0 /// FBtr0082845 // ENSEMBL // Adenosine deaminase-related growth factor D [gene_biotype:protein_coding transcript_biotype:protein_coding] // chr3R // 96 // 96 // 24 // 25 // 0 /// AF337553 // GenBank // Drosophila melanogaster adenosine deaminase-related…	NM_079621	Adgf-D	Adenosine deaminase-related growth factor D
18163068	0.27992	6.59146	4.78577	0.000572674	0.0169027	-0.228118	18163068	chr2R	-	20100014	20117311	25	NM_138055 // RefSeq // Drosophila melanogaster CG30419 (CG30419), mRNA. // chr2R // 100 // 100 // 25 // 25 // 0 /// FBtr0072275 // ENSEMBL // cdna:known chromosome:BDGP6:2R:24212491:24229795:-1 gene:FBgn0050419 transcript:FBtr0072275 // chr2R // 100 // 100 // 25 // 25 // 0 /// BT010276 // GenBank // Drosophila melanogaster RE08772 full insert cDNA. // chr2R // 100 // 100 // 25 // 25 // 0 /// FBtr…	NM_138055	CG30419	CG30419 gene product from transcript CG30419-RA
18182868	0.236589	10.584	4.77964	0.000578332	0.0170389	-0.238128	18182868	chr3R	+	6016411	6048164	23	NM_169332 // RefSeq // Drosophila melanogaster synapsin, transcript variant A (Syn), mRNA. // chr3R // 100 // 100 // 23 // 23 // 0 /// NM_169333 // RefSeq // Drosophila melanogaster synapsin, transcript variant E (Syn), mRNA. // chr3R // 100 // 100 // 23 // 23 // 0 /// NM_169334 // RefSeq // Drosophila melanogaster synapsin, transcript variant D (Syn), mRNA. // chr3R // 100 // 100 // 23 // 23 // …	NM_169332	Syn	Synapsin
18142588	-0.258792	8.0823	-4.77546	0.000582218	0.0171224	-0.244945	18142588	chr2L	-	8306696	8308192	26	NM_135360 // RefSeq // Drosophila melanogaster oligosaccharide transferase gamma subunit (Ostgamma), mRNA. // chr2L // 100 // 100 // 26 // 26 // 0 /// FBtr0079613 // ENSEMBL // Oligosaccharide transferase gamma subunit [gene_biotype:protein_coding transcript_biotype:protein_coding] // chr2L // 100 // 100 // 26 // 26 // 0 /// AY075331 // GenBank // Drosophila melanogaster GH11935 full length cDNA.…	NM_135360	Ostgamma	Oligosaccharide transferase gamma subunit
18130699	-0.447632	6.47264	-4.77061	0.000586769	0.0171635	-0.252872	18130699	chr2L	+	13821248	13823979	23	NM_001259096 // RefSeq // Drosophila melanogaster black (b), transcript variant B, mRNA. // chr2L // 100 // 100 // 23 // 23 // 0 /// NM_001298981 // RefSeq // Drosophila melanogaster black (b), transcript variant C, mRNA. // chr2L // 100 // 70 // 16 // 16 // 0 /// NM_057440 // RefSeq // Drosophila melanogaster black (b), transcript variant A, mRNA. // chr2L // 100 // 70 // 16 // 16 // 0 /// FBtr0…	NM_001259096	b	black
18154368	-0.383055	5.3756	-4.77222	0.000585257	0.0171635	-0.250246	18154368	chr2R	+	10509111	10512013	29	NR_033157 // RefSeq // Drosophila melanogaster Uhg5 (Uhg5), ncRNA. // chr2R // 91 // 79 // 21 // 23 // 0 /// NR_033158 // RefSeq // Drosophila melanogaster Uhg5 (Uhg5), ncRNA. // chr2R // 90 // 72 // 19 // 21 // 0 /// FBtr0300231 // ENSEMBL // Uhg5 [gene_biotype:lincRNA transcript_biotype:lincRNA] // chr2R // 91 // 79 // 21 // 23 // 0 /// FBtr0300251 // ENSEMBL // Uhg5 [gene_biotype:lincRNA trans…	NR_033157	Uhg5	ncRNA
18157874	0.353853	8.90769	4.77137	0.00058605	0.0171635	-0.251625	18157874	chr2R	-	3342427	3346373	21	NM_058057 // RefSeq // Drosophila melanogaster inos (Inos), mRNA. // chr2R // 100 // 100 // 21 // 21 // 0 /// FBtr0089329 // ENSEMBL // Inos [gene_biotype:protein_coding transcript_biotype:protein_coding] // chr2R // 100 // 100 // 21 // 21 // 0 /// AF071103 // GenBank // Drosophila melanogaster myo-inositol-1-phosphate synthase mRNA, complete cds. // chr2R // 100 // 100 // 21 // 21 // 0 /// FBtr0…	NM_058057	Inos	CG11143 gene product from transcript CG11143-RA
18139510	-0.288362	7.00269	-4.76362	0.000593391	0.0171989	-0.264298	18139510	chr2L	-	9896265	9897521	24	NM_001273374 // RefSeq // Drosophila melanogaster ribosomal protein S2, transcript variant B (RpS2), mRNA. // chr2L // 100 // 100 // 24 // 24 // 0 /// NM_001298856 // RefSeq // Drosophila melanogaster ribosomal protein S2, transcript variant C (RpS2), mRNA. // chr2L // 100 // 50 // 12 // 12 // 0 /// NM_057526 // RefSeq // Drosophila melanogaster ribosomal protein S2, transcript variant A (RpS2), …	NM_001273374	RpS2	Ribosomal protein S2
18141159	-0.385844	7.18055	-4.76276	0.000594207	0.0171989	-0.265696	18141159	chr2L	-	1182297	1184021	20	NM_134740 // RefSeq // Drosophila melanogaster CG5126 (CG5126), mRNA. // chr2L // 100 // 100 // 20 // 20 // 0 /// FBtr0077978 // ENSEMBL // cdna:known chromosome:BDGP6:2L:1182297:1184020:-1 gene:FBgn0031320 transcript:FBtr0077978 // chr2L // 100 // 100 // 20 // 20 // 0 /// AY051944 // GenBank // Drosophila melanogaster LD42035 full length cDNA. // chr2L // 95 // 100 // 19 // 20 // 0 /// FBtr00779…	NM_134740	CG5126	CG5126 gene product from transcript CG5126-RA
18146288	0.746599	7.26957	4.76159	0.000595327	0.0171989	-0.267614	18146288	chr2L	-	14349114	14351510	22	NM_001299001 // RefSeq // Drosophila melanogaster lethal (2) 34Fc (l(2)34Fc), transcript variant B, mRNA. // chr2L // 95 // 95 // 20 // 21 // 0 /// NM_135866 // RefSeq // Drosophila melanogaster lethal (2) 34Fc (l(2)34Fc), transcript variant A, mRNA. // chr2L // 100 // 100 // 22 // 22 // 0 /// FBtr0080640 // ENSEMBL // lethal (2) 34Fc [gene_biotype:protein_coding transcript_biotype:protein_coding…	NM_001299001	l(2)34Fc	lethal (2) 34Fc
18158468	-0.371512	8.38247	-4.76573	0.000591379	0.0171989	-0.26084	18158468	chr2R	-	2529923	2532600	23	NM_136373 // RefSeq // Drosophila melanogaster Flavin-containing monooxygenase 2 (Fmo-2), mRNA. // chr2R // 100 // 100 // 23 // 23 // 0 /// FBtr0086148 // ENSEMBL // Flavin-containing monooxygenase 2 [gene_biotype:protein_coding transcript_biotype:protein_coding] // chr2R // 100 // 100 // 23 // 23 // 0 /// AY058349 // GenBank // Drosophila melanogaster GH12207 full length cDNA. // chr2R // 100 //…	NM_136373	Fmo-2	Flavin-containing monooxygenase 2
18170658	0.195254	9.95938	4.76316	0.000593826	0.0171989	-0.265044	18170658	chr3L	+	23199770	23277311	21	NM_001104199 // RefSeq // Drosophila melanogaster nicotinic acetylcholine receptor alpha4, transcript variant C (nAChRalpha4), mRNA. // chr3L // 100 // 86 // 18 // 18 // 0 /// NM_001259966 // RefSeq // Drosophila melanogaster nicotinic acetylcholine receptor alpha4, transcript variant D (nAChRalpha4), mRNA. // chr3L // 100 // 76 // 16 // 16 // 0 /// NM_001259967 // RefSeq // Drosophila melanogast…	NM_001104199	nAChRalpha4	nicotinic Acetylcholine Receptor alpha4	40521	FBtr0308332	nAChRalpha4	nicotinic Acetylcholine Receptor alpha4	80D5-80E3	40521	FBtr0332872	nAChRalpha4	nicotinic Acetylcholine Receptor alpha4	80D5-80E3	40521
18177666	-0.518858	6.89951	-4.75936	0.000597464	0.0171989	-0.271261	18177666	chr3L	-	12157301	12168582	23	NM_079311 // RefSeq // Drosophila melanogaster rhodopsin 7 (Rh7), mRNA. // chr3L // 100 // 100 // 23 // 23 // 0 /// FBtr0076020 // ENSEMBL // Rhodopsin 7 [gene_biotype:protein_coding transcript_biotype:protein_coding] // chr3L // 100 // 100 // 23 // 23 // 0 /// AY060299 // GenBank // Drosophila melanogaster GH14208 full length cDNA. // chr3L // 100 // 100 // 23 // 23 // 0 /// FBtr0076020 // Flyba…	NM_079311	Rh7	Rhodopsin 7
18201364	-0.297436	7.55092	-4.76114	0.00059576	0.0171989	-0.268354	18201364	chr3R	-	17498018	17545380	21	NM_169963 // RefSeq // Drosophila melanogaster CG31176 (CG31176), mRNA. // chr3R // 100 // 100 // 21 // 21 // 0 /// FBtr0084114 // ENSEMBL // cdna:known chromosome:BDGP6:3R:21672303:21719660:-1 gene:FBgn0051176 transcript:FBtr0084114 // chr3R // 100 // 100 // 21 // 21 // 0 /// BT056250 // GenBank // Drosophila melanogaster FI03584 full insert cDNA. // chr3R // 95 // 100 // 20 // 21 // 0 /// FBtr0…	NM_169963	CG31176	CG31176 gene product from transcript CG31176-RA
18209201	0.266277	9.19055	4.76016	0.000596696	0.0171989	-0.269951	18209201	chrX	+	15805013	15814812	25	NM_001169298 // RefSeq // Drosophila melanogaster CG8909, transcript variant C (CG8909), mRNA. // chrX // 100 // 100 // 25 // 25 // 0 /// NM_001298378 // RefSeq // Drosophila melanogaster CG8909, transcript variant D (CG8909), mRNA. // chrX // 100 // 92 // 23 // 23 // 0 /// NM_167474 // RefSeq // Drosophila melanogaster CG8909, transcript variant B (CG8909), mRNA. // chrX // 100 // 92 // 23 // 23…	NM_001169298	CG8909	CG8909 gene product from transcript CG8909-RC
18213917	0.248773	8.337	4.7678	0.000589415	0.0171989	-0.257454	18213917	chrX	-	16621336	16645943	31	NM_001298420 // RefSeq // Drosophila melanogaster gone early (goe), transcript variant B, mRNA. // chrX // 100 // 100 // 31 // 31 // 0 /// NM_001298421 // RefSeq // Drosophila melanogaster gone early (goe), transcript variant C, mRNA. // chrX // 100 // 90 // 28 // 28 // 0 /// NM_132932 // RefSeq // Drosophila melanogaster gone early (goe), transcript variant A, mRNA. // chrX // 100 // 100 // 31 /…	NM_001298420	goe	gone early
18172937	0.249666	8.94116	4.75691	0.00059982	0.0172364	-0.275268	18172937	chr3L	+	19999684	20017707	45	NM_001031967 // RefSeq // Drosophila melanogaster kugelei (kug), transcript variant D, mRNA. // chr3L // 100 // 96 // 43 // 43 // 0 /// NM_001300197 // RefSeq // Drosophila melanogaster kugelei (kug), transcript variant E, mRNA. // chr3L // 100 // 93 // 42 // 42 // 0 /// NM_140914 // RefSeq // Drosophila melanogaster kugelei (kug), transcript variant C, mRNA. // chr3L // 100 // 98 // 44 // 44 // …	NM_001031967	kug	kugelei
18182412	0.493377	3.8907	4.75292	0.000603679	0.0172864	-0.281795	18182412	chr3R	+	8870481	8873112	17	NM_079615 // RefSeq // Drosophila melanogaster heat shock protein cognate 2 (Hsc70-2), mRNA. // chr3R // 100 // 100 // 17 // 17 // 0 /// FBtr0082707 // ENSEMBL // Heat shock protein cognate 2 [gene_biotype:protein_coding transcript_biotype:protein_coding] // chr3R // 100 // 100 // 17 // 17 // 0 /// BT016141 // GenBank // Drosophila melanogaster AT28983 full insert cDNA. // chr3R // 88 // 94 // 14…	NM_079615	Hsc70-2	Heat shock protein cognate 2
18196573	0.24947	9.3179	4.75386	0.00060276	0.0172864	-0.280246	18196573	chr3R	-	6689077	6694379	27	NM_001144564 // RefSeq // Drosophila melanogaster selenoprotein R, transcript variant G (SelR), mRNA. // chr3R // 100 // 59 // 16 // 16 // 0 /// NM_001260107 // RefSeq // Drosophila melanogaster selenoprotein R, transcript variant J (SelR), mRNA. // chr3R // 100 // 59 // 16 // 16 // 0 /// NM_141773 // RefSeq // Drosophila melanogaster selenoprotein R, transcript variant A (SelR), mRNA. // chr3R /…	NM_001144564	SelR	Selenoprotein R	41309	AF486578	SelR	Selenoprotein R	86C7-86C7	41309	AY070627	SelR	Selenoprotein R	86C7-86C7	41309	BT120206	SelR	Selenoprotein R	86C7-86C7	41309	FBtr0082291	SelR	Selenoprotein R	86C7-86C7	41309	FBtr0082292	SelR	Selenoprotein R	86C7-86C7	41309	FBtr0082294	SelR	Selenoprotein R	86C7-86C7	41309	FBtr0082295	SelR
18132407	-0.296152	8.33372	-4.74984	0.000606672	0.0173114	-0.28683	18132407	chr2L	+	6081808	6096498	25	NM_001298735 // RefSeq // Drosophila melanogaster CG45075 (CG45075), mRNA. // chr2L // 100 // 84 // 21 // 21 // 0 /// NM_058118 // RefSeq // Drosophila melanogaster kruppel homolog 1, transcript variant B (Kr-h1), mRNA. // chr2L // 100 // 84 // 21 // 21 // 0 /// NM_058119 // RefSeq // Drosophila melanogaster kruppel homolog 1, transcript variant A (Kr-h1), mRNA. // chr2L // 100 // 48 // 12 // 12 …	NM_001298735	CG45075	CG45075 gene product from transcript CG45075-RA
18133747	-0.610867	7.83146	-4.7502	0.000606317	0.0173114	-0.286236	18133747	chr2L	+	5264001	5265899	21	NM_135072 // RefSeq // Drosophila melanogaster Cyp4ac1 (Cyp4ac1), mRNA. // chr2L // 100 // 100 // 21 // 21 // 0 /// FBtr0079066 // ENSEMBL // Cyp4ac1 [gene_biotype:protein_coding transcript_biotype:protein_coding] // chr2L // 100 // 100 // 21 // 21 // 0 /// AY051602 // GenBank // Drosophila melanogaster GH24257 full length cDNA. // chr2L // 100 // 100 // 21 // 21 // 0 /// FBtr0079066 // Flybase /…	NM_135072	Cyp4ac1	CG14032 gene product from transcript CG14032-RA
18185781	0.312288	6.93856	4.74367	0.000612726	0.0174536	-0.296939	18185781	chr3R	+	7547526	7558201	30	NM_001275553 // RefSeq // Drosophila melanogaster CG12594, transcript variant B (CG12594), mRNA. // chr3R // 100 // 100 // 30 // 30 // 0 /// NM_141852 // RefSeq // Drosophila melanogaster CG12594, transcript variant A (CG12594), mRNA. // chr3R // 100 // 100 // 30 // 30 // 0 /// FBtr0082429 // ENSEMBL // cdna:known chromosome:BDGP6:3R:11721734:11732479:1 gene:FBgn0037941 transcript:FBtr0082429 // …	NM_001275553	CG12594	CG12594 gene product from transcript CG12594-RB
18143484	-0.30075	6.55666	-4.73604	0.000620286	0.0174557	-0.309421	18143484	chr2L	-	13376449	13378546	24	NM_135801 // RefSeq // Drosophila melanogaster CG9302 (CG9302), mRNA. // chr2L // 100 // 100 // 24 // 24 // 0 /// FBtr0080470 // ENSEMBL // cdna:known chromosome:BDGP6:2L:13376455:13378538:-1 gene:FBgn0032514 transcript:FBtr0080470 // chr2L // 100 // 100 // 24 // 24 // 0 /// BT150135 // GenBank // Drosophila melanogaster FI21342 full insert cDNA. // chr2L // 100 // 100 // 24 // 24 // 0 /// FBtr00…	NM_135801	CG9302	CG9302 gene product from transcript CG9302-RA
18182477	0.276771	2.90971	4.74097	0.000615385	0.0174557	-0.301346	18182477	chr3R	+	21823343	21824355	24	NM_079779 // RefSeq // Drosophila melanogaster enhancer of split mdelta, helix-loop-helix (E(spl)mdelta-HLH), mRNA. // chr3R // 100 // 100 // 24 // 24 // 0 /// FBtr0084954 // ENSEMBL // Enhancer of split mdelta, helix-loop-helix [gene_biotype:protein_coding transcript_biotype:protein_coding] // chr3R // 100 // 100 // 24 // 24 // 0 /// BT022133 // GenBank // Drosophila melanogaster IP01594 full in…	NM_079779	E(spl)mdelta-HLH	Enhancer of split mdelta, helix-loop-helix
18184467	-0.279374	9.32423	-4.73736	0.000618971	0.0174557	-0.307261	18184467	chr3R	+	204386	206932	27	NM_141203 // RefSeq // Drosophila melanogaster CG11739, transcript variant A (CG11739), mRNA. // chr3R // 100 // 89 // 24 // 24 // 0 /// NM_164345 // RefSeq // Drosophila melanogaster CG11739, transcript variant D (CG11739), mRNA. // chr3R // 100 // 78 // 21 // 21 // 0 /// NM_164346 // RefSeq // Drosophila melanogaster CG11739, transcript variant B (CG11739), mRNA. // chr3R // 100 // 78 // 21 // …	NM_141203	CG11739	CG11739 gene product from transcript CG11739-RA
18189757	-0.47933	6.30015	-4.7369	0.000619434	0.0174557	-0.308022	18189757	chr3R	+	23526083	23529167	22	NM_001276098 // RefSeq // Drosophila melanogaster barentsz (btz), transcript variant C, mRNA. // chr3R // 100 // 36 // 8 // 8 // 0 /// NM_001276099 // RefSeq // Drosophila melanogaster barentsz (btz), transcript variant D, mRNA. // chr3R // 100 // 82 // 18 // 18 // 0 /// NM_079810 // RefSeq // Drosophila melanogaster barentsz (btz), transcript variant A, mRNA. // chr3R // 100 // 64 // 14 // 14 //…	NM_001276098	btz	barentsz
18192944	0.249475	12.0137	4.73673	0.000619606	0.0174557	-0.308304	18192944	chr3R	-	27029902	27036452	25	NM_001276205 // RefSeq // Drosophila melanogaster chaoptin (chp), transcript variant E, mRNA. // chr3R // 100 // 100 // 25 // 25 // 0 /// NM_001276206 // RefSeq // Drosophila melanogaster chaoptin (chp), transcript variant F, mRNA. // chr3R // 100 // 100 // 25 // 25 // 0 /// NM_001276207 // RefSeq // Drosophila melanogaster chaoptin (chp), transcript variant C, mRNA. // chr3R // 100 // 100 // 25 …	NM_001276205	chp	chaoptin
18203287	0.363786	8.75131	4.73741	0.000618921	0.0174557	-0.307179	18203287	chr3R	-	5551742	5555165	30	NM_001104256 // RefSeq // Drosophila melanogaster forkhead box P, transcript variant D (FoxP), mRNA. // chr3R // 100 // 90 // 27 // 27 // 0 /// NM_001260082 // RefSeq // Drosophila melanogaster forkhead box P, transcript variant C (FoxP), mRNA. // chr3R // 100 // 87 // 26 // 26 // 0 /// NM_001316572 // RefSeq // Drosophila melanogaster forkhead box P, transcript variant E (FoxP), mRNA. // chr3R /…	NM_001104256	FoxP	Forkhead box P
18208472	0.230492	9.53773	4.74173	0.000614637	0.0174557	-0.300109	18208472	chrX	+	11048434	11057245	25	NM_132466 // RefSeq // Drosophila melanogaster dynein light intermediate chain, transcript variant A (Dlic), mRNA. // chrX // 100 // 88 // 22 // 22 // 0 /// NM_167274 // RefSeq // Drosophila melanogaster dynein light intermediate chain, transcript variant D (Dlic), mRNA. // chrX // 100 // 88 // 22 // 22 // 0 /// NM_167276 // RefSeq // Drosophila melanogaster dynein light intermediate chain, trans…	NM_132466	Dlic	Dynein light intermediate chain
18151443	0.430134	4.73087	4.73273	0.000623604	0.0174588	-0.314852	18151443	chr2R	+	14414937	14423263	25	NM_001103897 // RefSeq // Drosophila melanogaster CG10924, transcript variant B (CG10924), mRNA. // chr2R // 88 // 64 // 14 // 16 // 0 /// NM_137497 // RefSeq // Drosophila melanogaster CG10924, transcript variant A (CG10924), mRNA. // chr2R // 100 // 64 // 16 // 16 // 0 /// FBtr0086699 // ENSEMBL // cdna:known chromosome:BDGP6:2R:18527430:18535749:1 gene:FBgn0034356 transcript:FBtr0086699 // chr…	NM_001103897	CG10924	CG10924 gene product from transcript CG10924-RA
18177629	0.545822	6.0021	4.73454	0.000621794	0.0174588	-0.311894	18177629	chr3L	-	11936740	11937952	21	NM_140269 // RefSeq // Drosophila melanogaster CG5883 (CG5883), mRNA. // chr3L // 100 // 100 // 21 // 21 // 0 /// FBtr0076067 // ENSEMBL // cdna:known chromosome:BDGP6:3L:11943640:11944852:-1 gene:FBgn0036225 transcript:FBtr0076067 // chr3L // 100 // 100 // 21 // 21 // 0 /// FBtr0076067 // Flybase // type=mRNA; loc=3L:complement(11936740..11937828,11937896..11937952); ID=FBtr0076067; name=CG5883-…	NM_140269	CG5883	CG5883 gene product from transcript CG5883-RA
18182175	0.516771	4.55167	4.73293	0.000623405	0.0174588	-0.314528	18182175	chr3LHet	-	1135558	1145369	27	NM_001015405 // RefSeq // Drosophila melanogaster fatty acid synthase 3 (FASN3), mRNA. // chr3LHet // 100 // 100 // 27 // 27 // 0 /// FBtr0305959 // ENSEMBL // cdna:known chromosome:BDGP6:3L:25752859:25762779:-1 gene:FBgn0040001 transcript:FBtr0305959 // chr3LHet // 100 // 100 // 27 // 27 // 0 /// FBtr0305959 // Flybase // type=mRNA; loc=3LHet:complement(1135558..1136333,1136394..1137489,1137552.…	NM_001015405	FASN3	Fatty acid synthase 3
18173882	0.350168	6.52757	4.72339	0.000633056	0.017693	-0.330164	18173882	chr3L	-	9370902	9372634	21	NM_079274 // RefSeq // Drosophila melanogaster heat shock gene 67Ba (Hsp67Ba), mRNA. // chr3L // 100 // 100 // 21 // 21 // 0 /// FBtr0076495 // ENSEMBL // Heat shock gene 67Ba [gene_biotype:protein_coding transcript_biotype:protein_coding] // chr3L // 100 // 100 // 21 // 21 // 0 /// BT016062 // GenBank // Drosophila melanogaster LP13637 full insert cDNA. // chr3L // 100 // 100 // 21 // 21 // 0 //…	NM_079274	Hsp67Ba	Heat shock gene 67Ba
18188754	-0.306307	8.55802	-4.7223	0.000634172	0.0176939	-0.331957	18188754	chr3R	+	23774380	23777882	21	NM_143344 // RefSeq // Drosophila melanogaster glycoprotein 93 (Gp93), mRNA. // chr3R // 100 // 90 // 19 // 19 // 0 /// FBtr0085254 // ENSEMBL // Glycoprotein 93 [gene_biotype:protein_coding transcript_biotype:protein_coding] // chr3R // 100 // 90 // 19 // 19 // 0 /// AY075384 // GenBank // Drosophila melanogaster LD23641 full length cDNA. // chr3R // 100 // 86 // 18 // 18 // 0 /// FBtr0085254 //…	NM_143344	Gp93	Glycoprotein 93
18170601	-0.42096	5.00942	-4.71729	0.000639308	0.0178025	-0.340167	18170601	chr3L	+	22705255	22706760	23	NM_001275286 // RefSeq // Drosophila melanogaster CG11370, transcript variant B (CG11370), mRNA. // chr3L // 100 // 100 // 23 // 23 // 0 /// NM_141151 // RefSeq // Drosophila melanogaster CG11370, transcript variant A (CG11370), mRNA. // chr3L // 100 // 100 // 23 // 23 // 0 /// FBtr0078522 // ENSEMBL // cdna:known chromosome:BDGP6:3L:22712155:22713660:1 gene:FBgn0037181 transcript:FBtr0078522 // …	NM_001275286	CG11370	CG11370 gene product from transcript CG11370-RA
18198409	0.259737	5.77286	4.71639	0.000640244	0.0178025	-0.341656	18198409	chr3R	-	15837498	15839226	25	NM_001260271 // RefSeq // Drosophila melanogaster CG17190 (CG17190), mRNA. // chr3R // 100 // 100 // 25 // 25 // 0 /// FBtr0307346 // ENSEMBL // cdna:known chromosome:BDGP6:3R:20011776:20013504:-1 gene:FBgn0038761 transcript:FBtr0307346 // chr3R // 100 // 100 // 25 // 25 // 0 /// FBtr0307346 // Flybase // type=mRNA; loc=3R:complement(15837498..15838315,15839113..15839226); ID=FBtr0307346; name=CG…	NM_001260271	CG17190	CG17190 gene product from transcript CG17190-RB
18159369	-0.374498	7.58638	-4.71313	0.000643614	0.0178658	-0.347	18159369	chr2R	-	5851342	5852567	27	NM_136695 // RefSeq // Drosophila melanogaster CG1418 (CG1418), mRNA. // chr2R // 100 // 100 // 27 // 27 // 0 /// FBtr0088440 // ENSEMBL // cdna:known chromosome:BDGP6:2R:9963835:9965067:-1 gene:FBgn0033468 transcript:FBtr0088440 // chr2R // 100 // 100 // 27 // 27 // 0 /// FBtr0088440 // Flybase // type=mRNA; loc=2R:complement(5851342..5851826,5851880..5852086,5852139..5852567); ID=FBtr0088440; n…	NM_136695	CG1418	CG1418 gene product from transcript CG1418-RA
18137872	0.245828	8.34288	4.70854	0.0006484	0.0179376	-0.35454	18137872	chr2L	+	5038053	5040816	28	NM_001042871 // RefSeq // Drosophila melanogaster CG14042, transcript variant A (CG14042), mRNA. // chr2L // 100 // 75 // 21 // 21 // 0 /// NM_001042872 // RefSeq // Drosophila melanogaster CG14042, transcript variant B (CG14042), mRNA. // chr2L // 100 // 100 // 28 // 28 // 0 /// NM_001273144 // RefSeq // Drosophila melanogaster SP555, transcript variant C (SP555), mRNA. // chr2L // 100 // 61 // …	NM_001042871	CG14042	CG14042 gene product from transcript CG14042-RB	53471	FBtr0079005	SP555	CG14041 gene product from transcript CG14041-RB	25C1-25C1	53471	FBtr0110983	CG14042	CG14042 gene product from transcript CG14042-RB	25C1-25C1	4379885	FBtr0110984	CG14042	CG14042 gene product from transcript CG14042-RB	25C1-25C1	4379885	FBtr0333534	SP555	CG14041 gene product from transcript CG14041-RB	25C1-25C1	53471	FBtr0333535	SP555	CG14041 gene product from transcript CG14041-RB	25C1-25C1	53471
18137879	0.245828	8.34288	4.70854	0.0006484	0.0179376	-0.35454	18137879	chr2L	+	5038053	5040818	28	NM_001042871 // RefSeq // Drosophila melanogaster CG14042, transcript variant A (CG14042), mRNA. // chr2L // 100 // 75 // 21 // 21 // 0 /// NM_001042872 // RefSeq // Drosophila melanogaster CG14042, transcript variant B (CG14042), mRNA. // chr2L // 100 // 100 // 28 // 28 // 0 /// NM_001273144 // RefSeq // Drosophila melanogaster SP555, transcript variant C (SP555), mRNA. // chr2L // 100 // 61 // …	NM_001042871	CG14042	CG14042 gene product from transcript CG14042-RB	53471	FBtr0079005	SP555	CG14041 gene product from transcript CG14041-RB	25C1-25C1	53471	FBtr0110983	CG14042	CG14042 gene product from transcript CG14042-RB	25C1-25C1	4379885	FBtr0110984	CG14042	CG14042 gene product from transcript CG14042-RB	25C1-25C1	4379885	FBtr0333534	SP555	CG14041 gene product from transcript CG14041-RB	25C1-25C1	53471	FBtr0333535	SP555	CG14041 gene product from transcript CG14041-RB	25C1-25C1	53471
18157170	-0.239098	9.59044	-4.69888	0.00065859	0.0181701	-0.37041	18157170	chr2R	-	19792698	19794837	25	NM_001259556 // RefSeq // Drosophila melanogaster nucleosome assembly protein 1, transcript variant B (Nap1), mRNA. // chr2R // 100 // 84 // 21 // 21 // 0 /// NM_001259557 // RefSeq // Drosophila melanogaster nucleosome assembly protein 1, transcript variant C (Nap1), mRNA. // chr2R // 100 // 68 // 17 // 17 // 0 /// NM_057780 // RefSeq // Drosophila melanogaster nucleosome assembly protein 1, tra…	NM_001259556	Nap1	Nucleosome assembly protein 1
18204340	0.22326	10.9673	4.69617	0.000661475	0.0181701	-0.37486	18204340	chr4	-	1056643	1074329	40	NM_001014696 // RefSeq // Drosophila melanogaster Calcium/calmodulin-dependent protein kinase II (CaMKII), transcript variant G, mRNA. // chr4 // 100 // 75 // 30 // 30 // 0 /// NM_001169360 // RefSeq // Drosophila melanogaster Calcium/calmodulin-dependent protein kinase II (CaMKII), transcript variant H, mRNA. // chr4 // 100 // 83 // 33 // 33 // 0 /// NM_001169361 // RefSeq // Drosophila melanoga…	NM_001014696	CaMKII	Calcium	CaMKII	Calcium	calmodulin-dependent protein kinase II	102F6-102F2|4-1 cM	43828	FBtr0089219	CaMKII	Calcium	calmodulin-dependent protein kinase II	102F6-102F2|4-1 cM	43828	FBtr0100146	CaMKII	Calcium	calmodulin-dependent protein kinase II	102F6-102F2|4-1 cM	43828	FBtr0100147	CaMKII	Calcium	calmodulin-dependent protein kinase II	102F6-102F2|4-1 cM	43828	FBtr0100148	CaMKII	Calcium	calmodulin-dependent protein kinase II	102F6-102F2|4-1 cM	43828	FBtr0300377	CaMKII	Calcium	calmodulin-dependent protein kinase II
18216780	-0.26689	7.38774	-4.69533	0.000662371	0.0181701	-0.376236	18216780	chrX	-	9211947	9213277	22	NM_144348 // RefSeq // Drosophila melanogaster c12.1 (c12.1), mRNA. // chrX // 86 // 100 // 19 // 22 // 0 /// FBtr0071324 // ENSEMBL // c12.1 [gene_biotype:protein_coding transcript_biotype:protein_coding] // chrX // 86 // 100 // 19 // 22 // 0 /// FBtr0071324 // Flybase // c12.1 [gene_biotype:protein_coding transcript_biotype:protein_coding] // chrX // 100 // 100 // 22 // 22 // 0 /// GENSCAN00000…	NM_144348	c12.1	CG12135 gene product from transcript CG12135-RA
18218616	-0.644594	3.16028	-4.69543	0.000662262	0.0181701	-0.376069	18218616	chrX	-	15859980	15860071	24	NR_047818 // RefSeq // Drosophila melanogaster mir-927 precursor RNA (mir-927), miRNA. // chrX // 100 // 100 // 24 // 24 // 0 /// FBtr0304254 // ENSEMBL // mir-927 stem loop [gene_biotype:pre_miRNA transcript_biotype:pre_miRNA] // chrX // 100 // 100 // 24 // 24 // 0 /// dme-mir-927 // miRBase Micro RNA Database // MI0005843 Drosophila melanogaster miR-927 stem-loop // chrX // 100 // 100 // 24 // …	NR_047818	mir-927	mir-927 stem loop
18138773	0.475854	6.48794	4.69416	0.000663623	0.0181739	-0.378159	18138773	chr2L	+	16001785	16002401	24	NR_073787 // RefSeq // Drosophila melanogaster CR43825 (CR43825), ncRNA. // chr2L // 100 // 100 // 24 // 24 // 0 /// FBtr0332227 // ENSEMBL // ncrna:known chromosome:BDGP6:2L:16001785:16002401:1 gene:FBgn0264373 transcript:FBtr0332227 // chr2L // 100 // 100 // 24 // 24 // 0 /// GENSCAN00000030268 // ENSEMBL // cdna:novel chromosome:BDGP6:2L:15994276:16003460:1 transcript:GENSCAN00000030268 descri…	NR_073787	CR43825	ncRNA
18157416	0.238457	9.21425	4.69094	0.000667089	0.0182077	-0.38346	18157416	chr2R	-	11879931	11888765	32	NM_001144202 // RefSeq // Drosophila melanogaster ATP citrate lyase (ATPCL), transcript variant E, mRNA. // chr2R // 100 // 81 // 26 // 26 // 0 /// NM_001299541 // RefSeq // Drosophila melanogaster ATP citrate lyase (ATPCL), transcript variant G, mRNA. // chr2R // 100 // 72 // 23 // 23 // 0 /// NM_079031 // RefSeq // Drosophila melanogaster ATP citrate lyase (ATPCL), transcript variant D, mRNA. /…	NM_001144202	ATPCL	ATP citrate lyase
18182423	0.236621	12.4468	4.69146	0.000666523	0.0182077	-0.382597	18182423	chr3R	+	17121849	17143558	24	NR_002067 // RefSeq // Drosophila melanogaster heat shock RNA omega (Hsromega), ncRNA. // chr3R // 100 // 50 // 12 // 12 // 0 /// NR_002068 // RefSeq // Drosophila melanogaster heat shock RNA omega (Hsromega), ncRNA. // chr3R // 100 // 63 // 15 // 15 // 0 /// NR_002069 // RefSeq // Drosophila melanogaster heat shock RNA omega (Hsromega), ncRNA. // chr3R // 100 // 25 // 6 // 6 // 0 /// NR_048444 /…	NR_002067	Hsromega	Heat shock RNA omega
18164378	0.212513	10.1292	4.6866	0.000671783	0.0183052	-0.390596	18164378	chr2R	-	15279368	15283477	27	NM_057862 // RefSeq // Drosophila melanogaster succinate dehydrogenase, subunit A (flavoprotein), transcript variant A (SdhA), mRNA. // chr2R // 96 // 100 // 26 // 27 // 0 /// NM_166343 // RefSeq // Drosophila melanogaster succinate dehydrogenase, subunit A (flavoprotein), transcript variant B (SdhA), mRNA. // chr2R // 95 // 70 // 18 // 19 // 0 /// NM_166344 // RefSeq // Drosophila melanogaster s…	NM_057862	SdhA	Succinate dehydrogenase, subunit A (flavoprotein)
18133927	0.284319	8.72299	4.68336	0.000675313	0.0183154	-0.39593	18133927	chr2L	+	6456035	6459008	30	NM_135185 // RefSeq // Drosophila melanogaster farjavit (frj), transcript variant A, mRNA. // chr2L // 100 // 83 // 25 // 25 // 0 /// NM_205915 // RefSeq // Drosophila melanogaster farjavit (frj), transcript variant B, mRNA. // chr2L // 100 // 83 // 25 // 25 // 0 /// FBtr0079258 // ENSEMBL // farjavit [gene_biotype:protein_coding transcript_biotype:protein_coding] // chr2L // 100 // 83 // 25 // 2…	NM_135185	frj	farjavit
18141537	-0.711711	8.17189	-4.67918	0.000679891	0.0183154	-0.402805	18141537	chr2L	-	3692138	3692588	25	NM_001298664 // RefSeq // Drosophila melanogaster CG16704, transcript variant B (CG16704), mRNA. // chr2L // 96 // 100 // 24 // 25 // 0 /// NM_134953 // RefSeq // Drosophila melanogaster CG16704, transcript variant A (CG16704), mRNA. // chr2L // 96 // 100 // 24 // 25 // 0 /// FBtr0077550 // ENSEMBL // cdna:known chromosome:BDGP6:2L:3692138:3692587:-1 gene:FBgn0031558 transcript:FBtr0077550 // chr…	NM_001298664	CG16704	CG16704 gene product from transcript CG16704-RB
18145019	0.551022	8.61275	4.68219	0.000676589	0.0183154	-0.39785	18145019	chr2L	-	25402	65404	39	NM_001103574 // RefSeq // Drosophila melanogaster chitin deacetylase-like 5, transcript variant J (Cda5), mRNA. // chr2L // 100 // 77 // 30 // 30 // 0 /// NM_001103575 // RefSeq // Drosophila melanogaster chitin deacetylase-like 5, transcript variant E (Cda5), mRNA. // chr2L // 100 // 67 // 26 // 26 // 0 /// NM_001258876 // RefSeq // Drosophila melanogaster chitin deacetylase-like 5, transcript v…	NM_001103574	Cda5	Chitin deacetylase-like 5	33158	FBtr0078163	Cda5	Chitin deacetylase-like 5	21B1-21B1	33158	FBtr0078164	Cda5	Chitin deacetylase-like 5	21B1-21B1	33158	FBtr0113416	Cda5	Chitin deacetylase-like 5	21B1-21B1	33158	FBtr0309225	Cda5	Chitin deacetylase-like 5	21B1-21B1	33158	FBtr0309226	Cda5	Chitin deacetylase-like 5	21B1-21B1	33158	FBtr0309227	Cda5	Chitin deacetylase-like 5	21B1-21B1	33158	FBtr0309228	Cda5
18158130	-0.383681	7.62247	-4.67703	0.000682256	0.0183154	-0.406339	18158130	chr2R	-	14055913	14060112	28	NM_137458 // RefSeq // Drosophila melanogaster Dgp-1, transcript variant B (Dgp-1), mRNA. // chr2R // 100 // 86 // 24 // 24 // 0 /// NM_166274 // RefSeq // Drosophila melanogaster Dgp-1, transcript variant A (Dgp-1), mRNA. // chr2R // 100 // 82 // 23 // 23 // 0 /// FBtr0086773 // ENSEMBL // Dgp-1 [gene_biotype:protein_coding transcript_biotype:protein_coding] // chr2R // 100 // 82 // 23 // 23 // …	NM_137458	Dgp-1	CG5729 gene product from transcript CG5729-RB
18161250	0.342307	11.5698	4.68195	0.000676851	0.0183154	-0.398245	18161250	chr2R	-	16166561	16168629	26	NM_001299699 // RefSeq // Drosophila melanogaster CG9090, transcript variant B (CG9090), mRNA. // chr2R // 100 // 73 // 19 // 19 // 0 /// NM_001299700 // RefSeq // Drosophila melanogaster CG9090, transcript variant C (CG9090), mRNA. // chr2R // 100 // 73 // 19 // 19 // 0 /// NM_137624 // RefSeq // Drosophila melanogaster CG9090, transcript variant A (CG9090), mRNA. // chr2R // 100 // 100 // 26 //…	NM_001299699	CG9090	CG9090 gene product from transcript CG9090-RA
18170785	-0.289372	12.9898	-4.68081	0.000678097	0.0183154	-0.400117	18170785	chr3L	+	13349634	13350323	26	NM_001300130 // RefSeq // Drosophila melanogaster Neuropeptide-like precursor 2 (Nplp2), transcript variant B, mRNA. // chr3L // 100 // 100 // 26 // 26 // 0 /// NM_001316458 // RefSeq // Drosophila melanogaster Neuropeptide-like precursor 2 (Nplp2), transcript variant C, mRNA. // chr3L // 100 // 100 // 26 // 26 // 0 /// NM_144173 // RefSeq // Drosophila melanogaster Neuropeptide-like precursor 2 …	NM_001300130	Nplp2	Neuropeptide-like precursor 2
18191773	-0.229129	9.58161	-4.67752	0.000681718	0.0183154	-0.405537	18191773	chr3R	+	14740690	14752571	26	NM_001104363 // RefSeq // Drosophila melanogaster Xrp1, transcript variant E (Xrp1), mRNA. // chr3R // 100 // 54 // 14 // 14 // 0 /// NM_001275789 // RefSeq // Drosophila melanogaster Xrp1, transcript variant F (Xrp1), mRNA. // chr3R // 100 // 42 // 11 // 11 // 0 /// NM_001275790 // RefSeq // Drosophila melanogaster Xrp1, transcript variant G (Xrp1), mRNA. // chr3R // 100 // 77 // 20 // 20 // 0 /…	NM_001104363	Xrp1	CG17836 gene product from transcript CG17836-RB	42267	FBtr0083701	Xrp1	CG17836 gene product from transcript CG17836-RB	91D3-91D5	42267	FBtr0083702	Xrp1	CG17836 gene product from transcript CG17836-RB	91D3-91D5	42267	FBtr0083703	Xrp1	CG17836 gene product from transcript CG17836-RB	91D3-91D5	42267	FBtr0113246	Xrp1	CG17836 gene product from transcript CG17836-RB	91D3-91D5	42267
18197611	0.345103	8.10003	4.67843	0.000680715	0.0183154	-0.404038	18197611	chr3R	-	11310452	11311118	23	NM_142214 // RefSeq // Drosophila melanogaster trissin (Trissin), mRNA. // chr3R // 100 // 100 // 23 // 23 // 0 /// FBtr0300174 // ENSEMBL // Trissin [gene_biotype:protein_coding transcript_biotype:protein_coding] // chr3R // 100 // 100 // 23 // 23 // 0 /// BT022438 // GenBank // Drosophila melanogaster IP05728 full insert cDNA. // chr3R // 96 // 100 // 22 // 23 // 0 /// FBtr0300174 // Flybase //…	NM_142214	Trissin	CG14871 gene product from transcript CG14871-RB
18218919	0.417457	7.7801	4.67826	0.0006809	0.0183154	-0.404314	18218919	chrX	-	1923037	1923127	25	NR_047733 // RefSeq // Drosophila melanogaster mir-4954 precursor RNA (mir-4954), miRNA. // chrX // 100 // 100 // 25 // 25 // 0 /// FBtr0309648 // ENSEMBL // mir-4954 stem loop [gene_biotype:pre_miRNA transcript_biotype:pre_miRNA] // chrX // 100 // 100 // 25 // 25 // 0 /// dme-mir-4954 // miRBase Micro RNA Database // MI0017740 Drosophila melanogaster miR-4954 stem-loop // chrX // 100 // 100 // 2…	NR_047733	mir-4954	mir-4954 stem loop
18160380	0.354105	6.59689	4.67224	0.000687564	0.0184276	-0.414226	18160380	chr2R	-	11427059	11428840	27	NM_137201 // RefSeq // Drosophila melanogaster CG8187 (CG8187), mRNA. // chr2R // 100 // 100 // 27 // 27 // 0 /// FBtr0087355 // ENSEMBL // cdna:known chromosome:BDGP6:2R:15539554:15541363:-1 gene:FBgn0034027 transcript:FBtr0087355 // chr2R // 100 // 100 // 27 // 27 // 0 /// AY061426 // GenBank // Drosophila melanogaster LD35843 full length cDNA. // chr2R // 100 // 100 // 27 // 27 // 0 /// FBtr00…	NM_137201	CG8187	CG8187 gene product from transcript CG8187-RA
18159645	-0.344143	8.43311	-4.66346	0.000697414	0.0186421	-0.428701	18159645	chr2R	-	7267849	7271613	25	NM_001038850 // RefSeq // Drosophila melanogaster superoxide dismutase 3, transcript variant E (Sod3), mRNA. // chr2R // 100 // 56 // 14 // 14 // 0 /// NM_001043071 // RefSeq // Drosophila melanogaster superoxide dismutase 3, transcript variant D (Sod3), mRNA. // chr2R // 100 // 56 // 14 // 14 // 0 /// NM_001316415 // RefSeq // Drosophila melanogaster superoxide dismutase 3, transcript variant F …	NM_001038850	Sod3	Superoxide dismutase 3
18193093	-0.389129	8.23299	-4.66307	0.00069785	0.0186421	-0.429337	18193093	chr3R	-	25864339	25865259	23	NM_176585 // RefSeq // Drosophila melanogaster janus A (janA), transcript variant B, mRNA. // chr3R // 100 // 78 // 18 // 18 // 0 /// NM_176586 // RefSeq // Drosophila melanogaster janus A (janA), transcript variant A, mRNA. // chr3R // 100 // 87 // 20 // 20 // 0 /// NM_206588 // RefSeq // Drosophila melanogaster janus A (janA), transcript variant C, mRNA. // chr3R // 100 // 87 // 20 // 20 // 0 /…	NM_176585	janA	janus A
18198299	0.275819	3.40918	4.6566	0.000705202	0.0188077	-0.440001	18198299	chr3R	-	15315292	15316837	22	NM_142553 // RefSeq // Drosophila melanogaster CG15025 (CG15025), mRNA. // chr3R // 100 // 100 // 22 // 22 // 0 /// FBtr0083768 // ENSEMBL // cdna:known chromosome:BDGP6:3R:19489570:19491115:-1 gene:FBgn0038709 transcript:FBtr0083768 // chr3R // 100 // 100 // 22 // 22 // 0 /// AY075258 // GenBank // Drosophila melanogaster AT22101 full length cDNA. // chr3R // 86 // 100 // 19 // 22 // 0 /// FBtr0…	NM_142553	CG15025	CG15025 gene product from transcript CG15025-RA
18207981	-0.513647	5.65377	-4.65423	0.00070792	0.0188187	-0.443915	18207981	chrX	+	6907936	6909042	18	NM_001298046 // RefSeq // Drosophila melanogaster CG4593, transcript variant B (CG4593), mRNA. // chrX // 100 // 89 // 16 // 16 // 0 /// NM_132149 // RefSeq // Drosophila melanogaster CG4593, transcript variant A (CG4593), mRNA. // chrX // 100 // 100 // 18 // 18 // 0 /// FBtr0071009 // ENSEMBL // cdna:known chromosome:BDGP6:X:7013887:7015009:1 gene:FBgn0029929 transcript:FBtr0071009 // chrX // 10…	NM_001298046	CG4593	CG4593 gene product from transcript CG4593-RA
18218032	0.233044	9.74203	4.65467	0.000707411	0.0188187	-0.443184	18218032	chrX	-	19222594	19242477	30	NM_001169324 // RefSeq // Drosophila melanogaster nicotinic acetylcholine receptor alpha7, transcript variant E (nAChRalpha7), mRNA. // chrX // 100 // 93 // 28 // 28 // 0 /// NM_001298507 // RefSeq // Drosophila melanogaster nicotinic acetylcholine receptor alpha7, transcript variant F (nAChRalpha7), mRNA. // chrX // 100 // 80 // 24 // 24 // 0 /// NM_167645 // RefSeq // Drosophila melanogaster ni…	NM_001169324	nAChRalpha7	nicotinic Acetylcholine Receptor alpha7
18159139	-0.597672	7.70426	-4.64498	0.000718618	0.0189794	-0.459177	18159139	chr2R	-	4929766	4932213	21	NM_136599 // RefSeq // Drosophila melanogaster prophenoloxidase 2 (PPO2), mRNA. // chr2R // 100 // 100 // 21 // 21 // 0 /// FBtr0088663 // ENSEMBL // Prophenoloxidase 2 [gene_biotype:protein_coding transcript_biotype:protein_coding] // chr2R // 100 // 100 // 21 // 21 // 0 /// AY060652 // GenBank // Drosophila melanogaster GH07976 full length cDNA. // chr2R // 100 // 100 // 21 // 21 // 0 /// FBtr0…	NM_136599	PPO2	Prophenoloxidase 2
18160042	0.311585	6.81785	4.64273	0.000721245	0.019018	-0.46289	18160042	chr2R	-	9103159	9106752	30	NM_001274019 // RefSeq // Drosophila melanogaster CG4630, transcript variant B (CG4630), mRNA. // chr2R // 100 // 97 // 29 // 29 // 0 /// NM_137003 // RefSeq // Drosophila melanogaster CG4630, transcript variant A (CG4630), mRNA. // chr2R // 100 // 100 // 30 // 30 // 0 /// FBtr0087765 // ENSEMBL // cdna:known chromosome:BDGP6:2R:13215659:13219247:-1 gene:FBgn0033809 transcript:FBtr0087765 // chr2…	NM_001274019	CG4630	CG4630 gene product from transcript CG4630-RB
18130855	-0.346771	5.90079	-4.63852	0.000726186	0.0190259	-0.469835	18130855	chr2L	+	8672043	8676811	26	NM_001259017 // RefSeq // Drosophila melanogaster glutactin, transcript variant D (Glt), mRNA. // chr2L // 100 // 46 // 12 // 12 // 0 /// NM_058156 // RefSeq // Drosophila melanogaster glutactin, transcript variant A (Glt), mRNA. // chr2L // 100 // 65 // 17 // 17 // 0 /// FBtr0079727 // ENSEMBL // Glutactin [gene_biotype:protein_coding transcript_biotype:protein_coding] // chr2L // 100 // 65 // 1…	NM_001259017	Glt	Glutactin
18132311	-0.444762	9.19197	-4.63586	0.000729331	0.0190259	-0.474233	18132311	chr2L	+	13236493	13239296	25	NM_135781 // RefSeq // Drosophila melanogaster CG5867 (CG5867), mRNA. // chr2L // 96 // 100 // 24 // 25 // 0 /// FBtr0080449 // ENSEMBL // cdna:known chromosome:BDGP6:2L:13236494:13239297:1 gene:FBgn0027586 transcript:FBtr0080449 // chr2L // 96 // 100 // 24 // 25 // 0 /// AF145628 // GenBank // Drosophila melanogaster clone GH05536 BcDNA.GH05536 (BcDNA.GH05536) mRNA, complete cds. // chr2L // 100…	NM_135781	CG5867	CG5867 gene product from transcript CG5867-RA
18139331	-0.251913	8.85431	-4.63961	0.000724909	0.0190259	-0.468045	18139331	chr2L	-	8709880	8740660	32	NM_001201804 // RefSeq // Drosophila melanogaster raw, transcript variant C (raw), mRNA. // chr2L // 100 // 94 // 30 // 30 // 0 /// NM_001298830 // RefSeq // Drosophila melanogaster raw, transcript variant D (raw), mRNA. // chr2L // 100 // 75 // 24 // 24 // 0 /// NM_001298831 // RefSeq // Drosophila melanogaster raw, transcript variant E (raw), mRNA. // chr2L // 100 // 91 // 29 // 29 // 0 /// NM_…	NM_001201804	raw	CG12437 gene product from transcript CG12437-RB
18140976	0.555268	4.70564	4.63864	0.000726049	0.0190259	-0.469643	18140976	chr2L	-	21823	25155	25	NM_001103573 // RefSeq // Drosophila melanogaster ionotropic receptor 21a (Ir21a), mRNA. // chr2L // 100 // 100 // 25 // 25 // 0 /// FBtr0113008 // ENSEMBL // Ionotropic receptor 21a [gene_biotype:protein_coding transcript_biotype:protein_coding] // chr2L // 100 // 100 // 25 // 25 // 0 /// FBtr0113008 // Flybase // Ionotropic receptor 21a [gene_biotype:protein_coding transcript_biotype:protein_co…	NM_001103573	Ir21a	Ionotropic receptor 21a
18191500	0.276584	7.73564	4.63555	0.000729701	0.0190259	-0.474749	18191500	chr3R	+	11075816	11083306	27	NM_001043248 // RefSeq // Drosophila melanogaster CG42404, transcript variant F (CG42404), mRNA. // chr3R // 100 // 100 // 27 // 27 // 0 /// NM_001260189 // RefSeq // Drosophila melanogaster CG42404, transcript variant E (CG42404), mRNA. // chr3R // 100 // 100 // 27 // 27 // 0 /// NM_142180 // RefSeq // Drosophila melanogaster CG42404, transcript variant D (CG42404), mRNA. // chr3R // 100 // 81 /…	NM_001043248	CG42404	CG42404 gene product from transcript CG42404-RF
18199889	0.318821	7.14403	4.63647	0.000728608	0.0190259	-0.473224	18199889	chr3R	-	23449081	23451731	25	NM_143315 // RefSeq // Drosophila melanogaster CG5612 (CG5612), mRNA. // chr3R // 100 // 100 // 25 // 25 // 0 /// FBtr0085200 // ENSEMBL // cdna:known chromosome:BDGP6:3R:27623359:27626011:-1 gene:FBgn0039529 transcript:FBtr0085200 // chr3R // 100 // 100 // 25 // 25 // 0 /// AY089668 // GenBank // Drosophila melanogaster RH40246 full insert cDNA. // chr3R // 100 // 100 // 25 // 25 // 0 /// FBtr00…	NM_143315	CG5612	CG5612 gene product from transcript CG5612-RA
18210509	-0.280445	8.59585	-4.63818	0.000726589	0.0190259	-0.4704	18210509	chrX	+	13072037	13072533	25	NM_167351 // RefSeq // Drosophila melanogaster CG32640 (CG32640), mRNA. // chrX // 100 // 100 // 25 // 25 // 0 /// FBtr0073728 // ENSEMBL // cdna:known chromosome:BDGP6:X:13178005:13178523:1 gene:FBgn0052640 transcript:FBtr0073728 // chrX // 100 // 100 // 25 // 25 // 0 /// GENSCAN00000037077 // ENSEMBL // cdna:novel chromosome:BDGP6:X:13178102:13179752:1 transcript:GENSCAN00000037077 description:…	NM_167351	CG32640	CG32640 gene product from transcript CG32640-RA
18151062	-0.404845	6.61602	-4.63073	0.000735429	0.0191446	-0.482704	18151062	chr2R	+	12459604	12461659	24	NM_001038864 // RefSeq // Drosophila melanogaster CG4927 (CG4927), mRNA. // chr2R // 100 // 100 // 24 // 24 // 0 /// FBtr0100547 // ENSEMBL // cdna:known chromosome:BDGP6:2R:16572082:16574154:1 gene:FBgn0034139 transcript:FBtr0100547 // chr2R // 100 // 100 // 24 // 24 // 0 /// BT023258 // GenBank // Drosophila melanogaster IP10038 full insert cDNA. // chr2R // 100 // 100 // 24 // 24 // 0 /// FBtr…	NM_001038864	CG4927	CG4927 gene product from transcript CG4927-RC
18215832	0.280922	8.25529	4.62826	0.000738387	0.019191	-0.486788	18215832	chrX	-	16222470	16224773	24	NM_001298392 // RefSeq // Drosophila melanogaster CG9919, transcript variant B (CG9919), mRNA. // chrX // 96 // 100 // 23 // 24 // 0 /// NM_132891 // RefSeq // Drosophila melanogaster CG9919, transcript variant A (CG9919), mRNA. // chrX // 100 // 100 // 24 // 24 // 0 /// FBtr0074236 // ENSEMBL // cdna:known chromosome:BDGP6:X:16328437:16330759:-1 gene:FBgn0030742 transcript:FBtr0074236 // chrX //…	NM_001298392	CG9919	CG9919 gene product from transcript CG9919-RB
18192059	0.20874	8.81572	4.62508	0.000742208	0.0192597	-0.49204	18192059	chr3R	+	27230971	27283499	22	NM_001276214 // RefSeq // Drosophila melanogaster G protein-coupled receptor kinase 2 (Gprk2), transcript variant B, mRNA. // chr3R // 100 // 86 // 19 // 19 // 0 /// NM_057519 // RefSeq // Drosophila melanogaster G protein-coupled receptor kinase 2 (Gprk2), transcript variant A, mRNA. // chr3R // 100 // 100 // 22 // 22 // 0 /// FBtr0085788 // ENSEMBL // G protein-coupled receptor kinase 2 [gene_b…	NM_001276214	Gprk2	G protein-coupled receptor kinase 2
18144342	-0.416065	6.37045	-4.62202	0.000745918	0.0193125	-0.497112	18144342	chr2L	-	2006763	2007193	22	NM_144096 // RefSeq // Drosophila melanogaster CG15353 (CG15353), mRNA. // chr2L // 100 // 100 // 22 // 22 // 0 /// FBtr0077863 // ENSEMBL // cdna:known chromosome:BDGP6:2L:2006763:2007193:-1 gene:FBgn0040718 transcript:FBtr0077863 // chr2L // 100 // 100 // 22 // 22 // 0 /// FBtr0077863 // Flybase // type=mRNA; loc=2L:complement(2006763..2007053,2007135..2007193); ID=FBtr0077863; name=CG15353-RA;…	NM_144096	CG15353	CG15353 gene product from transcript CG15353-RA
18187720	0.355808	5.72631	4.62143	0.000746622	0.0193125	-0.498071	18187720	chr3R	+	18838134	18841197	28	NM_142853 // RefSeq // Drosophila melanogaster CG6688 (CG6688), mRNA. // chr3R // 100 // 100 // 28 // 28 // 0 /// FBtr0084343 // ENSEMBL // cdna:known chromosome:BDGP6:3R:23012412:23015475:1 gene:FBgn0039038 transcript:FBtr0084343 // chr3R // 100 // 100 // 28 // 28 // 0 /// BT088883 // GenBank // Drosophila melanogaster MIP11264 full insert cDNA. // chr3R // 100 // 100 // 28 // 28 // 0 /// FBtr00…	NM_142853	CG6688	CG6688 gene product from transcript CG6688-RA
18214835	0.306357	6.12642	4.62047	0.000747794	0.0193125	-0.499668	18214835	chrX	-	9100153	9104580	25	NM_001298111 // RefSeq // Drosophila melanogaster CG12119, transcript variant B (CG12119), mRNA. // chrX // 100 // 96 // 24 // 24 // 0 /// NM_132311 // RefSeq // Drosophila melanogaster CG12119, transcript variant A (CG12119), mRNA. // chrX // 100 // 96 // 24 // 24 // 0 /// FBtr0071336 // ENSEMBL // cdna:known chromosome:BDGP6:X:9206126:9210547:-1 gene:FBgn0030102 transcript:FBtr0071336 // chrX /…	NM_001298111	CG12119	CG12119 gene product from transcript CG12119-RB
18213121	0.232461	10.4542	4.61441	0.000755197	0.0194422	-0.50969	18213121	chrX	-	22382558	22406483	30	NM_001042851 // RefSeq // Drosophila melanogaster stoned A (stnA), transcript variant C, mRNA. // chrX // 100 // 90 // 27 // 27 // 0 /// NM_001042852 // RefSeq // Drosophila melanogaster stoned A (stnA), transcript variant D, mRNA. // chrX // 100 // 100 // 30 // 30 // 0 /// NM_001042853 // RefSeq // Drosophila melanogaster stoned B (stnB), transcript variant F, mRNA. // chrX // 100 // 90 // 27 //…	NM_001042851	stnA	stoned A	4379834	FBtr0301618	stnA	stoned A	20F3-20F3	3355164	FBtr0301619	stnA	stoned A	20F3-20F3	3355164	FBtr0302020	stnB	stoned B	20F3-20F3	4379834	FBtr0302021	stnB	stoned B	20F3-20F3	4379834
18213132	0.232461	10.4542	4.61441	0.000755197	0.0194422	-0.50969	18213132	chrX	-	22382558	22406483	30	NM_001042851 // RefSeq // Drosophila melanogaster stoned A (stnA), transcript variant C, mRNA. // chrX // 100 // 90 // 27 // 27 // 0 /// NM_001042852 // RefSeq // Drosophila melanogaster stoned A (stnA), transcript variant D, mRNA. // chrX // 100 // 100 // 30 // 30 // 0 /// NM_001042853 // RefSeq // Drosophila melanogaster stoned B (stnB), transcript variant F, mRNA. // chrX // 100 // 90 // 27 //…	NM_001042851	stnA	stoned A	4379834	FBtr0301618	stnA	stoned A	20F3-20F3	3355164	FBtr0301619	stnA	stoned A	20F3-20F3	3355164	FBtr0302020	stnB	stoned B	20F3-20F3	4379834	FBtr0302021	stnB	stoned B	20F3-20F3	4379834
18189612	0.240905	9.95258	4.60642	0.000765074	0.0196345	-0.522908	18189612	chr3R	+	1202476	1203701	25	NM_001014608 // RefSeq // Drosophila melanogaster 7B2, transcript variant B (7B2), mRNA. // chr3R // 100 // 92 // 23 // 23 // 0 /// NM_138986 // RefSeq // Drosophila melanogaster 7B2, transcript variant A (7B2), mRNA. // chr3R // 100 // 92 // 23 // 23 // 0 /// FBtr0078789 // ENSEMBL // 7B2 [gene_biotype:protein_coding transcript_biotype:protein_coding] // chr3R // 100 // 92 // 23 // 23 // 0 /// F…	NM_001014608	7B2	CG1168 gene product from transcript CG1168-RB
18177002	-0.290956	7.06741	-4.59979	0.000773384	0.0197855	-0.533898	18177002	chr3L	-	8337521	8339430	21	NM_001300050 // RefSeq // Drosophila melanogaster CG7182, transcript variant B (CG7182), mRNA. // chr3L // 100 // 100 // 21 // 21 // 0 /// NM_139955 // RefSeq // Drosophila melanogaster CG7182, transcript variant A (CG7182), mRNA. // chr3L // 95 // 100 // 20 // 21 // 0 /// FBtr0076677 // ENSEMBL // cdna:known chromosome:BDGP6:3L:8344421:8346206:-1 gene:FBgn0035878 transcript:FBtr0076677 // chr3L …	NM_001300050	CG7182	CG7182 gene product from transcript CG7182-RB
18189080	-0.239039	8.7691	-4.59448	0.0007801	0.0199261	-0.542693	18189080	chr3R	+	25687589	25689575	20	NM_001260433 // RefSeq // Drosophila melanogaster ribosomal protein S8, transcript variant E (RpS8), mRNA. // chr3R // 100 // 75 // 15 // 15 // 0 /// NM_001300667 // RefSeq // Drosophila melanogaster ribosomal protein S8, transcript variant F (RpS8), mRNA. // chr3R // 100 // 60 // 12 // 12 // 0 /// NM_001300668 // RefSeq // Drosophila melanogaster ribosomal protein S8, transcript variant G (RpS8)…	NM_001260433	RpS8	Ribosomal protein S8
18140731	-0.412398	8.66105	-4.58886	0.000787274	0.0200562	-0.552005	18140731	chr2L	-	13965012	13967022	27	NM_165075 // RefSeq // Drosophila melanogaster nimrod B2 (NimB2), mRNA. // chr2L // 100 // 100 // 27 // 27 // 0 /// FBtr0080618 // ENSEMBL // Nimrod B2 [gene_biotype:protein_coding transcript_biotype:protein_coding] // chr2L // 100 // 100 // 27 // 27 // 0 /// BT012496 // GenBank // Drosophila melanogaster HL01444 full insert cDNA. // chr2L // 100 // 100 // 27 // 27 // 0 /// FBtr0080618 // Flybase…	NM_165075	NimB2	Nimrod B2
18164419	-0.276913	9.19627	-4.58857	0.00078765	0.0200562	-0.552491	18164419	chr2R	-	18528031	18528923	24	NM_137849 // RefSeq // Drosophila melanogaster ribosomal protein S24 (RpS24), mRNA. // chr2R // 100 // 100 // 24 // 24 // 0 /// FBtr0071935 // ENSEMBL // Ribosomal protein S24 [gene_biotype:protein_coding transcript_biotype:protein_coding] // chr2R // 100 // 100 // 24 // 24 // 0 /// AY113512 // GenBank // Drosophila melanogaster RE59324 full insert cDNA. // chr2R // 83 // 100 // 20 // 24 // 0 ///…	NM_137849	RpS24	Ribosomal protein S24
18143949	0.215347	9.58359	4.58436	0.000793066	0.0201627	-0.559461	18143949	chr2L	-	19508953	19517201	41	NM_001144368 // RefSeq // Drosophila melanogaster CG10186, transcript variant D (CG10186), mRNA. // chr2L // 100 // 27 // 11 // 11 // 0 /// NM_001144370 // RefSeq // Drosophila melanogaster CG10186, transcript variant G (CG10186), mRNA. // chr2L // 100 // 85 // 35 // 35 // 0 /// NM_001169545 // RefSeq // Drosophila melanogaster CG10186, transcript variant H (CG10186), mRNA. // chr2L // 100 // 76 …	NM_001144368	CG10186	CG10186 gene product from transcript CG10186-RA	35238
18162507	-0.493514	5.82701	-4.5736	0.000807113	0.0204746	-0.577319	18162507	chr2R	-	3041242	3042927	25	NM_136417 // RefSeq // Drosophila melanogaster serpin 43Ad (Spn43Ad), mRNA. // chr2R // 100 // 100 // 25 // 25 // 0 /// FBtr0089053 // ENSEMBL // Serpin 43Ad [gene_biotype:protein_coding transcript_biotype:protein_coding] // chr2R // 100 // 100 // 25 // 25 // 0 /// AY071238 // GenBank // Drosophila melanogaster RE27547 full length cDNA. // chr2R // 100 // 100 // 25 // 25 // 0 /// FBtr0089053 // F…	NM_136417	Spn43Ad	Serpin 43Ad
18200626	-0.346695	6.46153	-4.57304	0.000807847	0.0204746	-0.578242	18200626	chr3R	-	12087077	12089837	26	NM_001260206 // RefSeq // Drosophila melanogaster belphegor (bor), transcript variant B, mRNA. // chr3R // 100 // 85 // 22 // 22 // 0 /// NM_080257 // RefSeq // Drosophila melanogaster belphegor (bor), transcript variant A, mRNA. // chr3R // 85 // 100 // 22 // 26 // 0 /// FBtr0083276 // ENSEMBL // belphegor [gene_biotype:protein_coding transcript_biotype:protein_coding] // chr3R // 85 // 100 // 2…	NM_001260206	bor	belphegor
18185024	0.413619	6.60527	4.57164	0.0008097	0.0204898	-0.580573	18185024	chr3R	+	3825592	3826639	25	NM_001275429 // RefSeq // Drosophila melanogaster CG14463, transcript variant B (CG14463), mRNA. // chr3R // 100 // 100 // 25 // 25 // 0 /// NM_141498 // RefSeq // Drosophila melanogaster CG14463, transcript variant A (CG14463), mRNA. // chr3R // 100 // 96 // 24 // 24 // 0 /// FBtr0081783 // ENSEMBL // cdna:known chromosome:BDGP6:3R:8000021:8000917:1 gene:FBgn0037535 transcript:FBtr0081783 // chr…	NM_001275429	CG14463	CG14463 gene product from transcript CG14463-RB
18196246	-0.209749	7.84927	-4.56735	0.000815394	0.0205893	-0.587701	18196246	chr3R	-	5415190	5416709	26	NM_001014611 // RefSeq // Drosophila melanogaster bocksbeutel (bocks), transcript variant B, mRNA. // chr3R // 100 // 100 // 26 // 26 // 0 /// NM_141660 // RefSeq // Drosophila melanogaster bocksbeutel (bocks), transcript variant A, mRNA. // chr3R // 100 // 65 // 17 // 17 // 0 /// FBtr0082105 // ENSEMBL // bocksbeutel [gene_biotype:protein_coding transcript_biotype:protein_coding] // chr3R // 100…	NM_001014611	bocks	bocksbeutel
18208680	0.633549	7.30705	4.56678	0.000816156	0.0205893	-0.58865	18208680	chrX	+	12447163	12448274	26	NM_001272556 // RefSeq // Drosophila melanogaster cuticular protein 11B, transcript variant B (Cpr11B), mRNA. // chrX // 100 // 96 // 25 // 25 // 0 /// NM_132579 // RefSeq // Drosophila melanogaster cuticular protein 11B, transcript variant A (Cpr11B), mRNA. // chrX // 100 // 100 // 26 // 26 // 0 /// FBtr0073653 // ENSEMBL // Cuticular protein 11B [gene_biotype:protein_coding transcript_biotype:p…	NM_001272556	Cpr11B	Cuticular protein 11B
18178875	-0.323563	9.95593	-4.56153	0.000823179	0.0207345	-0.597364	18178875	chr3L	-	19491502	19493912	20	NM_001275121 // RefSeq // Drosophila melanogaster CG9451, transcript variant B (CG9451), mRNA. // chr3L // 95 // 100 // 19 // 20 // 0 /// NM_140861 // RefSeq // Drosophila melanogaster CG9451, transcript variant A (CG9451), mRNA. // chr3L // 95 // 100 // 19 // 20 // 0 /// FBtr0074979 // ENSEMBL // cdna:known chromosome:BDGP6:3L:19498402:19500798:-1 gene:FBgn0036876 transcript:FBtr0074979 // chr3L…	NM_001275121	CG9451	CG9451 gene product from transcript CG9451-RB
18197674	-0.61925	6.67591	-4.55607	0.000830554	0.020888	-0.606435	18197674	chr3R	-	11870469	11871693	26	NM_001275693 // RefSeq // Drosophila melanogaster CG10407, transcript variant B (CG10407), mRNA. // chr3R // 100 // 100 // 26 // 26 // 0 /// NM_001316537 // RefSeq // Drosophila melanogaster CG10407, transcript variant C (CG10407), mRNA. // chr3R // 100 // 100 // 26 // 26 // 0 /// NM_142262 // RefSeq // Drosophila melanogaster CG10407, transcript variant A (CG10407), mRNA. // chr3R // 100 // 100 …	NM_001275693	CG10407	CG10407 gene product from transcript CG10407-RB
18144667	0.29529	8.01891	4.55401	0.000833354	0.020912	-0.609858	18144667	chr2L	-	5626291	5658553	24	NM_164653 // RefSeq // Drosophila melanogaster Dpr-interacting protein theta (DIP-theta), mRNA. // chr2L // 100 // 100 // 24 // 24 // 0 /// NR_124095 // RefSeq // Drosophila melanogaster CR44822 (CR44822), ncRNA. // chr2L // 100 // 17 // 4 // 4 // 0 /// FBtr0079114 // ENSEMBL // cdna:known chromosome:BDGP6:2L:5626291:5658560:-1 gene:FBgn0051646 transcript:FBtr0079114 // chr2L // 100 // 100 // 24 …	NM_164653	DIP-theta	Dpr-interacting protein theta
18167260	-0.233315	6.58743	-4.55348	0.000834072	0.020912	-0.610734	18167260	chr3L	+	1777441	1778347	23	NM_139404 // RefSeq // Drosophila melanogaster mitochondrial ribosomal protein L46 (mRpL46), mRNA. // chr3L // 100 // 100 // 23 // 23 // 0 /// FBtr0072776 // ENSEMBL // mitochondrial ribosomal protein L46 [gene_biotype:protein_coding transcript_biotype:protein_coding] // chr3L // 100 // 100 // 23 // 23 // 0 /// AY071006 // GenBank // Drosophila melanogaster RE09091 full length cDNA. // chr3L // 1…	NM_139404	mRpL46	mitochondrial ribosomal protein L46
18218201	-0.292281	4.38618	-4.54932	0.000839776	0.0210227	-0.617665	18218201	chrX	-	7775972	7778059	21	NM_001144705 // RefSeq // Drosophila melanogaster ionotropic receptor 7f (Ir7f), partial mRNA. // chrX // 100 // 100 // 21 // 21 // 0 /// FBtr0299672 // ENSEMBL // Ionotropic receptor 7f [gene_biotype:protein_coding transcript_biotype:protein_coding] // chrX // 100 // 100 // 21 // 21 // 0 /// FBtr0299672 // Flybase // Ionotropic receptor 7f [gene_biotype:protein_coding transcript_biotype:protein_…	NM_001144705	Ir7f	Ionotropic receptor 7f
18141549	0.416548	5.37706	4.54748	0.000842303	0.0210537	-0.62072	18141549	chr2L	-	3697242	3697872	24	NM_001298666 // RefSeq // Drosophila melanogaster CG3604, transcript variant B (CG3604), mRNA. // chr2L // 100 // 100 // 24 // 24 // 0 /// NM_134957 // RefSeq // Drosophila melanogaster CG3604, transcript variant A (CG3604), mRNA. // chr2L // 96 // 96 // 22 // 23 // 0 /// FBtr0077545 // ENSEMBL // cdna:known chromosome:BDGP6:2L:3697242:3697812:-1 gene:FBgn0031562 transcript:FBtr0077545 // chr2L /…	NM_001298666	CG3604	CG3604 gene product from transcript CG3604-RB
18142634	-0.262874	6.24092	-4.54356	0.000847722	0.0211568	-0.627242	18142634	chr2L	-	8509251	8511844	26	NM_001298828 // RefSeq // Drosophila melanogaster CG13096, transcript variant B (CG13096), mRNA. // chr2L // 100 // 100 // 26 // 26 // 0 /// NM_135392 // RefSeq // Drosophila melanogaster CG13096, transcript variant A (CG13096), mRNA. // chr2L // 100 // 100 // 26 // 26 // 0 /// FBtr0079698 // ENSEMBL // cdna:known chromosome:BDGP6:2L:8509251:8511866:-1 gene:FBgn0032050 transcript:FBtr0079698 // c…	NM_001298828	CG13096	CG13096 gene product from transcript CG13096-RB
18156719	-0.288493	9.62415	-4.54131	0.000850841	0.0211571	-0.630976	18156719	chr2R	-	13433895	13434999	24	NM_079050 // RefSeq // Drosophila melanogaster ribosomal protein L18A (RpL18A), mRNA. // chr2R // 95 // 92 // 21 // 22 // 0 /// FBtr0086947 // ENSEMBL // Ribosomal protein L18A [gene_biotype:protein_coding transcript_biotype:protein_coding] // chr2R // 95 // 92 // 21 // 22 // 0 /// AY071222 // GenBank // Drosophila melanogaster RE26382 full length cDNA. // chr2R // 100 // 100 // 24 // 24 // 0 ///…	NM_079050	RpL18A	Ribosomal protein L18A
18185374	0.214398	8.45445	4.539	0.000854067	0.0211571	-0.634824	18185374	chr3R	+	5341758	5352964	28	NM_001104253 // RefSeq // Drosophila melanogaster CG8176, transcript variant C (CG8176), mRNA. // chr3R // 100 // 100 // 28 // 28 // 0 /// NM_001104254 // RefSeq // Drosophila melanogaster CG8176, transcript variant F (CG8176), mRNA. // chr3R // 100 // 93 // 26 // 26 // 0 /// NM_001275490 // RefSeq // Drosophila melanogaster CG8176, transcript variant G (CG8176), mRNA. // chr3R // 100 // 93 // 26…	NM_001104253	CG8176	CG8176 gene product from transcript CG8176-RF
18185399	-0.270094	6.90363	-4.53973	0.000853044	0.0211571	-0.633606	18185399	chr3R	+	5381517	5383509	28	NM_141648 // RefSeq // Drosophila melanogaster CG8199 (CG8199), mRNA. // chr3R // 100 // 100 // 28 // 28 // 0 /// FBtr0082067 // ENSEMBL // cdna:known chromosome:BDGP6:3R:9555785:9557776:1 gene:FBgn0037709 transcript:FBtr0082067 // chr3R // 100 // 100 // 28 // 28 // 0 /// AY051542 // GenBank // Drosophila melanogaster GH19141 full length cDNA. // chr3R // 100 // 100 // 28 // 28 // 0 /// FBtr00820…	NM_141648	CG8199	CG8199 gene product from transcript CG8199-RA
18190352	-0.457912	6.47666	-4.54225	0.000849541	0.0211571	-0.629421	18190352	chr3R	+	19530526	19533930	23	NM_001104418 // RefSeq // Drosophila melanogaster CG31414, transcript variant B (CG31414), mRNA. // chr3R // 100 // 100 // 23 // 23 // 0 /// NM_001275951 // RefSeq // Drosophila melanogaster CG31414, transcript variant C (CG31414), mRNA. // chr3R // 100 // 100 // 23 // 23 // 0 /// FBtr0113405 // ENSEMBL // cdna:known chromosome:BDGP6:3R:23704804:23708207:1 gene:FBgn0051414 transcript:FBtr0113405 …	NM_001104418	CG31414	CG31414 gene product from transcript CG31414-RC
18206545	-0.266515	8.56491	-4.5389	0.000854215	0.0211571	-0.635001	18206545	chrX	+	17985281	17986889	24	NM_001258800 // RefSeq // Drosophila melanogaster scully (scu), transcript variant B, mRNA. // chrX // 100 // 96 // 23 // 23 // 0 /// NM_078672 // RefSeq // Drosophila melanogaster scully (scu), transcript variant A, mRNA. // chrX // 100 // 67 // 16 // 16 // 0 /// FBtr0074511 // ENSEMBL // scully [gene_biotype:protein_coding transcript_biotype:protein_coding] // chrX // 100 // 67 // 16 // 16 // 0…	NM_001258800	scu	scully
18162355	-0.551313	12.2437	-4.53352	0.000861764	0.0211684	-0.643948	18162355	chr2R	-	14277847	14278114	20	NM_176222 // RefSeq // Drosophila melanogaster CG15068 (CG15068), mRNA. // chr2R // 100 // 100 // 20 // 20 // 0 /// FBtr0086727 // ENSEMBL // cdna:known chromosome:BDGP6:2R:18390353:18390629:-1 gene:FBgn0040733 transcript:FBtr0086727 // chr2R // 100 // 100 // 20 // 20 // 0 /// FBtr0086727 // Flybase // type=mRNA; loc=2R:complement(14277847..14277967,14278047..14278114); ID=FBtr0086727; name=CG150…	NM_176222	CG15068	CG15068 gene product from transcript CG15068-RA
18179144	-0.580141	8.27453	-4.53171	0.000864321	0.0211684	-0.64696	18179144	chr3L	-	20431266	20432968	25	NM_140968 // RefSeq // Drosophila melanogaster CG11796, transcript variant B (CG11796), mRNA. // chr3L // 100 // 100 // 25 // 25 // 0 /// NM_168857 // RefSeq // Drosophila melanogaster CG11796, transcript variant A (CG11796), mRNA. // chr3L // 100 // 80 // 20 // 20 // 0 /// FBtr0078225 // ENSEMBL // cdna:known chromosome:BDGP6:3L:20438166:20439872:-1 gene:FBgn0036992 transcript:FBtr0078225 // chr…	NM_140968	CG11796	CG11796 gene product from transcript CG11796-RA
18179964	-0.256553	9.90802	-4.53584	0.000858503	0.0211684	-0.640093	18179964	chr3L	-	17791160	17795353	24	NM_140751 // RefSeq // Drosophila melanogaster NUCB1 (NUCB1), mRNA. // chr3L // 100 // 100 // 24 // 24 // 0 /// FBtr0075171 // ENSEMBL // NUCB1 [gene_biotype:protein_coding transcript_biotype:protein_coding] // chr3L // 100 // 100 // 24 // 24 // 0 /// FBtr0075171 // Flybase // NUCB1 [gene_biotype:protein_coding transcript_biotype:protein_coding] // chr3L // 100 // 100 // 24 // 24 // 0 /// GENSCAN…	NM_140751	NUCB1	CG32190 gene product from transcript CG32190-RA
18180029	0.307827	9.39123	4.53424	0.000860744	0.0211684	-0.642743	18180029	chr3L	-	20297410	20299383	24	NM_168843 // RefSeq // Drosophila melanogaster CG32225 (CG32225), mRNA. // chr3L // 100 // 100 // 24 // 24 // 0 /// FBtr0074845 // ENSEMBL // cdna:known chromosome:BDGP6:3L:20304310:20306283:-1 gene:FBgn0052225 transcript:FBtr0074845 // chr3L // 100 // 100 // 24 // 24 // 0 /// FBtr0074845 // Flybase // type=mRNA; loc=3L:complement(20297410..20297743,20297801..20298210,20298611..20298859,20298922.…	NM_168843	CG32225	CG32225 gene product from transcript CG32225-RA
18187120	-0.330668	7.21384	-4.53569	0.000858711	0.0211684	-0.640339	18187120	chr3R	+	15690179	15692591	25	NM_001275815 // RefSeq // Drosophila melanogaster CG4686, transcript variant B (CG4686), mRNA. // chr3R // 100 // 80 // 20 // 20 // 0 /// NM_142580 // RefSeq // Drosophila melanogaster CG4686, transcript variant A (CG4686), mRNA. // chr3R // 100 // 92 // 23 // 23 // 0 /// FBtr0083816 // ENSEMBL // cdna:known chromosome:BDGP6:3R:19864496:19866869:1 gene:FBgn0038739 transcript:FBtr0083816 // chr3R …	NM_001275815	CG4686	CG4686 gene product from transcript CG4686-RA
18206574	-0.226736	6.58471	-4.53173	0.000864293	0.0211684	-0.646927	18206574	chrX	+	4544054	4552292	29	NM_080011 // RefSeq // Drosophila melanogaster cap binding protein 80 (Cbp80), transcript variant B, mRNA. // chrX // 100 // 97 // 28 // 28 // 0 /// NM_167012 // RefSeq // Drosophila melanogaster cap binding protein 80 (Cbp80), transcript variant A, mRNA. // chrX // 100 // 86 // 25 // 25 // 0 /// FBtr0070683 // ENSEMBL // cap binding protein 80 [gene_biotype:protein_coding transcript_biotype:prot…	NM_080011	Cbp80	cap binding protein 80
18214629	-0.795904	12.0391	-4.53419	0.000860826	0.0211684	-0.64284	18214629	chrX	-	7929765	7931533	25	NM_132205 // RefSeq // Drosophila melanogaster CG2233 (CG2233), mRNA. // chrX // 100 // 100 // 25 // 25 // 0 /// FBtr0071123 // ENSEMBL // cdna:known chromosome:BDGP6:X:8035741:8037517:-1 gene:FBgn0029990 transcript:FBtr0071123 // chrX // 100 // 100 // 25 // 25 // 0 /// AY058429 // GenBank // Drosophila melanogaster GH20802 full length cDNA. // chrX // 100 // 100 // 25 // 25 // 0 /// FBtr0071123 …	NM_132205	CG2233	CG2233 gene product from transcript CG2233-RA
18184188	0.30348	7.37238	4.52984	0.000866978	0.0211839	-0.650081	18184188	chr3R	+	24521964	24560073	27	NM_001276112 // RefSeq // Drosophila melanogaster huntingtin (htt), transcript variant B, mRNA. // chr3R // 100 // 100 // 27 // 27 // 0 /// NM_143372 // RefSeq // Drosophila melanogaster huntingtin (htt), transcript variant A, mRNA. // chr3R // 100 // 100 // 27 // 27 // 0 /// FBtr0085310 // ENSEMBL // huntingtin [gene_biotype:protein_coding transcript_biotype:protein_coding] // chr3R // 100 // 10…	NM_001276112	htt	huntingtin
18170552	0.228624	8.22565	4.5269	0.000871158	0.0212542	-0.654972	18170552	chr3L	+	22129216	22235892	30	NM_001275275 // RefSeq // Drosophila melanogaster olf413, transcript variant C (olf413), mRNA. // chr3L // 100 // 100 // 30 // 30 // 0 /// NM_168948 // RefSeq // Drosophila melanogaster olf413, transcript variant B (olf413), mRNA. // chr3L // 100 // 100 // 30 // 30 // 0 /// FBtr0301492 // ENSEMBL // olf413 [gene_biotype:protein_coding transcript_biotype:protein_coding] // chr3L // 100 // 100 // 3…	NM_001275275	olf413	CG12673 gene product from transcript CG12673-RC
18131557	-0.342035	10.5211	-4.52534	0.000873387	0.0212767	-0.65757	18131557	chr2L	+	9387389	9391567	21	NM_001273361 // RefSeq // Drosophila melanogaster aldehyde dehydrogenase, transcript variant B (Aldh), mRNA. // chr2L // 100 // 76 // 16 // 16 // 0 /// NM_135441 // RefSeq // Drosophila melanogaster aldehyde dehydrogenase, transcript variant A (Aldh), mRNA. // chr2L // 100 // 100 // 21 // 21 // 0 /// FBtr0079806 // ENSEMBL // Aldehyde dehydrogenase [gene_biotype:protein_coding transcript_biotype:…	NM_001273361	Aldh	Aldehyde dehydrogenase
18145268	-0.353628	4.50786	-4.52174	0.000878553	0.0213707	-0.663567	18145268	chr2L	-	21086790	21088751	27	NM_001014495 // RefSeq // Drosophila melanogaster pickpocket 13 (ppk13), mRNA. // chr2L // 100 // 100 // 27 // 27 // 0 /// FBtr0091448 // ENSEMBL // pickpocket 13 [gene_biotype:protein_coding transcript_biotype:protein_coding] // chr2L // 100 // 100 // 27 // 27 // 0 /// AY226544 // GenBank // Drosophila melanogaster pickpocket 13 (PPK13) mRNA, complete cds. // chr2L // 96 // 96 // 25 // 26 // 0 /…	NM_001014495	ppk13	pickpocket 13
18154113	-0.684557	4.94707	-4.51521	0.000888013	0.0214875	-0.674456	18154113	chr2R	+	11581597	11582737	27	NM_001038860 // RefSeq // Drosophila melanogaster CG33460 (CG33460), mRNA. // chr2R // 100 // 100 // 27 // 27 // 0 /// FBtr0100642 // ENSEMBL // cdna:known chromosome:BDGP6:2R:15694092:15695232:1 gene:FBgn0053460 transcript:FBtr0100642 // chr2R // 100 // 100 // 27 // 27 // 0 /// BT022824 // GenBank // Drosophila melanogaster IP13253 full insert cDNA. // chr2R // 100 // 100 // 27 // 27 // 0 /// FB…	NM_001038860	CG33460	CG33460 gene product from transcript CG33460-RA
18166824	0.286925	6.94836	4.51669	0.000885856	0.0214875	-0.671983	18166824	chr3L	+	15228719	15235932	22	NM_080018 // RefSeq // Drosophila melanogaster tollo (Tollo), mRNA. // chr3L // 100 // 100 // 22 // 22 // 0 /// FBtr0075607 // ENSEMBL // Tollo [gene_biotype:protein_coding transcript_biotype:protein_coding] // chr3L // 100 // 100 // 22 // 22 // 0 /// AF247764 // GenBank // Drosophila melanogaster Toll-8 mRNA, complete cds. // chr3L // 100 // 86 // 19 // 19 // 0 /// FBtr0075607 // Flybase // Toll…	NM_080018	Tollo	CG6890 gene product from transcript CG6890-RA
18197929	-0.239205	8.55723	-4.51539	0.000887753	0.0214875	-0.674158	18197929	chr3R	-	13370950	13372231	24	NM_079663 // RefSeq // Drosophila melanogaster peroxiredoxin 3 (Prx3), mRNA. // chr3R // 100 // 100 // 24 // 24 // 0 /// FBtr0083503 // ENSEMBL // Peroxiredoxin 3 [gene_biotype:protein_coding transcript_biotype:protein_coding] // chr3R // 100 // 100 // 24 // 24 // 0 /// AF311747 // GenBank // Drosophila melanogaster thioredoxin peroxidase 3 mRNA, complete cds; nuclear gene for mitochondrial produ…	NM_079663	Prx3	Peroxiredoxin 3
18208791	0.342244	7.45314	4.51479	0.000888622	0.0214875	-0.675152	18208791	chrX	+	13198915	13201427	23	NM_132645 // RefSeq // Drosophila melanogaster inositol 1,4,5-triphosphate kinase 2, transcript variant G (IP3K2), mRNA. // chrX // 92 // 52 // 11 // 12 // 0 /// NR_123891 // RefSeq // Drosophila melanogaster CR45018 (CR45018), ncRNA. // chrX // 100 // 100 // 23 // 23 // 0 /// NR_123892 // RefSeq // Drosophila melanogaster CR45018 (CR45018), ncRNA. // chrX // 100 // 100 // 23 // 23 // 0 /// NR_12…	NM_132645	IP3K2	Inositol 1,4,5-triphosphate kinase 2
18153198	-0.407115	7.46208	-4.51196	0.000892764	0.0215239	-0.679881	18153198	chr2R	+	13586602	13590827	32	NR_001754 // RefSeq // Drosophila melanogaster U snoRNA host gene 1 (Uhg1), ncRNA. // chr2R // 100 // 100 // 32 // 32 // 0 /// NR_073887 // RefSeq // Drosophila melanogaster U snoRNA host gene 1 (Uhg1), ncRNA. // chr2R // 100 // 100 // 32 // 32 // 0 /// FBtr0086842 // ENSEMBL // U snoRNA host gene 1 [gene_biotype:lincRNA transcript_biotype:lincRNA] // chr2R // 100 // 100 // 32 // 32 // 0 /// FBtr…	NR_001754	Uhg1	U snoRNA host gene 1
18213444	0.245504	9.20366	4.51245	0.000892039	0.0215239	-0.679055	18213444	chrX	-	16732304	16738399	23	NM_001258793 // RefSeq // Drosophila melanogaster regulator of G-protein signalling 7, transcript variant B (RSG7), mRNA. // chrX // 100 // 100 // 23 // 23 // 0 /// NM_078656 // RefSeq // Drosophila melanogaster regulator of G-protein signalling 7, transcript variant A (RSG7), mRNA. // chrX // 100 // 83 // 19 // 19 // 0 /// FBtr0074350 // ENSEMBL // Regulator of G-protein signalling 7 [gene_bioty…	NM_001258793	RSG7	Regulator of G-protein signalling 7
18203993	0.288256	10.8941	4.51091	0.000894292	0.021529	-0.681619	18203993	chr4	+	578608	587883	25	NM_001272132 // RefSeq // Drosophila melanogaster Purine-rich binding protein-alpha (Pur-alpha), transcript variant E, mRNA. // chr4 // 100 // 76 // 19 // 19 // 0 /// NM_001272133 // RefSeq // Drosophila melanogaster Purine-rich binding protein-alpha (Pur-alpha), transcript variant F, mRNA. // chr4 // 100 // 68 // 17 // 17 // 0 /// NM_001272134 // RefSeq // Drosophila melanogaster Purine-rich bin…	NM_001272132	Pur-alpha	Purine-rich binding protein-alpha	43797	FBtr0089993	Pur-alpha	Purine-rich binding protein-alpha	102C5-102C5	43797	FBtr0089994	Pur-alpha	Purine-rich binding protein-alpha	102C5-102C5	43797	FBtr0089995	Pur-alpha	Purine-rich binding protein-alpha	102C5-102C5	43797	FBtr0089996	Pur-alpha	Purine-rich binding protein-alpha	102C5-102C5	43797	FBtr0310638	Pur-alpha	Purine-rich binding protein-alpha	102C5-102C5	43797	FBtr0310639	Pur-alpha	Purine-rich binding protein-alpha	102C5-102C5	43797	FBtr0310640	Pur-alpha
18216395	-0.460242	6.82632	-4.50107	0.000908857	0.0218474	-0.698044	18216395	chrX	-	19195354	19201957	24	NM_001298505 // RefSeq // Drosophila melanogaster CG8051, transcript variant B (CG8051), mRNA. // chrX // 100 // 79 // 19 // 19 // 0 /// NM_133149 // RefSeq // Drosophila melanogaster CG8051, transcript variant A (CG8051), mRNA. // chrX // 100 // 100 // 24 // 24 // 0 /// FBtr0074683 // ENSEMBL // cdna:known chromosome:BDGP6:X:19301330:19307925:-1 gene:FBgn0031012 transcript:FBtr0074683 // chrX //…	NM_001298505	CG8051	CG8051 gene product from transcript CG8051-RA
18197103	0.360207	4.93182	4.49875	0.000912326	0.0218985	-0.701917	18197103	chr3R	-	8793497	8803193	24	NM_001275584 // RefSeq // Drosophila melanogaster CG7381, transcript variant E (CG7381), mRNA. // chr3R // 100 // 71 // 17 // 17 // 0 /// NM_001275585 // RefSeq // Drosophila melanogaster CG7381, transcript variant F (CG7381), mRNA. // chr3R // 100 // 71 // 17 // 17 // 0 /// NM_141985 // RefSeq // Drosophila melanogaster CG7381, transcript variant A (CG7381), mRNA. // chr3R // 100 // 71 // 17 // …	NM_001275584	CG7381	CG7381 gene product from transcript CG7381-RE	41589
18176853	0.531019	3.92598	4.49653	0.000915661	0.0219463	-0.705626	18176853	chr3L	-	7490311	7491931	26	NM_001274591 // RefSeq // Drosophila melanogaster CG8539, transcript variant B (CG8539), mRNA. // chr3L // 100 // 100 // 26 // 26 // 0 /// NM_139873 // RefSeq // Drosophila melanogaster CG8539, transcript variant A (CG8539), mRNA. // chr3L // 100 // 50 // 13 // 13 // 0 /// FBtr0076831 // ENSEMBL // cdna:known chromosome:BDGP6:3L:7497270:7498671:-1 gene:FBgn0035791 transcript:FBtr0076831 // chr3L …	NM_001274591	CG8539	CG8539 gene product from transcript CG8539-RB
18141218	0.417112	2.57954	4.49541	0.000917346	0.0219532	-0.707495	18141218	chr2L	-	1831627	1832557	20	NM_134779 // RefSeq // Drosophila melanogaster calcutta cup (c-cup), mRNA. // chr2L // 100 // 100 // 20 // 20 // 0 /// FBtr0077894 // ENSEMBL // calcutta cup [gene_biotype:protein_coding transcript_biotype:protein_coding] // chr2L // 100 // 100 // 20 // 20 // 0 /// FBtr0077894 // Flybase // calcutta cup [gene_biotype:protein_coding transcript_biotype:protein_coding] // chr2L // 100 // 100 // 20 /…	NM_134779	c-cup	calcutta cup
18188027	0.3583	6.4975	4.49455	0.000918638	0.0219532	-0.708926	18188027	chr3R	+	20350522	20353261	26	NM_143008 // RefSeq // Drosophila melanogaster CG13618 (CG13618), mRNA. // chr3R // 100 // 100 // 26 // 26 // 0 /// FBtr0084643 // ENSEMBL // cdna:known chromosome:BDGP6:3R:24524794:24527533:1 gene:FBgn0039203 transcript:FBtr0084643 // chr3R // 100 // 100 // 26 // 26 // 0 /// AY070987 // GenBank // Drosophila melanogaster RE08075 full length cDNA. // chr3R // 100 // 100 // 26 // 26 // 0 /// FBtr0…	NM_143008	CG13618	CG13618 gene product from transcript CG13618-RA
18133331	-0.450614	8.71036	-4.4925	0.000921738	0.0219913	-0.71235	18133331	chr2L	+	2805518	2812147	27	NM_001273038 // RefSeq // Drosophila melanogaster dawdle (daw), transcript variant C, mRNA. // chr2L // 100 // 85 // 23 // 23 // 0 /// NM_078737 // RefSeq // Drosophila melanogaster dawdle (daw), transcript variant A, mRNA. // chr2L // 100 // 85 // 23 // 23 // 0 /// NM_164503 // RefSeq // Drosophila melanogaster dawdle (daw), transcript variant B, mRNA. // chr2L // 100 // 85 // 23 // 23 // 0 /// …	NM_001273038	daw	dawdle
18154613	-0.344144	6.49499	-4.49171	0.00092293	0.0219913	-0.713664	18154613	chr2R	+	19246742	19247789	21	NM_001103962 // RefSeq // Drosophila melanogaster CG34424, transcript variant A (CG34424), mRNA. // chr2R // 100 // 100 // 21 // 21 // 0 /// NM_001299836 // RefSeq // Drosophila melanogaster CG34424, transcript variant B (CG34424), mRNA. // chr2R // 100 // 76 // 16 // 16 // 0 /// FBtr0112725 // ENSEMBL // cdna:known chromosome:BDGP6:2R:23359215:23360266:1 gene:FBgn0085453 transcript:FBtr0112725 /…	NM_001103962	CG34424	CG34424 gene product from transcript CG34424-RA
18150337	-0.33538	6.46507	-4.49048	0.000924809	0.022004	-0.715733	18150337	chr2R	+	8356145	8359227	25	NM_136942 // RefSeq // Drosophila melanogaster CG8545 (CG8545), mRNA. // chr2R // 100 // 96 // 24 // 24 // 0 /// FBtr0087934 // ENSEMBL // cdna:known chromosome:BDGP6:2R:12468651:12471722:1 gene:FBgn0033741 transcript:FBtr0087934 // chr2R // 100 // 96 // 24 // 24 // 0 /// FBtr0087934 // Flybase // type=mRNA; loc=2R:join(8356145..8356354,8356417..8357387,8357449..8359227); ID=FBtr0087934; name=CG8…	NM_136942	CG8545	CG8545 gene product from transcript CG8545-RA
18168292	0.313279	9.04575	4.48916	0.000926805	0.0220194	-0.717924	18168292	chr3L	+	7747509	7748268	25	NM_139898 // RefSeq // Drosophila melanogaster CG7409 (CG7409), mRNA. // chr3L // 100 // 100 // 25 // 25 // 0 /// FBtr0076810 // ENSEMBL // cdna:known chromosome:BDGP6:3L:7754409:7755168:1 gene:FBgn0035817 transcript:FBtr0076810 // chr3L // 100 // 100 // 25 // 25 // 0 /// BT022082 // GenBank // Drosophila melanogaster RH03891 full insert cDNA. // chr3L // 100 // 100 // 25 // 25 // 0 /// FBtr00768…	NM_139898	CG7409	CG7409 gene product from transcript CG7409-RA
18183665	-0.264378	9.65235	-4.48335	0.000935698	0.0221983	-0.727631	18183665	chr3R	+	9784473	9786196	23	NM_169562 // RefSeq // Drosophila melanogaster inositol polyphosphate 1-phosphatase (Ipp), mRNA. // chr3R // 100 // 96 // 22 // 22 // 0 /// FBtr0082865 // ENSEMBL // Inositol polyphosphate 1-phosphatase [gene_biotype:protein_coding transcript_biotype:protein_coding] // chr3R // 100 // 96 // 22 // 22 // 0 /// AY113524 // GenBank // Drosophila melanogaster RE60387 full insert cDNA. // chr3R // 100 …	NM_169562	Ipp	Inositol polyphosphate 1-phosphatase
18140675	-0.252952	8.72126	-4.47931	0.000941944	0.0222653	-0.734394	18140675	chr2L	-	9573563	9576768	27	NM_135455 // RefSeq // Drosophila melanogaster mitochondrial trifunctional protein alpha subunit, transcript variant A (Mtpalpha), mRNA. // chr2L // 100 // 85 // 23 // 23 // 0 /// NM_164860 // RefSeq // Drosophila melanogaster mitochondrial trifunctional protein alpha subunit, transcript variant B (Mtpalpha), mRNA. // chr2L // 100 // 100 // 27 // 27 // 0 /// FBtr0079857 // ENSEMBL // Mitochondria…	NM_135455	Mtpalpha	Mitochondrial trifunctional protein alpha subunit
18168169	-0.244585	8.545	-4.47817	0.000943713	0.0222653	-0.736301	18168169	chr3L	+	7353661	7357466	24	NM_139854 // RefSeq // Drosophila melanogaster Sec63 ortholog (Sec63), mRNA. // chr3L // 100 // 100 // 24 // 24 // 0 /// FBtr0076847 // ENSEMBL // Sec63 ortholog (S. cerevisiae) [gene_biotype:protein_coding transcript_biotype:protein_coding] // chr3L // 100 // 100 // 24 // 24 // 0 /// BT001562 // GenBank // Drosophila melanogaster RE14391 full insert cDNA. // chr3L // 96 // 100 // 23 // 24 // 0 /…	NM_139854	Sec63	Sec63 ortholog (S. cerevisiae)
18189014	-0.412011	6.32541	-4.47954	0.000941577	0.0222653	-0.733998	18189014	chr3R	+	25540261	25540674	23	NM_143455 // RefSeq // Drosophila melanogaster Odorant-binding protein 99d (Obp99d), mRNA. // chr3R // 100 // 100 // 23 // 23 // 0 /// FBtr0085455 // ENSEMBL // Odorant-binding protein 99d [gene_biotype:protein_coding transcript_biotype:protein_coding] // chr3R // 100 // 100 // 23 // 23 // 0 /// BT100110 // GenBank // Drosophila melanogaster RT02910 full insert cDNA. // chr3R // 100 // 100 // 23 …	NM_143455	Obp99d	Odorant-binding protein 99d
18198882	-0.434927	7.19807	-4.478	0.000943975	0.0222653	-0.736583	18198882	chr3R	-	18870386	18873910	27	NM_142857 // RefSeq // Drosophila melanogaster CG17121 (CG17121), mRNA. // chr3R // 100 // 100 // 27 // 27 // 0 /// FBtr0084361 // ENSEMBL // cdna:known chromosome:BDGP6:3R:23044664:23048214:-1 gene:FBgn0039043 transcript:FBtr0084361 // chr3R // 100 // 100 // 27 // 27 // 0 /// FBtr0084361 // Flybase // type=mRNA; loc=3R:complement(18870386..18870626,18870695..18870820,18870879..18871056,18871123.…	NM_142857	CG17121	CG17121 gene product from transcript CG17121-RA
18195865	0.32836	9.80704	4.47431	0.000949721	0.0223685	-0.742752	18195865	chr3R	-	3630440	3635736	27	NM_001275418 // RefSeq // Drosophila melanogaster CG2993, transcript variant B (CG2993), mRNA. // chr3R // 100 // 70 // 19 // 19 // 0 /// NM_001275419 // RefSeq // Drosophila melanogaster CG2993, transcript variant C (CG2993), mRNA. // chr3R // 100 // 85 // 23 // 23 // 0 /// NM_141483 // RefSeq // Drosophila melanogaster CG2993, transcript variant A (CG2993), mRNA. // chr3R // 100 // 85 // 23 // …	NM_001275418	CG2993	CG2993 gene product from transcript CG2993-RB
18192044	0.252781	8.76836	4.47337	0.000951187	0.0223707	-0.744319	18192044	chr3R	+	21487522	21491366	22	NM_143154 // RefSeq // Drosophila melanogaster RASSF8 (RASSF8), mRNA. // chr3R // 100 // 100 // 22 // 22 // 0 /// FBtr0084898 // ENSEMBL // cdna:known chromosome:BDGP6:3R:25661795:25665640:1 gene:FBgn0261986 transcript:FBtr0084898 // chr3R // 100 // 100 // 22 // 22 // 0 /// AY047500 // GenBank // Drosophila melanogaster GH01133 full length cDNA. // chr3R // 100 // 100 // 22 // 22 // 0 /// FBtr008…	NM_143154	RASSF8	CG5053 gene product from transcript CG5053-RA
18183822	-0.201633	10.6618	-4.47186	0.000953557	0.0223942	-0.746849	18183822	chr3R	+	7047616	7050666	24	NM_079592 // RefSeq // Drosophila melanogaster ribosomal protein L3, transcript variant A (RpL3), mRNA. // chr3R // 100 // 67 // 16 // 16 // 0 /// NM_169377 // RefSeq // Drosophila melanogaster ribosomal protein L3, transcript variant D (RpL3), mRNA. // chr3R // 100 // 50 // 12 // 12 // 0 /// NM_169378 // RefSeq // Drosophila melanogaster ribosomal protein L3, transcript variant H (RpL3), mRNA. /…	NM_079592	RpL3	Ribosomal protein L3
18209877	0.234948	9.05079	4.46883	0.000958325	0.0224738	-0.751918	18209877	chrX	+	19613576	19620775	21	NM_001272799 // RefSeq // Drosophila melanogaster CG12531, transcript variant B (CG12531), mRNA. // chrX // 100 // 100 // 21 // 21 // 0 /// NM_134506 // RefSeq // Drosophila melanogaster CG12531, transcript variant A (CG12531), mRNA. // chrX // 100 // 100 // 21 // 21 // 0 /// FBtr0074788 // ENSEMBL // cdna:known chromosome:BDGP6:X:19718923:19730199:1 gene:FBgn0031064 transcript:FBtr0074788 // chr…	NM_001272799	CG12531	CG12531 gene product from transcript CG12531-RA
18145935	0.192984	9.19546	4.46601	0.000962785	0.022546	-0.756638	18145935	chr2L	-	7223311	7249343	40	NM_001273248 // RefSeq // Drosophila melanogaster Na[+]-driven anion exchanger 1 (Ndae1), transcript variant D, mRNA. // chr2L // 100 // 58 // 23 // 23 // 0 /// NM_001273249 // RefSeq // Drosophila melanogaster Na[+]-driven anion exchanger 1 (Ndae1), transcript variant E, mRNA. // chr2L // 100 // 58 // 23 // 23 // 0 /// NM_001273250 // RefSeq // Drosophila melanogaster Na[+]-driven anion exchange…	NM_001273248	Ndae1	Na[+]-driven anion exchanger 1	34005	FBtr0331661	Ndae1	Na[+]-driven anion exchanger 1	27E6-27E5	34005	FBtr0331662	Ndae1	Na[+]-driven anion exchanger 1	27E6-27E5	34005	FBtr0331663	Ndae1	Na[+]-driven anion exchanger 1	27E6-27E5	34005	FBtr0331664	Ndae1	Na[+]-driven anion exchanger 1	27E6-27E5	34005	AF047468	Ndae1	Na[+]-driven anion exchanger 1	27E6-27E5	34005	FBtr0299537	Ndae1	Na[+]-driven anion exchanger 1	27E6-27E5	34005	FBtr0299538	Ndae1
18141610	-0.356102	7.49877	-4.46132	0.000970244	0.0226881	-0.764481	18141610	chr2L	-	4461657	4462994	23	NM_001273100 // RefSeq // Drosophila melanogaster CG15443, transcript variant B (CG15443), mRNA. // chr2L // 100 // 100 // 23 // 23 // 0 /// NM_134995 // RefSeq // Drosophila melanogaster CG15443, transcript variant A (CG15443), mRNA. // chr2L // 100 // 100 // 23 // 23 // 0 /// FBtr0077450 // ENSEMBL // cdna:known chromosome:BDGP6:2L:4461657:4462994:-1 gene:FBgn0031609 transcript:FBtr0077450 // c…	NM_001273100	CG15443	CG15443 gene product from transcript CG15443-RB
18154241	-0.611992	6.49583	-4.45901	0.000973946	0.0227421	-0.768352	18154241	chr2R	+	13589441	13589507	16	NR_001765 // RefSeq // Drosophila melanogaster snoRNA:U31:54Eb (snoRNA:U31:54Eb), snoRNA. // chr2R // 100 // 100 // 16 // 16 // 0 /// FBtr0086853 // ENSEMBL // snoRNA:U31:54Eb [gene_biotype:snoRNA transcript_biotype:snoRNA] // chr2R // 100 // 100 // 16 // 16 // 0 /// FBtr0086853 // Flybase // snoRNA:U31:54Eb [gene_biotype:snoRNA transcript_biotype:snoRNA] // chr2R // 100 // 100 // 16 // 16 // 0 /…	NR_001765	snoRNA:U31:54Eb	ncRNA
18186445	-0.279963	7.22597	-4.458	0.000975575	0.0227476	-0.77005	18186445	chr3R	+	11101258	11102196	22	NM_142184 // RefSeq // Drosophila melanogaster CG4338 (CG4338), mRNA. // chr3R // 100 // 100 // 22 // 22 // 0 /// FBtr0083066 // ENSEMBL // cdna:known chromosome:BDGP6:3R:15275522:15276474:1 gene:FBgn0038313 transcript:FBtr0083066 // chr3R // 100 // 100 // 22 // 22 // 0 /// BT010036 // GenBank // Drosophila melanogaster LD46811 full insert cDNA. // chr3R // 100 // 100 // 22 // 22 // 0 /// FBtr008…	NM_142184	CG4338	CG4338 gene product from transcript CG4338-RA
18151804	-0.43625	8.14807	-4.45667	0.000977716	0.022765	-0.772278	18151804	chr2R	+	16391061	16392296	21	NM_137637 // RefSeq // Drosophila melanogaster Odorant-binding protein 57c (Obp57c), mRNA. // chr2R // 91 // 52 // 10 // 11 // 0 /// FBtr0086292 // ENSEMBL // Odorant-binding protein 57c [gene_biotype:protein_coding transcript_biotype:protein_coding] // chr2R // 91 // 52 // 10 // 11 // 0 /// AY075565 // GenBank // Drosophila melanogaster RH68952 full length cDNA. // chr2R // 93 // 71 // 14 // 15 …	NM_137637	Obp57c	Odorant-binding protein 57c
18148386	-0.384446	6.44087	-4.45316	0.000983389	0.0227672	-0.778158	18148386	chr2R	+	4052390	4055274	22	NM_001299259 // RefSeq // Drosophila melanogaster Rs1, transcript variant B (Rs1), mRNA. // chr2R // 100 // 91 // 20 // 20 // 0 /// NM_143713 // RefSeq // Drosophila melanogaster Rs1, transcript variant A (Rs1), mRNA. // chr2R // 100 // 100 // 22 // 22 // 0 /// FBtr0088788 // ENSEMBL // Rs1 [gene_biotype:protein_coding transcript_biotype:protein_coding] // chr2R // 100 // 100 // 22 // 22 // 0 ///…	NM_001299259	Rs1	CG2173 gene product from transcript CG2173-RB
18158186	0.246084	8.6672	4.45371	0.000982489	0.0227672	-0.777227	18158186	chr2R	-	14344467	14385516	43	NM_137493 // RefSeq // Drosophila melanogaster CG30116, transcript variant C (CG30116), mRNA. // chr2R // 100 // 81 // 35 // 35 // 0 /// NM_137494 // RefSeq // Drosophila melanogaster CG30116, transcript variant B (CG30116), mRNA. // chr2R // 100 // 91 // 39 // 39 // 0 /// NM_166291 // RefSeq // Drosophila melanogaster CG30116, transcript variant D (CG30116), mRNA. // chr2R // 100 // 81 // 35 // …	NM_137493	CG30116	CG30116 gene product from transcript CG30116-RC
18198861	-0.460753	6.49752	-4.45505	0.000980318	0.0227672	-0.774979	18198861	chr3R	-	18584532	18586793	24	NM_142839 // RefSeq // Drosophila melanogaster CG4725 (CG4725), mRNA. // chr3R // 100 // 100 // 24 // 24 // 0 /// FBtr0084319 // ENSEMBL // cdna:known chromosome:BDGP6:3R:22758810:22761076:-1 gene:FBgn0039022 transcript:FBtr0084319 // chr3R // 100 // 100 // 24 // 24 // 0 /// FBtr0084319 // Flybase // type=mRNA; loc=3R:complement(18584532..18586793); ID=FBtr0084319; name=CG4725-RA; dbxref=FlyBase:…	NM_142839	CG4725	CG4725 gene product from transcript CG4725-RA
18202229	-0.428494	8.76519	-4.45471	0.000980871	0.0227672	-0.775553	18202229	chr3R	-	17703592	17704408	25	NM_001316610 // RefSeq // Drosophila melanogaster CG34148, transcript variant D (CG34148), mRNA. // chr3R // 100 // 100 // 25 // 25 // 0 /// NM_176531 // RefSeq // Drosophila melanogaster CG34148, transcript variant B (CG34148), mRNA. // chr3R // 100 // 100 // 25 // 25 // 0 /// FBtr0301007 // ENSEMBL // cdna:known chromosome:BDGP6:3R:21877870:21878686:-1 gene:FBgn0083984 transcript:FBtr0301007 //…	NM_001316610	CG34148	CG34148 gene product from transcript CG34148-RB
18138209	0.236243	7.47275	4.45058	0.000987569	0.0228316	-0.782469	18138209	chr2L	+	16231475	16241432	24	NM_001273557 // RefSeq // Drosophila melanogaster CG42817, transcript variant B (CG42817), mRNA. // chr2L // 100 // 100 // 24 // 24 // 0 /// NM_165149 // RefSeq // Drosophila melanogaster CG42817, transcript variant A (CG42817), mRNA. // chr2L // 100 // 92 // 22 // 22 // 0 /// FBtr0303797 // ENSEMBL // cdna:known chromosome:BDGP6:2L:16231475:16240595:1 gene:FBgn0261999 transcript:FBtr0303797 // c…	NM_001273557	CG42817	CG42817 gene product from transcript CG42817-RB
18133775	-0.234788	7.3115	-4.44828	0.000991326	0.0228732	-0.786327	18133775	chr2L	+	5524139	5525809	21	NM_001298699 // RefSeq // Drosophila melanogaster CG6907, transcript variant B (CG6907), mRNA. // chr2L // 100 // 95 // 20 // 20 // 0 /// NM_135088 // RefSeq // Drosophila melanogaster CG6907, transcript variant A (CG6907), mRNA. // chr2L // 100 // 100 // 21 // 21 // 0 /// FBtr0079096 // ENSEMBL // cdna:known chromosome:BDGP6:2L:5524139:5525809:1 gene:FBgn0031711 transcript:FBtr0079096 // chr2L /…	NM_001298699	CG6907	CG6907 gene product from transcript CG6907-RA
18183728	-0.2635	7.29549	-4.44757	0.000992487	0.0228732	-0.787517	18183728	chr3R	+	20101982	20104515	17	NM_001275979 // RefSeq // Drosophila melanogaster organic cation transporter, transcript variant B (Orct), mRNA. // chr3R // 100 // 82 // 14 // 14 // 0 /// NM_079755 // RefSeq // Drosophila melanogaster organic cation transporter, transcript variant A (Orct), mRNA. // chr3R // 100 // 100 // 17 // 17 // 0 /// FBtr0084599 // ENSEMBL // Organic cation transporter [gene_biotype:protein_coding transcr…	NM_001275979	Orct	Organic cation transporter
18217798	-0.454176	7.92445	-4.44691	0.000993572	0.0228732	-0.788627	18217798	chrX	-	19195736	19195906	25	NM_001298505 // RefSeq // Drosophila melanogaster CG8051, transcript variant B (CG8051), mRNA. // chrX // 100 // 100 // 25 // 25 // 0 /// NM_133149 // RefSeq // Drosophila melanogaster CG8051, transcript variant A (CG8051), mRNA. // chrX // 100 // 100 // 25 // 25 // 0 /// NR_002469 // RefSeq // Drosophila melanogaster small non-messenger RNA 763 (snmRNA:763), ncRNA. // chrX // 100 // 100 // 25 //…	NM_001298505	CG8051	CG8051 gene product from transcript CG8051-RA
18131850	-0.38568	9.02071	-4.43891	0.00100676	0.0229087	-0.802026	18131850	chr2L	+	16447338	16450512	25	NM_001259113 // RefSeq // Drosophila melanogaster imaginal disc growth factor 2, transcript variant C (Idgf2), mRNA. // chr2L // 93 // 56 // 13 // 14 // 0 /// NM_001259114 // RefSeq // Drosophila melanogaster imaginal disc growth factor 2, transcript variant B (Idgf2), mRNA. // chr2L // 100 // 100 // 25 // 25 // 0 /// NM_057909 // RefSeq // Drosophila melanogaster imaginal disc growth factor 2, t…	NM_001259113	Idgf2	Imaginal disc growth factor 2
18139543	-0.263307	8.20369	-4.44009	0.00100481	0.0229087	-0.800061	18139543	chr2L	-	10302592	10303945	20	NM_001298871 // RefSeq // Drosophila melanogaster no mitochondrial derivative (nmd), transcript variant B, mRNA. // chr2L // 100 // 90 // 18 // 18 // 0 /// NM_001298872 // RefSeq // Drosophila melanogaster no mitochondrial derivative (nmd), transcript variant C, mRNA. // chr2L // 100 // 100 // 20 // 20 // 0 /// NM_135529 // RefSeq // Drosophila melanogaster no mitochondrial derivative (nmd), tran…	NM_001298871	nmd	no mitochondrial derivative
18146544	-0.254019	7.59465	-4.44059	0.00100397	0.0229087	-0.799212	18146544	chr2L	-	10393847	10396275	21	NM_001298874 // RefSeq // Drosophila melanogaster malate dehydrogenase 1, transcript variant B (Mdh1), mRNA. // chr2L // 100 // 100 // 21 // 21 // 0 /// NM_135550 // RefSeq // Drosophila melanogaster malate dehydrogenase 1, transcript variant A (Mdh1), mRNA. // chr2L // 100 // 100 // 21 // 21 // 0 /// FBtr0080050 // ENSEMBL // Malate dehydrogenase 1 [gene_biotype:protein_coding transcript_biotype…	NM_001298874	Mdh1	Malate dehydrogenase 1
18161654	-0.269992	8.28154	-4.43725	0.00100953	0.0229087	-0.804817	18161654	chr2R	-	18185718	18199425	22	NM_001299783 // RefSeq // Drosophila melanogaster windpipe (wdp), transcript variant E, mRNA. // chr2R // 100 // 27 // 6 // 6 // 0 /// NM_137817 // RefSeq // Drosophila melanogaster windpipe (wdp), transcript variant B, mRNA. // chr2R // 100 // 73 // 16 // 16 // 0 /// NM_166524 // RefSeq // Drosophila melanogaster windpipe (wdp), transcript variant A, mRNA. // chr2R // 100 // 41 // 9 // 9 // 0 //…	NM_001299783	wdp	windpipe	37548
18163723	0.361978	6.38036	4.44078	0.00100367	0.0229087	-0.7989	18163723	chr2R	-	8374224	8374883	25	NM_001103819 // RefSeq // Drosophila melanogaster CG34234 (CG34234), mRNA. // chr2R // 100 // 100 // 25 // 25 // 0 /// FBtr0112428 // ENSEMBL // cdna:known chromosome:BDGP6:2R:12486719:12487378:-1 gene:FBgn0085263 transcript:FBtr0112428 // chr2R // 100 // 100 // 25 // 25 // 0 /// FBtr0112428 // Flybase // type=mRNA; loc=2R:complement(8374224..8374770,8374828..8374883); ID=FBtr0112428; name=CG3423…	NM_001103819	CG34234	CG34234 gene product from transcript CG34234-RA
18170480	-0.262658	7.61437	-4.4387	0.00100712	0.0229087	-0.802385	18170480	chr3L	+	21722032	21722794	24	NM_141095 // RefSeq // Drosophila melanogaster Rpb8 (Rpb8), mRNA. // chr3L // 100 // 100 // 24 // 24 // 0 /// FBtr0078432 // ENSEMBL // Rpb8 [gene_biotype:protein_coding transcript_biotype:protein_coding] // chr3L // 100 // 100 // 24 // 24 // 0 /// AY060855 // GenBank // Drosophila melanogaster GM03174 full length cDNA. // chr3L // 100 // 79 // 19 // 19 // 0 /// FBtr0078432 // Flybase // Rpb8 [ge…	NM_141095	Rpb8	CG11246 gene product from transcript CG11246-RA
18174850	0.255832	6.9971	4.43997	0.00100501	0.0229087	-0.800257	18174850	chr3L	-	18295819	18297514	19	NM_079413 // RefSeq // Drosophila melanogaster grim (grim), mRNA. // chr3L // 100 // 100 // 19 // 19 // 0 /// NR_133266 // RefSeq // Drosophila melanogaster CR45975 (CR45975), ncRNA. // chr3L // 100 // 11 // 2 // 2 // 0 /// FBtr0075130 // ENSEMBL // grim [gene_biotype:protein_coding transcript_biotype:protein_coding] // chr3L // 100 // 100 // 19 // 19 // 0 /// BT003512 // GenBank // Drosophila me…	NM_079413	grim	CG4345 gene product from transcript CG4345-RA
18183105	-0.226472	9.87144	-4.43668	0.00101048	0.0229087	-0.80578	18183105	chr3R	+	60868	66780	25	NM_001043192 // RefSeq // Drosophila melanogaster gelsolin, transcript variant L (Gel), mRNA. // chr3R // 100 // 52 // 13 // 13 // 0 /// NM_080126 // RefSeq // Drosophila melanogaster gelsolin, transcript variant B (Gel), mRNA. // chr3R // 100 // 68 // 17 // 17 // 0 /// NM_164319 // RefSeq // Drosophila melanogaster gelsolin, transcript variant A (Gel), mRNA. // chr3R // 100 // 52 // 13 // 13 // …	NM_001043192	Gel	Gelsolin	46008	FBtr0078971	Gel	Gelsolin	82A1-82A1	46008	FBtr0078973	Gel	Gelsolin	82A1-82A1	46008	FBtr0309256	Gel	Gelsolin	82A1-82A1	46008	FBtr0309257	Gel	Gelsolin	82A1-82A1	46008
18183668	-0.323393	8.18764	-4.43663	0.00101055	0.0229087	-0.805847	18183668	chr3R	+	25830507	25836074	23	NM_001276165 // RefSeq // Drosophila melanogaster nucleoplasmin, transcript variant B (Nlp), mRNA. // chr3R // 100 // 74 // 17 // 17 // 0 /// NM_079833 // RefSeq // Drosophila melanogaster nucleoplasmin, transcript variant A (Nlp), mRNA. // chr3R // 100 // 100 // 23 // 23 // 0 /// FBtr0085552 // ENSEMBL // Nucleoplasmin [gene_biotype:protein_coding transcript_biotype:protein_coding] // chr3R // 1…	NM_001276165	Nlp	Nucleoplasmin
18185812	0.446344	5.19875	4.43808	0.00100814	0.0229087	-0.803419	18185812	chr3R	+	7797416	7798627	20	NM_141878 // RefSeq // Drosophila melanogaster glutamate carrier 2, transcript variant D (GC2), mRNA. // chr3R // 100 // 100 // 20 // 20 // 0 /// NM_169443 // RefSeq // Drosophila melanogaster glutamate carrier 2, transcript variant B (GC2), mRNA. // chr3R // 100 // 100 // 20 // 20 // 0 /// FBtr0082485 // ENSEMBL // Glutamate Carrier 2 [gene_biotype:protein_coding transcript_biotype:protein_codin…	NM_141878	GC2	Glutamate Carrier 2
18194499	0.259472	8.03253	4.44492	0.000996833	0.0229087	-0.791957	18194499	chr3R	-	20586252	20590780	25	NM_001300582 // RefSeq // Drosophila melanogaster allatostatin A, transcript variant B (AstA), mRNA. // chr3R // 100 // 88 // 22 // 22 // 0 /// NM_079765 // RefSeq // Drosophila melanogaster allatostatin A, transcript variant A (AstA), mRNA. // chr3R // 100 // 100 // 25 // 25 // 0 /// FBtr0084744 // ENSEMBL // Allatostatin A [gene_biotype:protein_coding transcript_biotype:protein_coding] // chr3R…	NM_001300582	AstA	Allatostatin A
[truncated: 478 more rows]
[truncated: 203 more columns]
