# Supplementary material for: Transcriptome analysis of chloride intracellular channel knockdown in Drosophila identifies oxidation-reduction function as possible mechanism of altered sensitivity to ethanol sedation
Source: PLoS One. 2021 Jul 6;16(7):e0246224. doi: 10.1371/journal.pone.0246224 (PMC8259981; doi:10.1371/journal.pone.0246224)
Supplement: S3 Table — (XLSX) [file pone.0246224.s005.xlsx]

## Sheet: Enrichment Analysis
Category	Term	Count	%	PValue	Genes	List Total	Pop Hits	Pop Total	Fold Enrichment
GOTERM_BP_DIRECT	GO:0002181~cytoplasmic translation	27	2.38727	1.48341e-08	NM_079697, NM_001272632, NM_079040, NM_001300552, NM_001273608, NM_001103681, NM_141282, NM_143619, NM_137849, NM_165868, NM_079251, NM_001298032, NM_001273374, NM_001298015, NM_001275362, NM_001260433, NM_168534, NM_079050, NM_001038796, NM_001273041, NM_001202366, NM_001298409, NM_057616, NM_001260372, NM_079592, NM_079162, NM_079814	832	100	10996	3.56841
GOTERM_BP_DIRECT	GO:0055114~oxidation-reduction process	54	4.77454	8.51697e-05	NM_139466, NM_135074, NM_132467, NM_135072, NM_138236, NM_143470, NM_206090, NM_140812, NM_135850, NM_141881, NM_079663, NM_136901, NM_136373, NM_140205, NM_001298067, NM_001275469, NM_140968, NM_078904, NM_140894, NM_001014614, NM_001299406, NM_169484, NM_142525, NM_001275275, NM_001273182, NM_001144564, NM_001299216, NM_142629, NM_078959, NM_001038850, NM_001299574, NM_136384, NM_137575, NM_139…	832	412	10996	1.73224
GOTERM_BP_DIRECT	GO:0009072~aromatic amino acid family metabolic process	5	0.442087	0.00177116	NM_001298309, NM_141637, NM_140968, NM_138236, NM_001014573	832	8	10996	8.26022
GOTERM_BP_DIRECT	GO:0040018~positive regulation of multicellular organism growth	12	1.06101	0.00236716	NM_143039, NM_133049, NM_001299259, NM_137350, NM_141047, NM_132871, NM_001272275, NM_165316, NM_001201609, NM_143108, NM_001014622, NM_141282	832	55	10996	2.88357
GOTERM_BP_DIRECT	GO:0042254~ribosome biogenesis	9	0.795756	0.00260708	NM_001299259, NM_078519, NM_168144, NM_001202366, NM_001272290, NM_001014547, NM_001273364, NM_001298015, NM_057616	832	33	10996	3.60446
GOTERM_BP_DIRECT	GO:0000154~rRNA modification	4	0.353669	0.00383039	NM_058064, NM_142783, NM_143403, NM_140242	832	5	10996	10.5731
GOTERM_BP_DIRECT	GO:0090277~positive regulation of peptide hormone secretion	5	0.442087	0.00470031	NM_137350, NM_141047, NM_001272275, NM_143108, NM_141282	832	10	10996	6.60817
GOTERM_BP_DIRECT	GO:0042273~ribosomal large subunit biogenesis	6	0.530504	0.00526452	NM_143039, NM_143593, NM_001259831, NM_079251, NM_168144, NM_141282	832	16	10996	4.95613
GOTERM_BP_DIRECT	GO:0000462~maturation of SSU-rRNA from tricistronic rRNA transcript (SSU-rRNA, 5.8S rRNA, LSU-rRNA)	8	0.707339	0.00599829	NM_079658, NM_141047, NM_137849, NM_137277, NM_135235, NM_001300683, NM_001272290, NM_001260433	832	30	10996	3.52436
GOTERM_BP_DIRECT	GO:0000470~maturation of LSU-rRNA	6	0.530504	0.00700109	NM_001298828, NM_001273434, NM_136942, NM_145105, NM_001273364, NM_001298015	832	17	10996	4.66459
GOTERM_BP_DIRECT	GO:0007606~sensory perception of chemical stimulus	15	1.32626	0.00887875	NM_001299690, NM_206041, NM_001299257, NM_143455, NM_137603, NM_001103380, NM_001300403, NM_001202050, NM_001273407, NM_001014480, NM_137598, NM_137637, NM_001144567, NM_166395, NM_001273787	832	92	10996	2.15484
GOTERM_CC_DIRECT	GO:0005840~ribosome	25	2.21043	5.45715e-07	NM_001272632, NM_079040, NM_001273608, NM_001300552, NM_141282, NM_143619, NM_001259694, NM_137849, NM_165868, NM_079251, NM_001273374, NM_001298015, NM_001275362, NM_001260433, NM_168534, NM_001038796, NM_001298400, NM_079050, NM_001202366, NM_001273041, NM_001298409, NM_001260372, NM_079592, NM_079162, NM_079814	806	98	10026	3.17327
GOTERM_CC_DIRECT	GO:0022627~cytosolic small ribosomal subunit	13	1.14943	0.000125767	NM_079697, NM_001260372, NM_137849, NM_168534, NM_001038796, NM_165868, NM_001300552, NM_001273608, NM_001273041, NM_001273374, NM_001298409, NM_057616, NM_001260433	806	44	10026	3.67522
GOTERM_CC_DIRECT	GO:0016020~membrane	51	4.50928	0.000528775	NM_143370, NM_001272799, NM_079350, NM_080037, NM_001259005, NM_057811, NM_143410, NM_001273492, NM_168843, NM_001300626, NM_001272608, NM_135752, NM_079995, NM_001103767, NM_141138, NM_001038927, NM_001274565, NM_001276161, NM_001316523, NM_140829, NM_001169922, NM_001272565, NM_001299294, NM_001274775, NM_001274324, NM_135185, NM_001274045, NM_001274475, NM_001275863, NM_001014602, NM_057439, N…	806	388	10026	1.63505
GOTERM_CC_DIRECT	GO:0022625~cytosolic large ribosomal subunit	14	1.23784	0.00055317	NM_001272632, NM_079040, NM_079050, NM_001202366, NM_001103681, NM_141282, NM_143619, NM_079592, NM_079251, NM_001298032, NM_079162, NM_001298015, NM_001275362, NM_079814	806	58	10026	3.00257
GOTERM_CC_DIRECT	GO:0030054~cell junction	15	1.32626	0.000729426	NM_001259098, NM_001103767, NM_001031858, NM_001042785, NM_001104406, NM_001015121, NM_143684, NM_001104199, NM_001274094, NM_001043176, NM_001042851, NM_140547, NM_001169324, NM_169332, NM_078963	806	67	10026	2.7849
GOTERM_CC_DIRECT	GO:0005730~nucleolus	27	2.38727	0.00103102	NM_001260472, NM_168144, NM_134543, NM_145105, NM_143039, NM_143593, NM_078519, NM_001273434, NM_137277, NM_132871, NM_165868, NM_001273374, NM_001272290, NM_001014547, NM_142340, NM_001038796, NM_136942, NM_132791, NM_057616, NM_143403, NM_058064, NM_141047, NM_001032272, NM_001276165, NM_001260170, NM_079093, NM_001273364	806	170	10026	1.97564
GOTERM_CC_DIRECT	GO:0005811~lipid particle	37	3.27144	0.00264448	NM_001299577, NM_137066, NM_001032121, NM_057811, NM_001299386, NM_001258800, NM_057627, NM_143470, NM_001202379, NM_143344, NM_001260439, NM_134983, NM_135735, NM_001144202, NM_001202292, NM_001032160, NM_135275, NM_001032116, NM_135455, NM_001316388, NM_001103901, NM_001298874, NM_001169542, NM_001273585, NM_001272156, NM_001014614, NM_001014573, NM_078507, NM_079379, NM_001273182, NM_139853, N…	806	277	10026	1.66155
GOTERM_CC_DIRECT	GO:0005886~plasma membrane	85	7.51547	0.00354554	NM_136574, NM_001299864, NM_001299597, NM_079196, NM_001276214, NM_001169557, NM_001274705, NM_001273558, NM_001144602, NM_001259105, NM_001104173, NM_001273497, NM_001259706, NM_001298329, NM_001272262, NM_057696, NM_001259556, NM_001274983, NM_001273129, NM_079068, NM_001201804, NM_001276161, NM_001276121, NM_140036, NM_143684, NM_001169669, NM_001299910, NM_001258497, NM_057471, NM_001042851, …	806	786	10026	1.34521
GOTERM_CC_DIRECT	GO:0030687~preribosome, large subunit precursor	8	0.707339	0.00355523	NM_143039, NM_143593, NM_001273434, NM_079040, NM_001259831, NM_132871, NM_168144, NM_145105	806	26	10026	3.82745
GOTERM_CC_DIRECT	GO:0017101~aminoacyl-tRNA synthetase multienzyme complex	5	0.442087	0.00374467	NM_080101, NM_001298660, NM_137538, NM_001274001, NM_001201642	806	9	10026	6.91067
GOTERM_CC_DIRECT	GO:0031090~organelle membrane	15	1.32626	0.00377828	NM_139466, NM_176583, NM_078904, NM_135074, NM_135072, NM_135068, NM_140894, NM_001299406, NM_169484, NM_135850, NM_078921, NM_080089, NM_136901, NM_078922, NM_001299216	806	79	10026	2.36187
GOTERM_CC_DIRECT	GO:0005615~extracellular space	66	5.83554	0.00455561	NM_001038863, NM_001274480, NM_169676, NM_137603, NM_136806, NM_078790, NM_001272556, NM_001274591, NM_165316, NM_140103, NM_079621, NM_140751, NM_001298067, NM_142214, NM_057924, NM_001201609, NM_142663, NM_144109, NM_001272156, NM_001275895, NM_143008, NM_001275275, NM_136599, NM_136417, NM_001260447, NM_134937, NM_080216, NM_001038850, NM_205948, NM_137350, NM_080517, NM_001273038, NM_00104326…	806	587	10026	1.39862
GOTERM_CC_DIRECT	GO:0043614~multi-eIF complex	4	0.353669	0.00455905	NM_001275658, NM_079319, NM_001298400, NM_139535	806	5	10026	9.95136
GOTERM_CC_DIRECT	GO:0031428~box C/D snoRNP complex	4	0.353669	0.00857552	NM_058064, NM_142783, NM_079093, NM_001273364	806	6	10026	8.2928
GOTERM_MF_DIRECT	GO:0004497~monooxygenase activity	20	1.76835	5.73313e-05	NM_139466, NM_078904, NM_135074, NM_135072, NM_135068, NM_140894, NM_001110990, NM_001299406, NM_206090, NM_001299375, NM_169484, NM_142525, NM_135850, NM_078921, NM_138015, NM_080089, NM_078922, NM_136901, NM_001299216, NM_136373	749	88	9284	2.81709
GOTERM_MF_DIRECT	GO:0020037~heme binding	25	2.21043	0.000121865	NM_001170154, NM_001299089, NM_139466, NM_078558, NM_078904, NM_137575, NM_135074, NM_135072, NM_135068, NM_001273585, NM_140894, NM_001110990, NM_001272156, NM_001299375, NM_001299406, NM_206090, NM_169484, NM_142525, NM_135850, NM_078921, NM_080089, NM_078922, NM_136901, NM_001299216, NM_134779	749	132	9284	2.34757
GOTERM_MF_DIRECT	GO:0016705~oxidoreductase activity, acting on paired donors, with incorporation or reduction of molecular oxygen	18	1.59151	0.000838188	NM_139466, NM_078904, NM_135074, NM_135072, NM_135068, NM_140894, NM_001110990, NM_001299406, NM_206090, NM_001299375, NM_169484, NM_142525, NM_135850, NM_078921, NM_080089, NM_078922, NM_136901, NM_001299216	749	91	9284	2.4518
GOTERM_MF_DIRECT	GO:0005506~iron ion binding	23	2.0336	0.00361344	NM_001170154, NM_139466, NM_078904, NM_135074, NM_138236, NM_135072, NM_135068, NM_140894, NM_001110990, NM_001014573, NM_001299375, NM_206090, NM_001299406, NM_169484, NM_142525, NM_135850, NM_078921, NM_080089, NM_078922, NM_136901, NM_001299216, NM_142629, NM_001104107	749	148	9284	1.92628
GOTERM_MF_DIRECT	GO:0015179~L-amino acid transmembrane transporter activity	5	0.442087	0.00379073	NM_001272799, NM_079350, NM_001300626, NM_001259067, NM_131991	749	9	9284	6.88622
GOTERM_MF_DIRECT	GO:0015171~amino acid transmembrane transporter activity	9	0.795756	0.00471179	NM_001299864, NM_001144678, NM_001272799, NM_137094, NM_079350, NM_001038927, NM_001300626, NM_001259067, NM_001274705	749	34	9284	3.28108
