# Supplementary material for: Transcriptome analysis of chloride intracellular channel knockdown in Drosophila identifies oxidation-reduction function as possible mechanism of altered sensitivity to ethanol sedation
Source: PLoS One. 2021 Jul 6;16(7):e0246224. doi: 10.1371/journal.pone.0246224 (PMC8259981; doi:10.1371/journal.pone.0246224)
Supplement: S4 Table — (XLSX) [file pone.0246224.s006.xlsx]

## Sheet: Exact Tests
SetA	SetB	p.value	padj	-log(padj)	OR
GS137794	GS137795	7.8547e-73	2.35641e-71	70.6277	8.53552
GS137794	GS75562	1.10593e-37	3.3178e-36	35.4792	3.17219
GS137794	GS75550	5.28514e-40	1.58554e-38	37.7998	6.08648
GS137794	Clic KD	3.26953e-25	9.80858e-24	23.0084	3.16997
GS137795	GS75562	5.79089e-54	1.73727e-52	51.7601	4.38906
GS137795	GS75550	7.85794e-29	2.35738e-27	26.6276	5.46478
GS137795	Clic KD	4.0377e-35	1.21131e-33	32.9167	4.21384
GS75562	Clic KD	1.6234e-34	4.8702e-33	32.3125	2.59926
GS75562	GS75550	7.74411e-36	2.32323e-34	33.6339	3.77313
GS75550	Clic KD	9.94643e-11	2.98393e-09	8.52521	2.4815

## Sheet: Overlapping Genes
Gene
Ady43A
Ahcy13
disp
Tcp-1eta
Sec61alpha
Spase12
CG4338
CG2316
CG18853
dob
Zfrp8
Rfabg
Hn
CG8176
Cpr11B
CHKov1
Mhc
CG7896
phr
AQP
CG3812
CG9497
Hmu
CG11438
Der-1
vir-1
ergic53
Ggamma30A
CG7824
shf
CG6812
CG17486
CG15247
CG10924
RhoGAP54D
P5cr
CG5991
dom
CG14164
CG5323
CG42795
CG6638
CG4686
Tsp29Fb
CG8132
Ptp61F
dpr12
CG17325
CG5885
Iris
Dlic
CG18107
CG16836
CG7384
CG15068
Cbs
Mp20
CG5958
ade5
CG1315
CG15784
igl
Rassf
Clic
CG17271
CG3534
CG17244
dmGlut
RpL7-like
Odc1
Ance-4
Sod3
Obp44a
Tapdelta
CG9297
CG32000
CG2004
CG12877
CG1542
CG13877
Obp56h
spict
Ef1gamma
Mdh1
Trissin
CG5525
Tango7
Sec61beta
nmd
wal
CG30083
Nmdmc
CG8498
CG15096
SelR
CG8157
CG18469
Prx3
ATPCL
Khc-73
Fib
CG5791
Dip-C
Tig
mod
CG3246
CG15443
Idgf1
Cpr57A
awd
Glt
squ
janA
Obp57c
CG5210
CG40178
maf-S
Obp56a
Xrp1
Ef1beta
CG11257
Apoltp
CG13506
ImpL2
CG33178
CG10680
CG3091
Inx3
CrebA
CG12338
CheB42b
Rab3
CG14400
Vinc
Gad1
CG8909
CG9649
Gp93
Nlp
CG44837
CG10365
CG11739
PGRP-SD
CG3036
CG7834
mRpS6
gol
Npc2h
Cyp28a5
CG12171
Cyp6t3
CG2767
CG30438
CG17278
CG4269
RpL3
Mtpalpha
CG12112
CG6287
Snap25
Spn47C
Trim9
CG4928
CG13096
CG8343
Gale
Ser7
CG34165
Lsd-1
CG9452
Cyp6a2
NimB2
CG32521
MtnD
Gpdh
toc
CG12107
htt
mthl8
SsRbeta
CG2681
mtSSB
Mtk
Ostgamma
CG32579
CG5151
CG1468
CG5618
chp
CG5830
su(r)
CG7646
Osi2
miple2
CG10801
VGAT
Acer
l(2)k12914
Gbp
tok
dsx
yellow-b
CG11741
kar
Fmo-1
Cpr65Au
CG44325
dpr9
CG5126
CG6870
CG18095
CG6023
CG4500
Pdp1
gb
CG5773
CG6912
CG11671
CG3394
CG4168
HmgZ
CG12119
CG31955
CG4302
Scgbeta
CG10407
sxe2
raw
glob1
CG32687
Aats-lys
Nmd3
scu
dpr19
ninaA
CG31221
CG16799
mre11
Spat
CG32695
Ilp6
Nop60B
Sulf1
Listericin
CG18446
CG14105
kek2
CG31157
CG13650
CG7227
CG14683
CG2269
Surf4
CG11211
pug
ppl
CG3270
FK506-bp2
CG5114
CG33494
Roe1
mnd
CG6543
CG4164
LamC
CG17737
Cda5
CG12269
CG9267
CG3835
Tps1
CG18507
CG16758
CG6746
CG13051
CG31937
CG2469
Thor
CG32409
Syn
CG13510
CG33123
CG7966
CG1354
CG15414
CG9253
CG15353
CG12560
CG17224
PGRP-SB1
fat-spondin
Exn
CG1441
Elf
CG5646
CG2993
Lcp65Ag2
CG7656
CG10433
7B2
PRL-1
CG30431
CG7582
sina
path
Obp57a
Rh4
CG4716
CG1461
CG10799
Ipp
CG6175
PIP82
Cct5
RpS11
CG4408
CG8745
IM3
hoip
CG31778
CG3604
CG16704
CG11158
CG7800
Obp99d
CG7910
CG11400
S1P
CG10657
CG32260
CG2233
CG11796
CG15065
CG13704
w
fz2
Indy
crim
CG5676
CG14567
Hsp70Ba
CG32344
Ndg
CG17778
GstZ1
sff
Gk
Cbp80
IP3K2
CG13912
CG3902
Nop17l
Aldh
CG17322
CG31205
CG13283
bgm
CG8908
Aats-ala
CG1673
Aats-asp
CG11459
Parg
IA-2
sPLA2
CG13641
